# Supplementary material for: An RNA sponge directs the transition from feast to famine in Caulobacter crescentus
Source: Nat Commun. 2025 Oct 27;16:9478. doi: 10.1038/s41467-025-65274-1 (PMC12559287; doi:10.1038/s41467-025-65274-1)
Supplement: Supplementary file 3 — Supplementary Data 1 [file 41467_2025_65274_MOESM3_ESM.xlsx]

## Sheet: description
Supplementary Data 1: Significant and high confidence chimeras in Hfq RIL-seq analysis
RNA was co-immunoprecipitated with Hfq-3xFLAG at early stationary phase in complex PYE medium. Chimeras were filtered for number of reads (nb_ints ≥ 3) and statistical significance (fisher_fdr ≤ 0.05). High confidence chimeras additionally were filtered for base-pairing potential (bp_fdr ≤ 0.5).
column	explanation
name	gene name; fragment at the 5' end (name1) or 3' end (name2) or the chimeric read; 3'-derived sRNAs are indicated as 3_xxxx.
type	transcript type of the ligated fragment at the 5' end (type1) or 3' end (type2) of the chimeric read.
reference genome	C. crescentus NA1000 genome (NC_011916.1)
strand	position of the annotated gene on the leading (+) or lagging (-) strand.
left/right	left and right position of the annotation.
nb_ints	number of recovered chimeras with these two fragments.
nb_multi	number of interactions containing more than two partners.
in_libs	detection of the chimeric fragments in one (1), two (2), three (3) or all four (4) replicates.
fisher_pvalue	p-value of a two-sided Fisher's exact test on the pooled replicates, estimating the statistical significance of the chimeric pair compared to random pairing.
fisher_fdr	the false discovery rate of the Fisher's exact test on the chimeric pair, computed with the method of Benjamini and Hochberg.
bp_pvalue	p-value computed on the pooled replicates based on the complementarity of the ligated fragments.
bp_fdr	the false discovery rate computed on the pooled replicates based on the complementarity of the ligated fragments with the method of Benjamini and Hochberg.
comment RNA1/RNA2	indication of special type of ncRNA for RNA1 or RNA2: 3'- derived, antisense

## Sheet: chimeras total
name1	type1	ref1	strand1	left1	right1	name2	type2	ref2	strand2	left2	right2	nb_ints	nb_multi	in_libs	fisher_pvalue	fisher_fdr	bp_pvalue	bp_fdr	Comment RNA1	Comment RNA2
CCNA_R0073	ncRNA	NC_011916.1	-	3170300	3170443	CCNA_R0072	ncRNA	NC_011916.1	-	3062858	3063001	46335	0	4	0	0	NaN	NaN	antisense sRNA to ISCc2 transposase	antisense sRNA to ISCc2 transposase
CCNA_R0072	ncRNA	NC_011916.1	-	3062858	3063001	CCNA_R0073	ncRNA	NC_011916.1	-	3170300	3170443	45939	0	4	0	0	NaN	NaN	antisense sRNA to ISCc2 transposase	antisense sRNA to ISCc2 transposase
CCNA_R0012	ncRNA	NC_011916.1	-	758663	758806	CCNA_R0042	ncRNA	NC_011916.1	+	1915870	1916013	45640	0	4	0	0	NaN	NaN	antisense sRNA to ISCc2 transposase	antisense sRNA to ISCc2 transposase
CCNA_R0042	ncRNA	NC_011916.1	+	1915870	1916013	CCNA_R0012	ncRNA	NC_011916.1	-	758663	758806	44996	0	4	0	0	NaN	NaN	antisense sRNA to ISCc2 transposase	antisense sRNA to ISCc2 transposase
CCNA_R0011	ncRNA	NC_011916.1	-	735387	735530	CCNA_R0072	ncRNA	NC_011916.1	-	3062858	3063001	9474	0	4	0	0	NaN	NaN	antisense sRNA to ISCc2 transposase	antisense sRNA to ISCc2 transposase
CCNA_R0072	ncRNA	NC_011916.1	-	3062858	3063001	CCNA_R0011	ncRNA	NC_011916.1	-	735387	735530	9147	1	4	0	0	NaN	NaN	antisense sRNA to ISCc2 transposase	antisense sRNA to ISCc2 transposase
CCNA_R0042	ncRNA	NC_011916.1	+	1915870	1916013	CCNA_R0011	ncRNA	NC_011916.1	-	735387	735530	9126	0	4	0	0	NaN	NaN	antisense sRNA to ISCc2 transposase	antisense sRNA to ISCc2 transposase
CCNA_R0011	ncRNA	NC_011916.1	-	735387	735530	CCNA_R0042	ncRNA	NC_011916.1	+	1915870	1916013	9071	0	4	0	0	NaN	NaN	antisense sRNA to ISCc2 transposase	antisense sRNA to ISCc2 transposase
CCNA_R0012	ncRNA	NC_011916.1	-	758663	758806	CCNA_R0011	ncRNA	NC_011916.1	-	735387	735530	9038	0	4	0	0	NaN	NaN	antisense sRNA to ISCc2 transposase	antisense sRNA to ISCc2 transposase
CCNA_R0011	ncRNA	NC_011916.1	-	735387	735530	CCNA_R0012	ncRNA	NC_011916.1	-	758663	758806	9035	0	4	0	0	NaN	NaN	antisense sRNA to ISCc2 transposase	antisense sRNA to ISCc2 transposase
CCNA_R0073	ncRNA	NC_011916.1	-	3170300	3170443	CCNA_R0011	ncRNA	NC_011916.1	-	735387	735530	8434	0	4	0	0	NaN	NaN	antisense sRNA to ISCc2 transposase	antisense sRNA to ISCc2 transposase
CCNA_R0011	ncRNA	NC_011916.1	-	735387	735530	CCNA_R0073	ncRNA	NC_011916.1	-	3170300	3170443	8312	0	4	0	0	NaN	NaN	antisense sRNA to ISCc2 transposase	antisense sRNA to ISCc2 transposase
CCNA_03639:CCNA_R0087	IGR	NC_011916.1	-	3797643	3798307	CCNA_02709:CCNA_R0069	IGR	NC_011916.1	-	2867610	2868911	8262	1	4	0	0	NaN	NaN
CCNA_02709:CCNA_R0069	IGR	NC_011916.1	-	2867610	2868911	CCNA_03639:CCNA_R0087	IGR	NC_011916.1	-	3797643	3798307	7963	1	4	0	0	NaN	NaN
CCNA_01195	CDS_UTRS	NC_011916.1	-	1318029	1319329	CCNA_01355	CDS_UTRS	NC_011916.1	+	1469166	1470305	7305	82	3	0	0	NaN	NaN
CCNA_01862:CCNA_01851	IGR	NC_011916.1	-	1983982	1996690	CCNA_R0147	ncRNA	NC_011916.1	+	1986625	1986741	6419	73	2	0	0	0.000270864	0.0064116
CrfA	ncRNA	NC_011916.1	-	3781372	3781500	SisA	ncRNA	NC_011916.1	+	840137	840219	5383	111	4	0	0	0.000478205	0.0102008
CCNA_00248	CDS_UTRS	NC_011916.1	-	259476	261114	CCNA_01355	CDS_UTRS	NC_011916.1	+	1469166	1470305	5064	75	2	0	0	NaN	NaN
CCNA_R0156:CCNA_02182	IGR	NC_011916.1	-	2334482	2340116	CCNA_02186:CCNA_R0206	IGR	NC_011916.1	+	2338632	2338873	4615	232	2	0	0	0.007502	0.0877454
CCNA_R0085:CCNA_R0084	IGR	NC_011916.1	-	3795480	3795774	CCNA_R0067:CCNA_R0066	IGR	NC_011916.1	-	2865447	2865741	4457	0	4	0	0	NaN	NaN
CCNA_R0067:CCNA_R0066	IGR	NC_011916.1	-	2865447	2865741	CCNA_R0085:CCNA_R0084	IGR	NC_011916.1	-	3795480	3795774	4447	0	4	0	0	NaN	NaN
CCNA_03303	CDS_UTRS	NC_011916.1	-	3479680	3480930	CCNA_01298	CDS_UTRS	NC_011916.1	+	1423434	1424726	2696	0	4	0	0	NaN	NaN
CCNA_03360	CDS_UTRS	NC_011916.1	+	3538576	3539950	3_CCNA_01159	ncRNA	NC_011916.1	+	1268325	1268376	2607	40	4	0	0	0.0185629	0.154212		3´-derived sRNA
CCNA_01298	CDS_UTRS	NC_011916.1	+	1423434	1424726	CCNA_03303	CDS_UTRS	NC_011916.1	-	3479680	3480930	2467	0	4	0	0	NaN	NaN
3_CCNA_02328	ncRNA	NC_011916.1	+	2470895	2471019	CCNA_R0199	ncRNA	NC_011916.1	+	3987216	3987334	2403	218	3	0	0	0.0876762	0.350938	3´-derived sRNA
CCNA_01298	CDS_UTRS	NC_011916.1	+	1423434	1424726	3_CCNA_03303	ncRNA	NC_011916.1	-	3479624	3479706	2299	0	4	0	0	NaN	NaN		3´-derived sRNA
CCNA_03620:CCNA_03612	IGR	NC_011916.1	-	3767477	3775474	CCNA_01355	CDS_UTRS	NC_011916.1	+	1469166	1470305	2210	691	1	0	0	NaN	NaN
CCNA_00338	CDS_UTRS	NC_011916.1	+	348393	350753	SisA	ncRNA	NC_011916.1	+	840137	840219	2096	124	4	0	0	0.0212868	0.17103
CCNA_00399	CDS_UTRS	NC_011916.1	+	416719	418038	SisA	ncRNA	NC_011916.1	+	840137	840219	2010	45	2	0	0	0.559364	0.800139
CCNA_03637:CCNA_03647	IGR	NC_011916.1	+	3792475	3805412	CCNA_02704:CCNA_02708	IGR	NC_011916.1	+	2861922	2868344	1537	0	4	0	0	NaN	NaN
CCNA_00338	CDS_UTRS	NC_011916.1	+	348393	350753	SisD	ncRNA	NC_011916.1	-	2383511	2383595	1475	48	3	0	0	0.0904008	0.353763
CCNA_00834	CDS_UTRS	NC_011916.1	+	899462	900613	CCNA_00835	CDS_UTRS	NC_011916.1	+	900834	902023	1457	0	4	0	0	NaN	NaN
CCNA_01258	CDS_UTRS	NC_011916.1	-	1385509	1386371	CCNA_02705	CDS_UTRS	NC_011916.1	-	2861642	2862251	1443	151	3	0	0	NaN	NaN
CCNA_02704:CCNA_02708	IGR	NC_011916.1	+	2861922	2868344	CCNA_03637:CCNA_03647	IGR	NC_011916.1	+	3792475	3805412	1405	0	4	0	0	NaN	NaN
CCNA_R0087:CCNA_R0086	IGR	NC_011916.1	-	3795995	3796166	CCNA_R0069:CCNA_R0068	IGR	NC_011916.1	-	2865962	2866133	1352	0	4	0	0	NaN	NaN
CCNA_R0069:CCNA_R0068	IGR	NC_011916.1	-	2865962	2866133	CCNA_R0087:CCNA_R0086	IGR	NC_011916.1	-	3795995	3796166	1320	0	4	0	0	NaN	NaN
CCNA_R0040	ncRNA	NC_011916.1	+	1645113	1645326	SisA	ncRNA	NC_011916.1	+	840137	840219	1194	17	3	1	1	0.116001	0.405783
CCNA_00754	CDS_UTRS	NC_011916.1	-	812517	813370	SisA	ncRNA	NC_011916.1	+	840137	840219	1139	20	2	3.18783e-260	1.90105e-258	0.184503	0.49641
CCNA_00835	CDS_UTRS	NC_011916.1	+	900834	902023	CCNA_00834	CDS_UTRS	NC_011916.1	+	899462	900613	1022	0	4	0	0	NaN	NaN
CCNA_00834	CDS_UTRS	NC_011916.1	+	899462	900613	CCNA_01528	CDS_UTRS	NC_011916.1	+	1636221	1637236	1015	0	4	0	0	NaN	NaN
CCNA_03098:CCNA_03103	IGR	NC_011916.1	+	3250542	3253727	CCNA_01355	CDS_UTRS	NC_011916.1	+	1469166	1470305	962	17	2	0	0	NaN	NaN
CCNA_01425	CDS_UTRS	NC_011916.1	+	1541288	1543747	SisA	ncRNA	NC_011916.1	+	840137	840219	959	5	3	8.03248e-291	5.46603e-289	0.337531	0.648717
CCNA_01429	CDS_UTRS	NC_011916.1	+	1544862	1545592	CCNA_03938	CDS_UTRS	NC_011916.1	-	850025	850498	744	21	1	0	0	0.449598	0.720339
CCNA_02141	CDS_UTRS	NC_011916.1	-	2299928	2300745	SisD	ncRNA	NC_011916.1	-	2383511	2383595	733	13	1	0	0	0.0551275	0.276693
CCNA_02740	CDS_UTRS	NC_011916.1	-	2900947	2901581	CCNA_02813	CDS_UTRS	NC_011916.1	+	2970103	2970537	706	0	4	0	0	NaN	NaN
CCNA_02813	CDS_UTRS	NC_011916.1	+	2970103	2970537	CCNA_02740	CDS_UTRS	NC_011916.1	-	2900947	2901581	699	0	4	0	0	NaN	NaN
CCNA_R0040	ncRNA	NC_011916.1	+	1645113	1645326	CCNA_R0016	ncRNA	NC_011916.1	+	844332	844401	655	93	3	4.58419e-154	1.19082e-152	0.696034	0.872778
CCNA_02433	CDS_UTRS	NC_011916.1	-	2574810	2575158	SisA	ncRNA	NC_011916.1	+	840137	840219	652	9	3	0	0	0.272734	0.593633
CCNA_03403	CDS_UTRS	NC_011916.1	+	3572082	3572579	SisD	ncRNA	NC_011916.1	-	2383511	2383595	619	50	3	0	0	0.327981	0.633348
CCNA_00546	CDS_UTRS	NC_011916.1	+	564610	565600	CCNA_02452	CDS_UTRS	NC_011916.1	+	2591981	2592678	598	598	1	0	0	0.21102	0.529269
CCNA_02954	CDS_UTRS	NC_011916.1	+	3113376	3114598	SisA	ncRNA	NC_011916.1	+	840137	840219	592	11	1	0	0	0.143622	0.436215
CCNA_02705	CDS_UTRS	NC_011916.1	-	2861642	2862251	CCNA_03200	CDS_UTRS	NC_011916.1	-	3359859	3361683	566	198	3	0	0	NaN	NaN
CCNA_02997	CDS_UTRS	NC_011916.1	-	3152541	3153016	CCNA_01258	CDS_UTRS	NC_011916.1	-	1385509	1386371	540	221	2	0	0	0.361952	0.657427
CCNA_00692	CDS_UTRS	NC_011916.1	+	748966	751450	CCNA_01355	CDS_UTRS	NC_011916.1	+	1469166	1470305	530	0	1	1.8898731887e-313	1.4456878213224e-311	NaN	NaN
CCNA_02458	CDS_UTRS	NC_011916.1	+	2599411	2601062	SisA	ncRNA	NC_011916.1	+	840137	840219	522	93	2	2.74892e-228	1.31427e-226	0.55738	0.800139
CCNA_03360	CDS_UTRS	NC_011916.1	+	3538576	3539950	CCNA_01360	CDS_UTRS	NC_011916.1	+	1475884	1477480	482	7	1	0	0	0.0164612	0.144488
CCNA_01999	CDS_UTRS	NC_011916.1	-	2145162	2146258	CCNA_02816	CDS_UTRS	NC_011916.1	-	2973537	2973943	481	481	1	0	0	0.791794	0.916433
CCNA_00133	CDS_UTRS	NC_011916.1	+	142557	143941	CCNA_00285	CDS_UTRS	NC_011916.1	-	296628	297638	480	473	1	0	0	0.167234	0.467668
CCNA_01852	CDS_UTRS	NC_011916.1	+	1983792	1985378	SisB	ncRNA	NC_011916.1	-	1247598	1247664	452	0	2	0	0	0.0255963	0.18742
CCNA_00857	CDS_UTRS	NC_011916.1	-	933442	935163	SisD	ncRNA	NC_011916.1	-	2383511	2383595	449	9	1	0	0	0.0184085	0.154212
CCNA_00438	CDS_UTRS	NC_011916.1	-	444689	445400	RNA_CCNA_01186_2	ncRNA	NC_011916.1	+	1304927	1305077	441	0	4	0	0	NaN	NaN
CCNA_01528	CDS_UTRS	NC_011916.1	+	1636221	1637236	CCNA_00834	CDS_UTRS	NC_011916.1	+	899462	900613	430	1	4	3.63833e-299	2.5542e-297	NaN	NaN
CCNA_00847:CCNA_00852	IGR	NC_011916.1	+	921504	927437	CCNA_01355	CDS_UTRS	NC_011916.1	+	1469166	1470305	428	175	2	2.86846e-48	2.60368e-47	NaN	NaN
CCNA_R0123	ncRNA	NC_011916.1	-	921612	921719	CCNA_01355	CDS_UTRS	NC_011916.1	+	1469166	1470305	417	101	1	1.2446e-145	3.04078e-144	NaN	NaN
CCNA_02739	CDS_UTRS	NC_011916.1	-	2899934	2900950	CCNA_02814	CDS_UTRS	NC_011916.1	+	2970534	2971714	394	0	4	0	0	NaN	NaN
CCNA_03181:CCNA_03185	IGR	NC_011916.1	+	3341899	3345652	CCNA_01355	CDS_UTRS	NC_011916.1	+	1469166	1470305	393	6	2	1.56305e-145	3.80206e-144	NaN	NaN
CCNA_02914	CDS_UTRS	NC_011916.1	+	3071442	3073273	SisA	ncRNA	NC_011916.1	+	840137	840219	391	11	1	0	0	0.147435	0.445585
CCNA_03548	CDS_UTRS	NC_011916.1	+	3704207	3705857	CCNA_01087	CDS_UTRS	NC_011916.1	+	1193076	1194192	376	375	1	0	0	0.394649	0.689312
CCNA_02814	CDS_UTRS	NC_011916.1	+	2970534	2971714	CCNA_02739	CDS_UTRS	NC_011916.1	-	2899934	2900950	370	0	4	0	0	NaN	NaN
CCNA_00692:CCNA_00696	IGR	NC_011916.1	+	751451	756028	CCNA_00268	CDS_UTRS	NC_011916.1	+	281930	284029	363	2	2	1	1	0.6196	0.827863
CCNA_02421	CDS_UTRS	NC_011916.1	-	2564732	2565840	SisA	ncRNA	NC_011916.1	+	840137	840219	350	9	2	7.92397e-67	8.95037e-66	0.125306	0.41112
CCNA_00367	CDS_UTRS	NC_011916.1	+	383800	384825	CCNA_03506	CDS_UTRS	NC_011916.1	+	3663890	3664877	347	343	1	0	0	0.762184	0.902185
CCNA_00551	CDS_UTRS	NC_011916.1	-	568060	568828	SisD	ncRNA	NC_011916.1	-	2383511	2383595	340	15	2	0	0	0.221462	0.53177
CCNA_02738:CCNA_02741	IGR	NC_011916.1	+	2900019	2901392	CCNA_00659:CCNA_00664	IGR	NC_011916.1	+	718026	720327	340	0	4	0	0	NaN	NaN
CCNA_01736:CCNA_01742	IGR	NC_011916.1	+	1865087	1870607	CCNA_00268	CDS_UTRS	NC_011916.1	+	281930	284029	321	0	2	2.48536e-152	6.36665e-151	0.361952	0.657427
CCNA_R0210	ncRNA	NC_011916.1	-	3680993	3681106	CCNA_R0078	ncRNA	NC_011916.1	+	3680958	3681108	308	191	2	0	0	0.000147365	0.00380762	antisense RNA
CCNA_R0181	ncRNA	NC_011916.1	-	3267386	3267470	CCNA_00597:CCNA_03887	IGR	NC_011916.1	+	631864	634846	301	12	1	0	0	NaN	NaN
CCNA_03903	CDS_UTRS	NC_011916.1	+	3144041	3144539	CCNA_01294	CDS_UTRS	NC_011916.1	+	1418530	1419424	299	0	4	0	0	NaN	NaN
CCNA_R0188	ncRNA	NC_011916.1	+	3462949	3463206	CCNA_03169	CDS_UTRS	NC_011916.1	+	3327740	3328564	298	17	1	1.01065e-275	6.51751e-274	0.254344	0.567288
CCNA_03613	CDS_UTRS	NC_011916.1	+	3767476	3768158	CCNA_01355	CDS_UTRS	NC_011916.1	+	1469166	1470305	295	117	2	3.9156e-47	3.4885e-46	NaN	NaN
CCNA_R0147	ncRNA	NC_011916.1	+	1986625	1986741	CCNA_01862:CCNA_01851	IGR	NC_011916.1	-	1983982	1996690	291	67	2	6.7954e-320	5.422613e-318	0.00058	0.0118884
CCNA_00659:CCNA_00664	IGR	NC_011916.1	+	718026	720327	CCNA_02738:CCNA_02741	IGR	NC_011916.1	+	2900019	2901392	290	0	4	0	0	NaN	NaN
CCNA_02020	CDS_UTRS	NC_011916.1	-	2167295	2167827	CCNA_02261	CDS_UTRS	NC_011916.1	-	2411373	2413623	290	14	1	0	0	0.0554946	0.277787
RNA_CCNA_01186_2	ncRNA	NC_011916.1	+	1304927	1305077	CCNA_00438	CDS_UTRS	NC_011916.1	-	444689	445400	287	0	3	0	0	NaN	NaN
CCNA_00237	CDS_UTRS	NC_011916.1	+	252325	253232	CCNA_00721	CDS_UTRS	NC_011916.1	-	777742	779614	286	286	1	2.81361e-299	1.98781e-297	0.65905	0.854436
CrfA	ncRNA	NC_011916.1	-	3781372	3781500	SisD	ncRNA	NC_011916.1	-	2383511	2383595	285	8	4	5.96351e-31	4.42457e-30	0.000365944	0.00813727
CCNA_01327	CDS_UTRS	NC_011916.1	+	1442516	1443281	CCNA_00721	CDS_UTRS	NC_011916.1	-	777742	779614	282	1	1	0	0	0.0464959	0.249405
CCNA_01819	CDS_UTRS	NC_011916.1	+	1945884	1946210	CCNA_00372	CDS_UTRS	NC_011916.1	-	388693	389005	280	3	1	0	0	0.0464941	0.249405
CCNA_R0171:CCNA_02648	IGR	NC_011916.1	+	2800305	2802031	CCNA_02647:CCNA_02646	IGR	NC_011916.1	-	2800162	2800601	280	96	2	7.273e-321	5.9315e-319	9.88235e-05	0.00273106
CCNA_02997	CDS_UTRS	NC_011916.1	-	3152541	3153016	CCNA_00701	CDS_UTRS	NC_011916.1	+	761411	761892	279	213	2	9.9702e-145	2.38854e-143	NaN	NaN
CCNA_01294	CDS_UTRS	NC_011916.1	+	1418530	1419424	CCNA_03903	CDS_UTRS	NC_011916.1	+	3144041	3144539	268	0	4	0	0	NaN	NaN
CCNA_02674	CDS_UTRS	NC_011916.1	+	2828369	2828881	CCNA_02123	CDS_UTRS	NC_011916.1	+	2274761	2275622	268	0	4	0	0	NaN	NaN
CCNA_02123	CDS_UTRS	NC_011916.1	+	2274761	2275622	CCNA_02674	CDS_UTRS	NC_011916.1	+	2828369	2828881	263	0	4	0	0	NaN	NaN
CCNA_00653	CDS_UTRS	NC_011916.1	+	704586	707264	CCNA_01355	CDS_UTRS	NC_011916.1	+	1469166	1470305	255	0	1	3.23596e-256	1.85975e-254	NaN	NaN
CCNA_R0040	ncRNA	NC_011916.1	+	1645113	1645326	CCNA_R0088	ncRNA	NC_011916.1	+	3946037	3946176	255	16	2	3.41886e-08	1.67204e-07	0.0629651	0.304871
CCNA_00338	CDS_UTRS	NC_011916.1	+	348393	350753	SisC	ncRNA	NC_011916.1	+	1702213	1702292	253	6	2	0	0	0.0089	0.0968964
CCNA_03817	CDS_UTRS	NC_011916.1	+	3981737	3982985	CCNA_03181:CCNA_03185	IGR	NC_011916.1	+	3341899	3345652	253	2	3	0	0	NaN	NaN
CCNA_01528	CDS_UTRS	NC_011916.1	+	1636221	1637236	CCNA_00835	CDS_UTRS	NC_011916.1	+	900834	902023	252	0	4	2.42376e-251	1.34421e-249	NaN	NaN
CCNA_01819	CDS_UTRS	NC_011916.1	+	1945884	1946210	CCNA_02919	CDS_UTRS	NC_011916.1	+	3077268	3078422	248	0	1	0	0	0.321706	0.622214
CCNA_03319	CDS_UTRS	NC_011916.1	-	3497842	3498932	CCNA_01355	CDS_UTRS	NC_011916.1	+	1469166	1470305	248	4	2	5.22863e-46	4.62119e-45	NaN	NaN
CCNA_02535	CDS_UTRS	NC_011916.1	+	2681140	2684031	CCNA_01419	CDS_UTRS	NC_011916.1	+	1536523	1538009	244	4	1	0	0	0.938701	0.973183
CCNA_00543	CDS_UTRS	NC_011916.1	-	561689	562563	SisD	ncRNA	NC_011916.1	-	2383511	2383595	234	1	2	8.41313e-281	5.45722e-279	0.0222574	0.17103
CCNA_R0156:CCNA_02182	IGR	NC_011916.1	-	2334482	2340116	CCNA_02186	CDS_UTRS	NC_011916.1	+	2337853	2338631	232	140	2	2.55913e-129	5.39655e-128	0.0154621	0.140206
CCNA_00086	CDS_UTRS	NC_011916.1	-	91267	96455	CCNA_00800	CDS_UTRS	NC_011916.1	+	864629	866391	230	230	1	2.07462e-137	4.63944e-136	0.404494	0.689312
CCNA_00285	CDS_UTRS	NC_011916.1	-	296628	297638	CCNA_00133	CDS_UTRS	NC_011916.1	+	142557	143941	230	230	1	0	0	0.539098	0.778108
CCNA_01705	CDS_UTRS	NC_011916.1	-	1836521	1837766	SisD	ncRNA	NC_011916.1	-	2383511	2383595	230	2	2	0	0	0.018956	0.154212
CCNA_01700	CDS_UTRS	NC_011916.1	+	1831498	1832939	SisA	ncRNA	NC_011916.1	+	840137	840219	229	12	1	1.63356e-133	3.5598e-132	0.65905	0.854436
CCNA_02997	CDS_UTRS	NC_011916.1	-	3152541	3153016	CCNA_02705	CDS_UTRS	NC_011916.1	-	2861642	2862251	229	84	2	1.22548e-162	3.55839e-161	NaN	NaN
CCNA_02740	CDS_UTRS	NC_011916.1	-	2900947	2901581	CCNA_00661	CDS_UTRS	NC_011916.1	-	718799	719233	228	0	4	0	0	NaN	NaN
CCNA_00369	CDS_UTRS	NC_011916.1	+	385743	387277	CCNA_R0081	ncRNA	NC_011916.1	+	3830130	3830241	227	3	1	2.02628e-251	1.12942e-249	0.696034	0.872778
CCNA_01706	CDS_UTRS	NC_011916.1	+	1837518	1839457	SisD	ncRNA	NC_011916.1	-	2383511	2383595	223	3	2	9.34634e-164	2.74258e-162	0.112289	0.398828
CCNA_02357	CDS_UTRS	NC_011916.1	-	2496431	2498034	SisA	ncRNA	NC_011916.1	+	840137	840219	223	5	2	4.56977e-71	5.44445e-70	0.169686	0.47334
CCNA_03486:CCNA_03485	IGR	NC_011916.1	-	3648062	3648095	SisA	ncRNA	NC_011916.1	+	840137	840219	223	2	2	0	0	0.0502804	0.267749
CCNA_00701	CDS_UTRS	NC_011916.1	+	761411	761892	CCNA_01258	CDS_UTRS	NC_011916.1	-	1385509	1386371	222	217	3	0	0	0.14289	0.434352
CCNA_02174:CCNA_02176	IGR	NC_011916.1	+	2328067	2328215	CCNA_03452	CDS_UTRS	NC_011916.1	-	3616254	3616693	220	0	3	0	0	NaN	NaN
CCNA_00661	CDS_UTRS	NC_011916.1	-	718799	719233	CCNA_02813	CDS_UTRS	NC_011916.1	+	2970103	2970537	219	0	4	0	0	NaN	NaN
CCNA_02813	CDS_UTRS	NC_011916.1	+	2970103	2970537	CCNA_00661	CDS_UTRS	NC_011916.1	-	718799	719233	219	0	4	0	0	NaN	NaN
CCNA_00274	CDS_UTRS	NC_011916.1	+	287466	288198	CCNA_03839	CDS_UTRS	NC_011916.1	+	4004196	4006446	218	218	1	0	0	0.123206	0.405783
CCNA_02616	CDS_UTRS	NC_011916.1	-	2764165	2765323	SisA	ncRNA	NC_011916.1	+	840137	840219	217	22	1	1.39457e-33	1.07495e-32	0.856287	0.944916
CCNA_03181:CCNA_03185	IGR	NC_011916.1	+	3341899	3345652	CCNA_03817	CDS_UTRS	NC_011916.1	+	3981737	3982985	217	0	3	0	0	NaN	NaN
CCNA_R0199	ncRNA	NC_011916.1	+	3987216	3987334	3_CCNA_02328	ncRNA	NC_011916.1	+	2470895	2471019	216	86	2	5.04377e-52	4.81044e-51	0.765779	0.905813		3´-derived sRNA
CCNA_03639	CDS_UTRS	NC_011916.1	-	3798308	3798850	SisA	ncRNA	NC_011916.1	+	840137	840219	215	1	1	2.87328e-118	5.47601e-117	0.289449	0.600332
CCNA_02816	CDS_UTRS	NC_011916.1	-	2973537	2973943	SisD	ncRNA	NC_011916.1	-	2383511	2383595	214	2	1	1.75544e-281	1.14537e-279	0.0419639	0.239449
CCNA_03833:CCNA_03829	IGR	NC_011916.1	-	3994536	3997793	SisA	ncRNA	NC_011916.1	+	840137	840219	213	0	1	0	0	0.762184	0.902185
CCNA_00857	CDS_UTRS	NC_011916.1	-	933442	935163	SisA	ncRNA	NC_011916.1	+	840137	840219	212	2	2	1.34107e-84	1.80743e-83	0.06473	0.304871
CCNA_01807	CDS_UTRS	NC_011916.1	-	1931501	1933298	SisA	ncRNA	NC_011916.1	+	840137	840219	212	10	1	4.71876e-162	1.35597e-160	0.065993	0.307417
CCNA_00835	CDS_UTRS	NC_011916.1	+	900834	902023	CCNA_01528	CDS_UTRS	NC_011916.1	+	1636221	1637236	210	0	4	3.61992e-186	1.25085e-184	NaN	NaN
CCNA_02141	CDS_UTRS	NC_011916.1	-	2299928	2300745	CCNA_03762	CDS_UTRS	NC_011916.1	+	3931475	3931880	210	3	1	1.10641e-27	7.87194e-27	0.0280478	0.189979
CCNA_02663	CDS_UTRS	NC_011916.1	-	2817392	2817990	CCNA_R0199	ncRNA	NC_011916.1	+	3987216	3987334	210	0	1	1.14517e-07	5.49641e-07	0.765831	0.905813
CCNA_01230	CDS_UTRS	NC_011916.1	+	1356895	1358750	SisA	ncRNA	NC_011916.1	+	840137	840219	207	6	2	2.70965e-219	1.19743e-217	0.190906	0.49641
CCNA_01076	CDS_UTRS	NC_011916.1	-	1180276	1180930	CCNA_02694	CDS_UTRS	NC_011916.1	-	2848145	2849438	206	0	1	0	0	0.920524	0.966076
CCNA_03094	CDS_UTRS	NC_011916.1	-	3242664	3243961	SisA	ncRNA	NC_011916.1	+	840137	840219	205	8	3	2.4882e-130	5.28718e-129	0.731766	0.887554
CCNA_00661	CDS_UTRS	NC_011916.1	-	718799	719233	CCNA_02740	CDS_UTRS	NC_011916.1	-	2900947	2901581	204	0	4	0	0	NaN	NaN
CCNA_00452:CCNA_00438	IGR	NC_011916.1	-	445401	458520	CCNA_01008	CDS_UTRS	NC_011916.1	-	1086732	1088526	203	202	1	0	0	0.00122198	0.0207567
CCNA_00986	CDS_UTRS	NC_011916.1	+	1066623	1067812	SisA	ncRNA	NC_011916.1	+	840137	840219	203	0	3	6.87625e-147	1.70249e-145	0.0463059	0.249234
CCNA_02705	CDS_UTRS	NC_011916.1	-	2861642	2862251	CCNA_00381	CDS_UTRS	NC_011916.1	+	397266	398715	202	79	3	0	0	NaN	NaN
CCNA_00847:CCNA_00852	IGR	NC_011916.1	+	921504	927437	CCNA_03620:CCNA_03612	IGR	NC_011916.1	-	3767477	3775474	200	125	3	0	0	4e-06	0.0003669
CCNA_03350:CCNA_R0189	IGR	NC_011916.1	+	3529613	3534836	CCNA_R0077	ncRNA	NC_011916.1	-	3532896	3533067	198	29	2	4.2444e-210	1.73084e-208	0.000183	0.00459882
3_CCNA_03303	ncRNA	NC_011916.1	-	3479624	3479706	CCNA_01298	CDS_UTRS	NC_011916.1	+	1423434	1424726	197	0	4	1.41229e-152	3.62619e-151	NaN	NaN	3´-derived sRNA
CCNA_01026	CDS_UTRS	NC_011916.1	-	1112731	1113549	SisA	ncRNA	NC_011916.1	+	840137	840219	196	4	1	3.25062e-135	7.16816e-134	0.0279564	0.189979
CCNA_03452	CDS_UTRS	NC_011916.1	-	3616254	3616693	CCNA_02174:CCNA_02176	IGR	NC_011916.1	+	2328067	2328215	191	1	3	0	0	5.8e-05	0.00166252
CCNA_02143	CDS_UTRS	NC_011916.1	+	2301523	2302311	CCNA_00268	CDS_UTRS	NC_011916.1	+	281930	284029	189	188	1	5.25172e-156	1.40366e-154	NaN	NaN
CCNA_R0121	ncRNA	NC_011916.1	-	847992	848150	CCNA_R0199	ncRNA	NC_011916.1	+	3987216	3987334	189	0	1	4.56662e-69	5.28185e-68	0.448388	0.718714
CCNA_01059	CDS_UTRS	NC_011916.1	+	1159493	1162894	CCNA_01751	CDS_UTRS	NC_011916.1	+	1878709	1879809	187	5	1	5.00544e-71	5.95073e-70	0.076865	0.333935
CCNA_03305	CDS_UTRS	NC_011916.1	-	3483126	3483656	SisA	ncRNA	NC_011916.1	+	840137	840219	186	28	1	5.16887e-78	6.56736e-77	0.0477491	0.254639
CCNA_00543	CDS_UTRS	NC_011916.1	-	561689	562563	SisA	ncRNA	NC_011916.1	+	840137	840219	185	1	2	1.07734e-64	1.19023e-63	0.0180729	0.154212
CCNA_00399	CDS_UTRS	NC_011916.1	+	416719	418038	SisD	ncRNA	NC_011916.1	-	2383511	2383595	180	26	2	1.62982e-176	5.33272e-175	0.0173007	0.150929
CCNA_00248	CDS_UTRS	NC_011916.1	-	259476	261114	CCNA_03620:CCNA_03612	IGR	NC_011916.1	-	3767477	3775474	177	84	2	2.21446e-213	9.26898e-212	NaN	NaN
CCNA_02900:CCNA_02895	IGR	NC_011916.1	-	3046957	3052973	SisA	ncRNA	NC_011916.1	+	840137	840219	175	10	2	9.92164e-161	2.80028e-159	0.168063	0.469272
CCNA_02252	CDS_UTRS	NC_011916.1	-	2400729	2402521	SisA	ncRNA	NC_011916.1	+	840137	840219	174	5	2	2.89294e-09	1.46189e-08	0.193192	0.500459
CCNA_03689	CDS_UTRS	NC_011916.1	+	3854685	3856197	CCNA_01061	CDS_UTRS	NC_011916.1	+	1164787	1166200	172	172	1	3.78596e-124	7.6214e-123	0.491562	0.747117
CCNA_01186	ncRNA	NC_011916.1	+	1304808	1304904	CCNA_00438	CDS_UTRS	NC_011916.1	-	444689	445400	171	0	4	9.29846e-255	5.28915e-253	NaN	NaN
CCNA_03506	CDS_UTRS	NC_011916.1	+	3663890	3664877	CCNA_00367	CDS_UTRS	NC_011916.1	+	383800	384825	170	170	1	0	0	0.00340611	0.0473372
CCNA_03632	CDS_UTRS	NC_011916.1	+	3787114	3787688	CCNA_R0199	ncRNA	NC_011916.1	+	3987216	3987334	170	57	2	1.17139e-156	3.16905e-155	0.067568	0.313014
CCNA_R0118:CCNA_00758	IGR	NC_011916.1	+	808842	815234	CCNA_00754	CDS_UTRS	NC_011916.1	-	812517	813370	168	6	2	4.4696e-250	2.41838e-248	0.069432	0.321243
CCNA_02624	CDS_UTRS	NC_011916.1	-	2773455	2774802	SisA	ncRNA	NC_011916.1	+	840137	840219	166	0	1	2.88103e-53	2.78365e-52	0.10589	0.379033
CCNA_02828	CDS_UTRS	NC_011916.1	+	2982516	2983442	CCNA_00549	CDS_UTRS	NC_011916.1	+	566164	567090	166	0	3	0	0	NaN	NaN
CrfA	ncRNA	NC_011916.1	-	3781372	3781500	CCNA_02753	CDS_UTRS	NC_011916.1	-	2914928	2917671	165	4	1	7.28637e-139	1.6733e-137	0.65905	0.854436
CCNA_00549	CDS_UTRS	NC_011916.1	+	566164	567090	CCNA_02828	CDS_UTRS	NC_011916.1	+	2982516	2983442	164	0	3	0	0	NaN	NaN
CCNA_02128	CDS_UTRS	NC_011916.1	+	2281253	2282694	SisA	ncRNA	NC_011916.1	+	840137	840219	164	0	1	1.47841e-226	6.94855e-225	0.0280645	0.189979
CCNA_01609	CDS_UTRS	NC_011916.1	+	1727987	1730191	SisD	ncRNA	NC_011916.1	-	2383511	2383595	162	2	1	1.07482e-224	4.98823e-223	0.14289	0.434352
CCNA_03613	CDS_UTRS	NC_011916.1	+	3767476	3768158	CCNA_03620:CCNA_03612	IGR	NC_011916.1	-	3767477	3775474	162	91	3	8.1287071e-316	6.349550631e-314	NaN	NaN
CCNA_00468:CCNA_03920	IGR	NC_011916.1	-	462069	481619	CCNA_00579:CCNA_00570	IGR	NC_011916.1	-	589331	604009	160	0	3	2.28371e-233	1.1159e-231	NaN	NaN
CCNA_01195	CDS_UTRS	NC_011916.1	-	1318029	1319329	CCNA_03620:CCNA_03612	IGR	NC_011916.1	-	3767477	3775474	160	97	2	2.83809e-186	9.83754e-185	NaN	NaN
CCNA_03680	CDS_UTRS	NC_011916.1	-	3839161	3842748	CCNA_00846	CDS_UTRS	NC_011916.1	-	917301	920578	160	8	1	5.13032e-191	1.87807e-189	0.934838	0.969452
CCNA_00085:CCNA_00088	IGR	NC_011916.1	+	91614	97640	CCNA_R0002	ncRNA	NC_011916.1	-	96456	96584	157	21	2	4.14765e-255	2.37143e-253	0.0171882	0.15051
CCNA_01536	CDS_UTRS	NC_011916.1	+	1644245	1645112	CCNA_00162	CDS_UTRS	NC_011916.1	+	171614	172940	157	0	1	1.61976e-153	4.17822e-152	NaN	NaN
CCNA_R0188	ncRNA	NC_011916.1	+	3462949	3463206	SisA	ncRNA	NC_011916.1	+	840137	840219	157	5	1	5.51219e-36	4.37974e-35	0.032995	0.206938
CCNA_00701	CDS_UTRS	NC_011916.1	+	761411	761892	CCNA_02705	CDS_UTRS	NC_011916.1	-	2861642	2862251	156	86	2	1.61195e-156	4.35031e-155	NaN	NaN
CCNA_03083	CDS_UTRS	NC_011916.1	-	3231128	3233103	CCNA_01726	CDS_UTRS	NC_011916.1	+	1852822	1854850	156	156	1	0	0	0.866624	0.944916
CCNA_00659	CDS_UTRS	NC_011916.1	+	714931	718025	CCNA_02738:CCNA_02741	IGR	NC_011916.1	+	2900019	2901392	155	0	2	0	0	NaN	NaN
CCNA_01828:CCNA_01824	IGR	NC_011916.1	-	1950870	1954566	CCNA_01826	CDS_UTRS	NC_011916.1	+	1951098	1953283	153	1	2	1.23725e-258	7.29976e-257	0.591188	0.818517
CCNA_00013	CDS_UTRS	NC_011916.1	+	14199	17221	CCNA_01355	CDS_UTRS	NC_011916.1	+	1469166	1470305	152	0	1	1	1	NaN	NaN
CCNA_00218	CDS_UTRS	NC_011916.1	-	235931	237077	CCNA_00210	CDS_UTRS	NC_011916.1	+	224915	227606	152	152	1	4.05638e-294	2.79462e-292	NaN	NaN
CCNA_00579:CCNA_00570	IGR	NC_011916.1	-	589331	604009	CCNA_00468:CCNA_03920	IGR	NC_011916.1	-	462069	481619	152	0	3	4.75367e-217	2.04371e-215	NaN	NaN
CCNA_02676	CDS_UTRS	NC_011916.1	-	2829059	2830355	CCNA_02992	CDS_UTRS	NC_011916.1	-	3144717	3145387	152	0	2	0	0	NaN	NaN
CCNA_00396	CDS_UTRS	NC_011916.1	-	412733	413810	SisA	ncRNA	NC_011916.1	+	840137	840219	150	0	2	1.31735e-13	7.45511e-13	0.53439	0.771616
CCNA_02639	CDS_UTRS	NC_011916.1	-	2790973	2792388	CCNA_02694	CDS_UTRS	NC_011916.1	-	2848145	2849438	150	0	1	0	0	0.866624	0.944916
CCNA_02726	CDS_UTRS	NC_011916.1	-	2889142	2890017	CCNA_R0063	ncRNA	NC_011916.1	+	2889176	2889287	150	27	2	7.51755e-234	3.68959e-232	2.6e-05	0.00144139
CCNA_02986	CDS_UTRS	NC_011916.1	-	3140296	3142615	CCNA_03061	CDS_UTRS	NC_011916.1	+	3212963	3214030	150	0	1	0	0	0.251722	0.561781
CCNA_R0040	ncRNA	NC_011916.1	+	1645113	1645326	CCNA_R0108	ncRNA	NC_011916.1	+	472905	472973	150	8	1	0.754799	0.945802	0.802567	0.928316
CCNA_01425	CDS_UTRS	NC_011916.1	+	1541288	1543747	SisD	ncRNA	NC_011916.1	-	2383511	2383595	149	19	1	7.19814e-48	6.4912e-47	0.28541	0.593633
3_CCNA_02328	ncRNA	NC_011916.1	+	2470895	2471019	CCNA_00578	CDS_UTRS	NC_011916.1	+	601459	604149	148	148	1	3.21581e-250	1.75713e-248	0.730216	0.886026	3´-derived sRNA
CCNA_02205	CDS_UTRS	NC_011916.1	-	2353091	2354387	SisA	ncRNA	NC_011916.1	+	840137	840219	148	5	1	0.00178879	0.00621008	0.407343	0.693522
CCNA_03702	CDS_UTRS	NC_011916.1	-	3869590	3871474	CCNA_03506:CCNA_03519	IGR	NC_011916.1	+	3664878	3676617	147	0	1	6.91309e-219	3.00706e-217	0.251722	0.561781
CCNA_03849	CDS_UTRS	NC_011916.1	+	4014765	4015954	CCNA_R0126:CCNA_00994	IGR	NC_011916.1	-	1077277	1080922	147	146	1	0	0	NaN	NaN
CCNA_00041	CDS_UTRS	NC_011916.1	-	42549	45753	CCNA_R0126:CCNA_00994	IGR	NC_011916.1	-	1077277	1080922	146	146	1	2.39332e-231	1.15924e-229	NaN	NaN
CCNA_02661	CDS_UTRS	NC_011916.1	+	2812827	2815869	CCNA_01505	CDS_UTRS	NC_011916.1	-	1616416	1616772	146	0	1	1.55151e-189	5.60565e-188	0.448388	0.718714
CCNA_03849	CDS_UTRS	NC_011916.1	+	4014765	4015954	CCNA_00041	CDS_UTRS	NC_011916.1	-	42549	45753	146	146	1	1.48098e-246	7.78531e-245	0.663691	0.859846
CCNA_01448	CDS_UTRS	NC_011916.1	+	1560830	1561850	SisB	ncRNA	NC_011916.1	-	1247598	1247664	145	4	2	1.97999e-284	1.31509e-282	0.0564574	0.28221
CCNA_03517	CDS_UTRS	NC_011916.1	-	3673776	3675487	CCNA_03617	CDS_UTRS	NC_011916.1	+	3772262	3772717	145	0	1	3.68679e-210	1.509e-208	0.02738	0.18742
CCNA_00299:CCNA_00301	IGR	NC_011916.1	+	314162	314414	CCNA_03184	CDS_UTRS	NC_011916.1	-	3343978	3345948	144	0	1	0	0	NaN	NaN
CCNA_01068:CCNA_01058	IGR	NC_011916.1	-	1159630	1172640	CCNA_01059	CDS_UTRS	NC_011916.1	+	1159493	1162894	144	2	2	3.90629e-95	5.84732e-94	0	0
CCNA_01923:CCNA_01926	IGR	NC_011916.1	+	2069911	2072419	CCNA_02938	CDS_UTRS	NC_011916.1	+	3098699	3099352	143	4	1	0	0	NaN	NaN
CCNA_02024	CDS_UTRS	NC_011916.1	-	2171439	2172758	CCNA_02033	CDS_UTRS	NC_011916.1	-	2177095	2177672	143	2	1	0	0	0.0107411	0.111012
CCNA_02576	CDS_UTRS	NC_011916.1	+	2727718	2728701	CCNA_02661	CDS_UTRS	NC_011916.1	+	2812827	2815869	143	1	1	2.19806e-87	3.05143e-86	0.089528	0.350938
CCNA_03380	CDS_UTRS	NC_011916.1	-	3551865	3552736	CCNA_03521	CDS_UTRS	NC_011916.1	+	3677701	3678636	143	2	1	4.0021e-304	2.86396e-302	0.165062	0.462653
3_CCNA_00086	ncRNA	NC_011916.1	+	966188	966299	CCNA_00920	CDS_UTRS	NC_011916.1	+	996464	997660	142	0	1	4.801e-305	3.45797e-303	0.190906	0.49641	3´-derived sRNA
CCNA_03181	CDS_UTRS	NC_011916.1	+	3340224	3341898	SisA	ncRNA	NC_011916.1	+	840137	840219	141	5	1	4.45775e-37	3.57523e-36	0.460268	0.735506
CCNA_00399	CDS_UTRS	NC_011916.1	+	416719	418038	CCNA_00398	CDS_UTRS	NC_011916.1	-	415206	416964	140	0	1	3.20241e-142	7.52565e-141	0.6196	0.827863
CCNA_00721	CDS_UTRS	NC_011916.1	-	777742	779614	CCNA_00237	CDS_UTRS	NC_011916.1	+	252325	253232	140	140	1	1.27453e-108	2.19521e-107	0.146065	0.442538
CCNA_02814	CDS_UTRS	NC_011916.1	+	2970534	2971714	CCNA_00660	CDS_UTRS	NC_011916.1	-	717622	718802	140	0	4	0	0	NaN	NaN
CCNA_01329	CDS_UTRS	NC_011916.1	+	1443787	1444215	CCNA_02616	CDS_UTRS	NC_011916.1	-	2764165	2765323	139	138	1	5.90026e-177	1.94201e-175	0.321706	0.622214
CCNA_02484	CDS_UTRS	NC_011916.1	-	2631735	2632609	SisD	ncRNA	NC_011916.1	-	2383511	2383595	139	91	2	8.63489e-194	3.23575e-192	0.110427	0.392594
CCNA_03545	CDS_UTRS	NC_011916.1	+	3702017	3702532	CCNA_00424	CDS_UTRS	NC_011916.1	+	433998	435760	139	0	1	8.21992e-263	5.03731e-261	NaN	NaN
CCNA_01386	CDS_UTRS	NC_011916.1	-	1502906	1503947	CCNA_01248	CDS_UTRS	NC_011916.1	+	1375793	1376628	138	9	1	3.71005e-188	1.31897e-186	0.28541	0.593633
CCNA_01416	CDS_UTRS	NC_011916.1	+	1533681	1534700	CCNA_03164	CDS_UTRS	NC_011916.1	+	3320493	3323664	137	0	1	2.30276e-265	1.44306e-263	NaN	NaN
CCNA_01386	CDS_UTRS	NC_011916.1	-	1502906	1503947	CCNA_01776	CDS_UTRS	NC_011916.1	+	1901798	1903292	136	4	1	6.18338e-86	8.47788e-85	0.06473	0.304871
CCNA_03620:CCNA_03612	IGR	NC_011916.1	-	3767477	3775474	CCNA_R0123	ncRNA	NC_011916.1	-	921612	921719	136	86	4	2.5135e-248	1.32761e-246	0.577478	0.800139
CCNA_02141	CDS_UTRS	NC_011916.1	-	2299928	2300745	SisA	ncRNA	NC_011916.1	+	840137	840219	135	4	1	0.692843	0.885574	0.499067	0.757582
CCNA_00660	CDS_UTRS	NC_011916.1	-	717622	718802	CCNA_02739	CDS_UTRS	NC_011916.1	-	2899934	2900950	134	0	4	0	0	NaN	NaN
CCNA_03762	CDS_UTRS	NC_011916.1	+	3931475	3931880	SisA	ncRNA	NC_011916.1	+	840137	840219	134	4	1	1	1	0.00611702	0.0745627
CCNA_03762	CDS_UTRS	NC_011916.1	+	3931475	3931880	CCNA_00468:CCNA_03920	IGR	NC_011916.1	-	462069	481619	134	0	1	2.77074e-20	1.77443e-19	NaN	NaN
CCNA_03955	CDS_UTRS	NC_011916.1	+	1730192	1730340	CCNA_00537	CDS_UTRS	NC_011916.1	+	551959	556314	134	2	1	1.61073e-173	5.11925e-172	0.321706	0.622214
CCNA_00088	CDS_UTRS	NC_011916.1	+	97641	99585	CCNA_00124	CDS_UTRS	NC_011916.1	-	134626	135461	133	0	1	2.07652e-186	7.24299e-185	NaN	NaN
CCNA_00866	CDS_UTRS	NC_011916.1	-	944663	946017	SisA	ncRNA	NC_011916.1	+	840137	840219	133	4	1	1.10511e-53	1.07337e-52	0.0185197	0.154212
CCNA_02464	CDS_UTRS	NC_011916.1	-	2606007	2607514	CCNA_02465	CDS_UTRS	NC_011916.1	-	2608459	2609916	133	0	3	0	0	NaN	NaN
CCNA_03574	CDS_UTRS	NC_011916.1	-	3727682	3730342	CCNA_00161	CDS_UTRS	NC_011916.1	+	170751	171613	133	0	1	5.19286e-190	1.88233e-188	NaN	NaN
CCNA_03795	CDS_UTRS	NC_011916.1	+	3958687	3959402	CCNA_00994	CDS_UTRS	NC_011916.1	-	1075329	1077276	133	0	1	1.57615e-142	3.71183e-141	0.674377	0.871535
CCNA_00230	CDS_UTRS	NC_011916.1	-	245565	247203	CCNA_R0147	ncRNA	NC_011916.1	+	1986625	1986741	132	1	3	6.16538e-64	6.73095e-63	NaN	NaN
CCNA_03947	CDS_UTRS	NC_011916.1	+	1394709	1395105	CCNA_02124:CCNA_02120	IGR	NC_011916.1	-	2271367	2275366	132	0	2	0	0	NaN	NaN
CCNA_00450	CDS_UTRS	NC_011916.1	+	454858	455463	CCNA_00465	CDS_UTRS	NC_011916.1	+	477800	479112	131	0	1	2.08115e-221	9.3838e-220	NaN	NaN
CCNA_03436:CCNA_03444	IGR	NC_011916.1	+	3602493	3605822	CCNA_01351:CCNA_01335	IGR	NC_011916.1	-	1448839	1463027	131	0	3	0	0	NaN	NaN
CCNA_00847:CCNA_00852	IGR	NC_011916.1	+	921504	927437	CCNA_03613	CDS_UTRS	NC_011916.1	+	3767476	3768158	130	85	4	3.72987e-261	2.24846e-259	0.606352	0.827863
CCNA_01384:CCNA_01377	IGR	NC_011916.1	-	1492440	1500498	CCNA_00268	CDS_UTRS	NC_011916.1	+	281930	284029	130	130	1	1.1073e-39	9.16577e-39	0.165062	0.462653
CCNA_01478:CCNA_01466	IGR	NC_011916.1	-	1574790	1585397	CCNA_01355	CDS_UTRS	NC_011916.1	+	1469166	1470305	130	5	2	1.76553e-38	1.44313e-37	NaN	NaN
CCNA_02738	CDS_UTRS	NC_011916.1	+	2898797	2900018	CCNA_00659	CDS_UTRS	NC_011916.1	+	714931	718025	130	0	3	0	0	NaN	NaN
CCNA_02535	CDS_UTRS	NC_011916.1	+	2681140	2684031	CCNA_03386	CDS_UTRS	NC_011916.1	+	3558189	3560590	129	2	1	3.1157e-214	1.31906e-212	0.257715	0.574458
CCNA_03291	CDS_UTRS	NC_011916.1	-	3457921	3459011	CCNA_00618	CDS_UTRS	NC_011916.1	+	661761	663179	129	0	1	2.88269e-156	7.72337e-155	NaN	NaN
CCNA_03360	CDS_UTRS	NC_011916.1	+	3538576	3539950	CCNA_00044	CDS_UTRS	NC_011916.1	-	48271	49046	129	0	1	1.34705e-126	2.77208e-125	0.371477	0.672729
CCNA_00817	CDS_UTRS	NC_011916.1	-	879935	881364	SisD	ncRNA	NC_011916.1	-	2383511	2383595	128	6	1	1.50427e-195	5.6753e-194	0.780774	0.916433
CCNA_02136	CDS_UTRS	NC_011916.1	-	2292773	2294377	CCNA_03966	CDS_UTRS	NC_011916.1	+	2465202	2465872	128	0	1	6.78445e-118	1.28638e-116	0.14289	0.434352
CCNA_01383	CDS_UTRS	NC_011916.1	+	1500243	1500805	CCNA_02528	CDS_UTRS	NC_011916.1	+	2676573	2677229	126	114	1	9.58746e-253	5.39818e-251	0.53439	0.771616
CCNA_01678	CDS_UTRS	NC_011916.1	+	1805059	1806063	CCNA_02017	CDS_UTRS	NC_011916.1	-	2164265	2166325	126	6	1	5.0283e-224	2.32391e-222	0.003346	0.0468568
CCNA_00692:CCNA_00696	IGR	NC_011916.1	+	751451	756028	CCNA_03094	CDS_UTRS	NC_011916.1	-	3242664	3243961	125	0	1	3.82374e-175	1.23293e-173	NaN	NaN
CCNA_01042	CDS_UTRS	NC_011916.1	-	1137067	1139762	CCNA_R0128	ncRNA	NC_011916.1	-	1123037	1123071	124	0	1	4.84526e-225	2.26766e-223	0.251722	0.561781
CCNA_02739	CDS_UTRS	NC_011916.1	-	2899934	2900950	CCNA_00660	CDS_UTRS	NC_011916.1	-	717622	718802	124	0	4	0	0	NaN	NaN
CCNA_03574	CDS_UTRS	NC_011916.1	-	3727682	3730342	SisA	ncRNA	NC_011916.1	+	840137	840219	123	3	1	3.93847e-91	5.65143e-90	0.0392753	0.226007
CCNA_00193	CDS_UTRS	NC_011916.1	-	206892	208041	CCNA_01659	CDS_UTRS	NC_011916.1	+	1779993	1781308	122	122	1	0	0	0.251722	0.561781
CCNA_00232	CDS_UTRS	NC_011916.1	-	247337	248153	CCNA_03865	CDS_UTRS	NC_011916.1	+	4026087	4028741	122	0	1	7.7684619999056e-310	5.82215e-308	NaN	NaN
CCNA_00660	CDS_UTRS	NC_011916.1	-	717622	718802	CCNA_02814	CDS_UTRS	NC_011916.1	+	2970534	2971714	122	0	4	0	0	NaN	NaN
CCNA_00761	CDS_UTRS	NC_011916.1	-	820583	820864	CCNA_00764	CDS_UTRS	NC_011916.1	-	822151	823097	122	0	1	1.21365e-281	7.96558e-280	NaN	NaN
CCNA_00789	CDS_UTRS	NC_011916.1	-	852673	853723	CCNA_02497	CDS_UTRS	NC_011916.1	-	2645968	2647973	122	122	1	1.39271e-262	8.48785e-261	NaN	NaN
CCNA_00789:CCNA_00787	IGR	NC_011916.1	-	851621	852672	CCNA_02497	CDS_UTRS	NC_011916.1	-	2645968	2647973	122	122	1	4.10491423e-315	3.18403557e-313	0.448388	0.718714
CCNA_03247	CDS_UTRS	NC_011916.1	+	3413560	3415734	CCNA_01826	CDS_UTRS	NC_011916.1	+	1951098	1953283	122	0	1	4.41192e-66	4.96822e-65	NaN	NaN
CCNA_03546	CDS_UTRS	NC_011916.1	+	3702533	3703077	CCNA_03549:CCNA_03538	IGR	NC_011916.1	-	3697220	3705541	122	0	1	2.08538e-239	1.06106e-237	0.335573	0.645969
CCNA_R0088	ncRNA	NC_011916.1	+	3946037	3946176	CCNA_03518	CDS_UTRS	NC_011916.1	-	3675514	3676643	122	9	1	1.91768e-145	4.65447e-144	0.664542	0.860644
CCNA_00207:CCNA_00210	IGR	NC_011916.1	+	222483	224914	CCNA_02326	CDS_UTRS	NC_011916.1	-	2467944	2469296	121	106	1	3.20052427273e-311	0	0.920524	0.966076
CCNA_01154	CDS_UTRS	NC_011916.1	+	1257860	1258734	CCNA_01386	CDS_UTRS	NC_011916.1	-	1502906	1503947	121	0	1	3.55353e-54	3.47275e-53	NaN	NaN
CCNA_02277	CDS_UTRS	NC_011916.1	+	2426568	2428969	CCNA_R0032	ncRNA	NC_011916.1	+	1491642	1491707	121	4	2	1.71415e-99	2.70076e-98	0.504318	0.763973
CCNA_03184	CDS_UTRS	NC_011916.1	-	3343978	3345948	CCNA_02975	CDS_UTRS	NC_011916.1	+	3129406	3131528	121	0	1	1.51608e-101	2.4266e-100	0.448388	0.718714
CCNA_03263	CDS_UTRS	NC_011916.1	+	3431764	3434865	SisA	ncRNA	NC_011916.1	+	840137	840219	121	0	1	9.4559e-54	9.20043e-53	0.022748	0.17103
CCNA_02308:CCNA_02303	IGR	NC_011916.1	-	2449482	2453276	SisA	ncRNA	NC_011916.1	+	840137	840219	120	120	1	6.01819e-60	6.30347e-59	0.015744	0.140206
CCNA_00692:CCNA_00696	IGR	NC_011916.1	+	751451	756028	CCNA_01552	CDS_UTRS	NC_011916.1	+	1665785	1668519	119	2	2	4.18542e-100	6.6321e-99	0.577478	0.800139
CCNA_01023:CCNA_01028	IGR	NC_011916.1	+	1111659	1113830	CCNA_01321	CDS_UTRS	NC_011916.1	+	1438523	1439056	119	119	1	1.33895e-248	7.10605e-247	NaN	NaN
CCNA_01023:CCNA_01028	IGR	NC_011916.1	+	1111659	1113830	CCNA_02691:CCNA_02695	IGR	NC_011916.1	+	2845447	2849256	119	119	1	0	0	0.000206	0.00500539
CCNA_01333:CCNA_01297	IGR	NC_011916.1	-	1423191	1446131	CCNA_01309	CDS_UTRS	NC_011916.1	+	1433370	1434209	119	6	2	1.55382e-171	4.81423e-170	0.0011704	0.0202556
CCNA_01830	CDS_UTRS	NC_011916.1	+	1956607	1959592	SisA	ncRNA	NC_011916.1	+	840137	840219	119	7	1	0.0278676	0.0677274	0.448388	0.718714
CCNA_02603	CDS_UTRS	NC_011916.1	-	2748335	2749862	SisA	ncRNA	NC_011916.1	+	840137	840219	119	27	1	2.84003e-38	2.3146e-37	0.101425	0.37709
CCNA_02691:CCNA_02695	IGR	NC_011916.1	+	2845447	2849256	CCNA_01321	CDS_UTRS	NC_011916.1	+	1438523	1439056	119	119	1	5.37552e-252	3.01138e-250	NaN	NaN
SisA	ncRNA	NC_011916.1	+	840137	840219	CCNA_03527	CDS_UTRS	NC_011916.1	-	3683407	3684893	119	9	1	6.24448e-118	1.18602e-116	NaN	NaN
CCNA_01830	CDS_UTRS	NC_011916.1	+	1956607	1959592	CCNA_00439	CDS_UTRS	NC_011916.1	+	445297	447518	118	0	1	4.27198e-98	6.58122e-97	0.16651	0.466355
CCNA_02596	CDS_UTRS	NC_011916.1	-	2743591	2744426	CCNA_R0020	ncRNA	NC_011916.1	+	970059	970156	118	0	1	2.7019e-103	4.43335e-102	0.0766839	0.333752
CCNA_01399:CCNA_01394	IGR	NC_011916.1	-	1513487	1518355	SisA	ncRNA	NC_011916.1	+	840137	840219	117	1	1	8.83664e-155	2.32266e-153	0.0471337	0.252458
CCNA_01433	CDS_UTRS	NC_011916.1	+	1548456	1548865	CCNA_R0044	ncRNA	NC_011916.1	-	2059848	2059942	117	116	1	2.80988e-236	1.39763e-234	0.730216	0.886026
CCNA_01684	CDS_UTRS	NC_011916.1	-	1811266	1812432	SisA	ncRNA	NC_011916.1	+	840137	840219	117	2	1	1.36745e-33	1.05478e-32	0.0670626	0.311065
CCNA_03098	CDS_UTRS	NC_011916.1	+	3249191	3250541	CCNA_01059	CDS_UTRS	NC_011916.1	+	1159493	1162894	117	0	1	5.16704e-18	3.17875e-17	0.934838	0.969452
CCNA_03313	CDS_UTRS	NC_011916.1	-	3487739	3488555	CCNA_02779	CDS_UTRS	NC_011916.1	+	2936709	2938335	117	0	1	2.29663e-189	8.27084e-188	NaN	NaN
CCNA_00070	CDS_UTRS	NC_011916.1	+	71777	72945	CCNA_01610	CDS_UTRS	NC_011916.1	+	1730341	1732021	116	0	1	8.93004e-184	3.05716e-182	0.791794	0.916433
CCNA_00086	CDS_UTRS	NC_011916.1	-	91267	96455	SisA	ncRNA	NC_011916.1	+	840137	840219	116	2	2	1	1	0.768929	0.908892
CCNA_00167	CDS_UTRS	NC_011916.1	+	179111	180162	CCNA_03906	CDS_UTRS	NC_011916.1	+	3578716	3579469	116	0	1	1.01718e-76	1.27776e-75	0.28541	0.593633
CCNA_01311	CDS_UTRS	NC_011916.1	+	1434494	1434874	CCNA_02705	CDS_UTRS	NC_011916.1	-	2861642	2862251	116	0	1	9.7912e-167	2.93524e-165	0.702305	0.88034
CCNA_R0210	ncRNA	NC_011916.1	-	3680993	3681106	CCNA_R0199	ncRNA	NC_011916.1	+	3987216	3987334	116	2	1	4.23419e-138	9.58483e-137	0.125387	0.41112	antisense RNA
CCNA_01363	CDS_UTRS	NC_011916.1	+	1478577	1480050	CCNA_02473	CDS_UTRS	NC_011916.1	+	2616158	2619531	115	0	1	3.46127e-294	2.39952e-292	0.76887	0.908892
CCNA_01418:CCNA_03949	IGR	NC_011916.1	-	1529912	1535911	CCNA_01417	CDS_UTRS	NC_011916.1	+	1534701	1536214	115	0	2	4.72286e-258	2.75716e-256	0.730216	0.886026
CCNA_01739	CDS_UTRS	NC_011916.1	-	1869268	1869852	CCNA_00957	CDS_UTRS	NC_011916.1	+	1034478	1036159	115	0	1	4.08018e-238	2.05715e-236	0.0911126	0.355918
CCNA_01327	CDS_UTRS	NC_011916.1	+	1442516	1443281	SisD	ncRNA	NC_011916.1	-	2383511	2383595	114	2	1	1.37368e-108	2.36231e-107	0.0927836	0.360236
CCNA_01383	CDS_UTRS	NC_011916.1	+	1500243	1500805	CCNA_03804:CCNA_03800	IGR	NC_011916.1	-	3964395	3969754	114	114	1	0	0	NaN	NaN
CCNA_01652	CDS_UTRS	NC_011916.1	+	1774090	1774660	CCNA_01044	CDS_UTRS	NC_011916.1	+	1139924	1140956	114	0	1	3.67819e-236	1.82136e-234	0.625182	0.835017
CCNA_02528	CDS_UTRS	NC_011916.1	+	2676573	2677229	CCNA_03804:CCNA_03800	IGR	NC_011916.1	-	3964395	3969754	114	114	1	9.44028e-270	5.98352e-268	0.495912	0.753417
CCNA_02752	CDS_UTRS	NC_011916.1	-	2912725	2914927	CCNA_03615	CDS_UTRS	NC_011916.1	+	3768667	3770812	114	0	1	4.06688e-157	1.10293e-155	NaN	NaN
CCNA_00224	CDS_UTRS	NC_011916.1	-	240448	242893	CCNA_03865	CDS_UTRS	NC_011916.1	+	4026087	4028741	113	0	1	3.24623e-116	6.04147e-115	NaN	NaN
CCNA_00737	CDS_UTRS	NC_011916.1	-	793723	796744	CCNA_00806	CDS_UTRS	NC_011916.1	-	869778	871625	113	0	1	7.63002e-198	2.91835e-196	NaN	NaN
CCNA_02458	CDS_UTRS	NC_011916.1	+	2599411	2601062	SisB	ncRNA	NC_011916.1	-	1247598	1247664	113	0	1	5.00815e-145	1.205e-143	0.762184	0.902185
CCNA_02512	CDS_UTRS	NC_011916.1	-	2662565	2663287	CCNA_03117	CDS_UTRS	NC_011916.1	+	3266212	3267030	113	0	1	0	0	NaN	NaN
CCNA_02899	CDS_UTRS	NC_011916.1	+	3051538	3053249	CCNA_02900:CCNA_02895	IGR	NC_011916.1	-	3046957	3052973	113	0	1	0	0	0.791794	0.916433
CCNA_03689	CDS_UTRS	NC_011916.1	+	3854685	3856197	CCNA_03304	CDS_UTRS	NC_011916.1	-	3480931	3483125	113	0	1	2.931e-10	1.52704e-09	0.844054	0.935317
CCNA_00692:CCNA_00696	IGR	NC_011916.1	+	751451	756028	CCNA_03110	CDS_UTRS	NC_011916.1	-	3261160	3261842	112	0	1	4.84854e-155	1.27744e-153	0.321706	0.622214
CCNA_01766	CDS_UTRS	NC_011916.1	-	1894243	1895428	CCNA_01386	CDS_UTRS	NC_011916.1	-	1502906	1503947	112	0	1	1.80406e-75	2.23333e-74	NaN	NaN
CCNA_00692:CCNA_00696	IGR	NC_011916.1	+	751451	756028	CCNA_02186:CCNA_R0206	IGR	NC_011916.1	+	2338632	2338873	111	0	2	1	1	NaN	NaN
CCNA_00692:CCNA_00696	IGR	NC_011916.1	+	751451	756028	CCNA_01010	CDS_UTRS	NC_011916.1	-	1089464	1091064	111	0	1	4.118e-124	8.2748e-123	0.222166	0.533112
CCNA_01186	CDS_UTRS	NC_011916.1	+	1304505	1305016	CCNA_00719	CDS_UTRS	NC_011916.1	+	774194	775635	111	0	1	3.57993e-262	2.16986e-260	NaN	NaN
CCNA_01705	CDS_UTRS	NC_011916.1	-	1836521	1837766	CCNA_00438	CDS_UTRS	NC_011916.1	-	444689	445400	111	0	1	2.39004e-126	4.89121e-125	NaN	NaN
SisB:CCNA_01140	IGR	NC_011916.1	-	1245100	1247597	CCNA_01142	CDS_UTRS	NC_011916.1	+	1246720	1247596	111	111	1	2.0821275e-316	1.6496398827e-314	NaN	NaN
SisB:CCNA_01140	IGR	NC_011916.1	-	1245100	1247597	CCNA_R0132:CCNA_01142	IGR	NC_011916.1	+	1246367	1246719	111	111	1	0	0	0.361952	0.657427
CCNA_00460:CCNA_03921	IGR	NC_011916.1	+	473601	474053	CCNA_02705	CDS_UTRS	NC_011916.1	-	2861642	2862251	110	109	1	1.32092e-220	5.90792e-219	0.190906	0.49641
CCNA_00857	CDS_UTRS	NC_011916.1	-	933442	935163	CCNA_01561	CDS_UTRS	NC_011916.1	+	1679721	1680181	110	3	1	8.2652e-258	4.79987e-256	0.631291	0.841487
CCNA_01141	CDS_UTRS	NC_011916.1	+	1244963	1246233	CCNA_03062	CDS_UTRS	NC_011916.1	-	3213596	3215108	110	0	1	7.47439e-116	1.37947e-114	0.330726	0.637977
CCNA_01706	CDS_UTRS	NC_011916.1	+	1837518	1839457	CCNA_00028	CDS_UTRS	NC_011916.1	-	30337	32858	110	0	1	2.57032e-32	1.94474e-31	0.957664	0.98065
CCNA_01996	CDS_UTRS	NC_011916.1	-	2142908	2143713	CCNA_01380	CDS_UTRS	NC_011916.1	+	1494748	1495408	110	0	1	6.03894e-210	2.45362e-208	0.762184	0.902185
CCNA_02992	CDS_UTRS	NC_011916.1	-	3144717	3145387	CCNA_02676	CDS_UTRS	NC_011916.1	-	2829059	2830355	110	0	2	0	0	NaN	NaN
CCNA_00303:CCNA_00300	IGR	NC_011916.1	-	314586	316826	SisA	ncRNA	NC_011916.1	+	840137	840219	109	5	1	1.96795e-114	3.57844e-113	0.0653465	0.306506
CCNA_00948	CDS_UTRS	NC_011916.1	+	1026355	1026720	CCNA_01985	CDS_UTRS	NC_011916.1	-	2130432	2132244	109	0	1	2.3238e-263	1.43198e-261	0.251722	0.561781
CCNA_01700	CDS_UTRS	NC_011916.1	+	1831498	1832939	CCNA_R0176	ncRNA	NC_011916.1	-	3091335	3091482	109	2	1	1.80854e-79	2.34624e-78	0.744125	0.901649
CCNA_02051	CDS_UTRS	NC_011916.1	+	2198894	2200345	CCNA_02728	CDS_UTRS	NC_011916.1	+	2891020	2891459	109	0	1	2.24472e-161	6.38422e-160	0.0158939	0.141198
CCNA_03184	CDS_UTRS	NC_011916.1	-	3343978	3345948	CCNA_03813	CDS_UTRS	NC_011916.1	+	3976539	3978188	109	0	1	3.61999e-57	3.68038e-56	0.28541	0.593633
CrfA	ncRNA	NC_011916.1	-	3781372	3781500	SisB	ncRNA	NC_011916.1	-	1247598	1247664	109	0	2	1.33532e-36	1.0671e-35	0.000122824	0.00328934
CCNA_02831	CDS_UTRS	NC_011916.1	+	2985177	2985819	SisA	ncRNA	NC_011916.1	+	840137	840219	108	2	1	8.85742e-60	9.24239e-59	0.577478	0.800139
CCNA_02963	CDS_UTRS	NC_011916.1	-	3119117	3119577	CrfA	ncRNA	NC_011916.1	-	3781372	3781500	108	108	1	2.59673e-100	4.1265e-99	0.288546	0.599021
CCNA_R0019	ncRNA	NC_011916.1	-	920579	920752	CCNA_R0108	ncRNA	NC_011916.1	+	472905	472973	108	3	1	1.85308e-56	1.86349e-55	0.631402	0.841487
CCNA_00539:CCNA_R0109	IGR	NC_011916.1	-	553829	558048	CCNA_03089:CCNA_03086	IGR	NC_011916.1	-	3236225	3238625	107	5	1	0	0	NaN	NaN
CCNA_02774	CDS_UTRS	NC_011916.1	+	2933572	2934297	CCNA_00705	CDS_UTRS	NC_011916.1	-	762825	763452	107	102	1	1.96275e-170	6.04744e-169	0.28541	0.593633
CCNA_03124	CDS_UTRS	NC_011916.1	+	3269698	3270998	SisA	ncRNA	NC_011916.1	+	840137	840219	107	0	1	3.20689e-39	2.63683e-38	0.6196	0.827863
CCNA_03333	CDS_UTRS	NC_011916.1	-	3512269	3514662	CCNA_03334	CDS_UTRS	NC_011916.1	-	3514514	3516442	107	107	1	1.49338e-174	4.78743e-173	0.65905	0.854436
CCNA_R0070:CCNA_02823	IGR	NC_011916.1	-	2980238	2981023	CCNA_01089	CDS_UTRS	NC_011916.1	-	1194580	1196295	107	0	1	6.72123e-282	4.43761e-280	NaN	NaN	antisense sRNA to IS1111A transposase
CCNA_00309	CDS_UTRS	NC_011916.1	-	323779	324045	CCNA_01561	CDS_UTRS	NC_011916.1	+	1679721	1680181	106	0	1	0	0	0.00739375	0.0869477
CCNA_00460:CCNA_03921	IGR	NC_011916.1	+	473601	474053	CCNA_03200	CDS_UTRS	NC_011916.1	-	3359859	3361683	106	104	1	6.63357e-250	3.57182e-248	NaN	NaN
CCNA_00537	CDS_UTRS	NC_011916.1	+	551959	556314	CCNA_00536	CDS_UTRS	NC_011916.1	+	547685	551958	106	0	1	6.74597e-23	4.48868e-22	0.665327	0.861356
CCNA_01087	CDS_UTRS	NC_011916.1	+	1193076	1194192	CCNA_02448	CDS_UTRS	NC_011916.1	-	2589111	2589982	106	0	1	2.16776e-82	2.88653e-81	NaN	NaN
CCNA_02531:CCNA_03899	IGR	NC_011916.1	-	2673645	2679388	CCNA_02413	CDS_UTRS	NC_011916.1	-	2556800	2558163	106	106	1	1.42525e-306	1.04006e-304	0.634009	0.844655
CCNA_02815:CCNA_R0173	IGR	NC_011916.1	-	2967589	2971366	CCNA_00659:CCNA_00664	IGR	NC_011916.1	+	718026	720327	106	0	4	0	0	NaN	NaN
CCNA_00033	CDS_UTRS	NC_011916.1	-	35824	38086	SisA	ncRNA	NC_011916.1	+	840137	840219	105	0	1	1	1	0.089528	0.350938
CCNA_00692:CCNA_00696	IGR	NC_011916.1	+	751451	756028	CCNA_03044	CDS_UTRS	NC_011916.1	+	3198819	3199496	105	0	1	9.30086e-159	2.54729e-157	NaN	NaN
CCNA_01088	CDS_UTRS	NC_011916.1	-	1193828	1194579	CCNA_R0032	ncRNA	NC_011916.1	+	1491642	1491707	105	11	1	1.44224e-250	7.91947e-249	0.015744	0.140206
CCNA_01746	CDS_UTRS	NC_011916.1	+	1874010	1875154	CCNA_00268	CDS_UTRS	NC_011916.1	+	281930	284029	105	0	2	7.74862e-07	3.56482e-06	0.076034	0.331317
CCNA_01756	CDS_UTRS	NC_011916.1	-	1883487	1883686	SisA	ncRNA	NC_011916.1	+	840137	840219	105	0	1	5.10917e-23	3.40366e-22	0.53439	0.771616
CCNA_01782	CDS_UTRS	NC_011916.1	-	1908936	1911255	CCNA_01742	CDS_UTRS	NC_011916.1	+	1870608	1871667	105	2	1	3.06263e-206	1.22638e-204	0.966416	0.982755
CCNA_02130	CDS_UTRS	NC_011916.1	-	2283729	2285359	CCNA_02188	CDS_UTRS	NC_011916.1	+	2339575	2340048	105	0	1	5.45582e-231	2.63113e-229	0.361952	0.657427
CCNA_02196:CCNA_02193	IGR	NC_011916.1	-	2344613	2346185	CCNA_01075	CDS_UTRS	NC_011916.1	-	1179802	1180265	105	0	1	2.931e-320	2.35568e-318	0.491562	0.747117
CCNA_03573	CDS_UTRS	NC_011916.1	-	3725677	3727681	SisD	ncRNA	NC_011916.1	-	2383511	2383595	105	0	1	1.44232e-137	3.23196e-136	0.237943	0.561781
CCNA_01538	CDS_UTRS	NC_011916.1	+	1646012	1648960	CCNA_00617	CDS_UTRS	NC_011916.1	+	660531	661774	104	2	1	6.29179e-34	4.87691e-33	0.14289	0.434352
CCNA_02186:CCNA_R0206	IGR	NC_011916.1	+	2338632	2338873	CCNA_R0156:CCNA_02182	IGR	NC_011916.1	-	2334482	2340116	104	53	2	2.0777e-08	1.0229e-07	9.9e-05	0.00273106
CCNA_00373	CDS_UTRS	NC_011916.1	-	389006	389791	CCNA_01263	CDS_UTRS	NC_011916.1	+	1392280	1394708	103	0	1	1.49754e-176	4.91442e-175	NaN	NaN
CCNA_00817	CDS_UTRS	NC_011916.1	-	879935	881364	SisA	ncRNA	NC_011916.1	+	840137	840219	103	0	1	3.37534e-66	3.8048e-65	0.65905	0.854436
CCNA_01386	CDS_UTRS	NC_011916.1	-	1502906	1503947	CCNA_02866	CDS_UTRS	NC_011916.1	+	3018811	3019675	103	0	1	0.414938	0.588102	0.65905	0.854436
CCNA_01651	CDS_UTRS	NC_011916.1	+	1771104	1774063	CCNA_00638	CDS_UTRS	NC_011916.1	-	687421	690129	103	0	1	1.16986e-201	4.56906e-200	0.448388	0.718714
CCNA_01826	CDS_UTRS	NC_011916.1	+	1951098	1953283	CCNA_03904:CCNA_03003	IGR	NC_011916.1	+	3153534	3156283	103	26	1	3.43251e-72	4.13391e-71	0.105244	0.37709
CCNA_02266	CDS_UTRS	NC_011916.1	+	2419161	2420308	CCNA_01519	CDS_UTRS	NC_011916.1	+	1628090	1629102	103	0	1	1.57635e-301	1.12082e-299	0.0904416	0.353763
CCNA_03672	CDS_UTRS	NC_011916.1	-	3832346	3833277	SisA	ncRNA	NC_011916.1	+	840137	840219	103	1	1	2.95931e-32	2.23449e-31	0.144319	0.43797
CCNA_R0092	ncRNA	NC_011916.1	+	3946278	3946395	CCNA_01131	CDS_UTRS	NC_011916.1	+	1234550	1235686	103	0	1	3.91909e-112	6.97762e-111	0.06473	0.304871
CrfA	ncRNA	NC_011916.1	-	3781372	3781500	CCNA_03984	CDS_UTRS	NC_011916.1	-	3119602	3119990	103	103	1	1.60111e-70	1.8833e-69	0.381002	0.689298
CCNA_00480	CDS_UTRS	NC_011916.1	-	495524	497222	CCNA_R0078	ncRNA	NC_011916.1	+	3680958	3681108	102	0	1	4.15866e-145	1.00497e-143	0.165062	0.462653
CCNA_01746	CDS_UTRS	NC_011916.1	+	1874010	1875154	CCNA_02763:CCNA_02771	IGR	NC_011916.1	+	2926384	2931349	102	0	1	0	4.3294e-307	0.53439	0.771616
CCNA_01821:CCNA_01812	IGR	NC_011916.1	-	1937805	1947359	CCNA_01820	CDS_UTRS	NC_011916.1	+	1946223	1947763	102	0	2	7.03233e-178	2.32844e-176	0.0547005	0.275929
CCNA_01983:CCNA_02001	IGR	NC_011916.1	+	2130315	2147246	CCNA_01355	CDS_UTRS	NC_011916.1	+	1469166	1470305	102	0	1	9.10538e-13	5.07012e-12	NaN	NaN
CCNA_02141	CDS_UTRS	NC_011916.1	-	2299928	2300745	CCNA_03689	CDS_UTRS	NC_011916.1	+	3854685	3856197	102	9	1	0.0354336	0.0821894	0.905573	0.9625
CCNA_02419	CDS_UTRS	NC_011916.1	-	2563422	2564281	CCNA_03966	CDS_UTRS	NC_011916.1	+	2465202	2465872	102	0	1	1.36298e-70	1.6049e-69	0.28541	0.593633
CCNA_03144	CDS_UTRS	NC_011916.1	-	3296433	3298624	CCNA_R0141:CCNA_01495	IGR	NC_011916.1	-	1606227	1607670	102	102	1	0	0	NaN	NaN
CCNA_03205	CDS_UTRS	NC_011916.1	+	3366294	3368159	CCNA_00371	CDS_UTRS	NC_011916.1	-	388096	388692	102	0	1	1.36227e-148	3.40321e-147	NaN	NaN
CCNA_03410	CDS_UTRS	NC_011916.1	-	3577727	3578769	CCNA_03906	CDS_UTRS	NC_011916.1	+	3578716	3579469	102	0	1	5.20086e-151	1.31708e-149	0.0393247	0.226007
CCNA_01290	CDS_UTRS	NC_011916.1	+	1415545	1416851	SisA	ncRNA	NC_011916.1	+	840137	840219	101	0	1	9.58337e-70	1.12011e-68	0.194802	0.503185
CCNA_01954	CDS_UTRS	NC_011916.1	+	2097480	2100247	CCNA_00506	CDS_UTRS	NC_011916.1	+	520955	522235	101	2	1	1.64096e-47	1.4738e-46	0.14289	0.434352
CCNA_02483	CDS_UTRS	NC_011916.1	-	2630198	2631734	CCNA_02416	CDS_UTRS	NC_011916.1	+	2559983	2560475	101	2	1	2.15982e-70	2.53779e-69	0.105244	0.37709
CCNA_02715	CDS_UTRS	NC_011916.1	+	2875089	2877323	CCNA_00268	CDS_UTRS	NC_011916.1	+	281930	284029	101	0	1	1	1	0.321706	0.622214
CCNA_03762:CCNA_03764	IGR	NC_011916.1	+	3931881	3932557	CCNA_00085	CDS_UTRS	NC_011916.1	+	90655	91613	101	0	1	7.50258e-103	1.22201e-101	0.696034	0.872778
CCNA_03813	CDS_UTRS	NC_011916.1	+	3976539	3978188	CCNA_02024	CDS_UTRS	NC_011916.1	-	2171439	2172758	101	0	1	1.20675e-138	2.75985e-137	0.046328	0.249234
CCNA_R0132	ncRNA	NC_011916.1	+	1246251	1246366	CCNA_00008	CDS_UTRS	NC_011916.1	+	5436	7308	101	98	1	5.65351e-20	3.59981e-19	0.302884	0.622214
CCNA_00028	CDS_UTRS	NC_011916.1	-	30337	32858	CCNA_R0150:CCNA_R0043	IGR	NC_011916.1	+	2039246	2044468	100	100	1	5.07102e-64	5.54712e-63	0.53439	0.771616
CCNA_00161	CDS_UTRS	NC_011916.1	+	170751	171613	CCNA_R0019	ncRNA	NC_011916.1	-	920579	920752	100	100	1	9.73911e-26	6.76432e-25	NaN	NaN
CCNA_00659:CCNA_00664	IGR	NC_011916.1	+	718026	720327	CCNA_02815:CCNA_R0173	IGR	NC_011916.1	-	2967589	2971366	100	0	4	1.0785e-320	8.73226e-319	NaN	NaN
CCNA_02136	CDS_UTRS	NC_011916.1	-	2292773	2294377	SisA	ncRNA	NC_011916.1	+	840137	840219	100	2	2	0.568959	0.754981	0.966416	0.982755
CCNA_R0019	ncRNA	NC_011916.1	-	920579	920752	CCNA_00161	CDS_UTRS	NC_011916.1	+	170751	171613	100	100	1	1.99554e-26	1.3965e-25	0.762184	0.902185
CCNA_R0150:CCNA_R0043	IGR	NC_011916.1	+	2039246	2044468	CCNA_00028	CDS_UTRS	NC_011916.1	-	30337	32858	100	100	1	2.65166e-62	2.84176e-61	0.791794	0.916433
CCNA_00198	CDS_UTRS	NC_011916.1	-	211519	212456	SisA	ncRNA	NC_011916.1	+	840137	840219	99	3	1	5.90945e-07	2.74028e-06	0.361952	0.657427
CCNA_00455	CDS_UTRS	NC_011916.1	+	461792	464740	CCNA_01775	CDS_UTRS	NC_011916.1	-	1900767	1902072	99	0	1	2.30185e-186	8.0038e-185	0.6196	0.827863
CCNA_01589	CDS_UTRS	NC_011916.1	-	1707912	1709448	CCNA_01333:CCNA_01297	IGR	NC_011916.1	-	1423191	1446131	99	0	1	1.36149e-232	6.62354e-231	0.95677	0.98065
CCNA_01830	CDS_UTRS	NC_011916.1	+	1956607	1959592	CCNA_03865	CDS_UTRS	NC_011916.1	+	4026087	4028741	99	0	1	8.18732e-78	1.03787e-76	0.904328	0.961454
CCNA_03886	CDS_UTRS	NC_011916.1	-	609287	611265	CCNA_01409	CDS_UTRS	NC_011916.1	-	1526556	1527589	99	0	1	6.04507e-189	2.16997e-187	NaN	NaN
CCNA_00051	CDS_UTRS	NC_011916.1	-	54296	55222	CCNA_00059	CDS_UTRS	NC_011916.1	-	60461	61156	98	0	1	2.67223e-223	1.22481e-221	0.018956	0.154212
CCNA_01578	CDS_UTRS	NC_011916.1	+	1694479	1695172	CCNA_01528	CDS_UTRS	NC_011916.1	+	1636221	1637236	98	0	1	1.56665e-198	6.03378e-197	0.730216	0.886026
CCNA_02209	CDS_UTRS	NC_011916.1	-	2356625	2358047	SisA	ncRNA	NC_011916.1	+	840137	840219	98	0	1	2.31444e-102	3.73137e-101	0.448388	0.718714
CCNA_02350:CCNA_02354	IGR	NC_011916.1	+	2489965	2493452	CCNA_02352	CDS_UTRS	NC_011916.1	-	2490592	2492791	98	0	1	1.61619e-239	8.2612e-238	0.365722	0.663946
CCNA_02455	CDS_UTRS	NC_011916.1	-	2596623	2597432	SisA	ncRNA	NC_011916.1	+	840137	840219	98	2	1	5.36227e-71	6.36131e-70	0.577478	0.800139
CCNA_02484	CDS_UTRS	NC_011916.1	-	2631735	2632609	SisA	ncRNA	NC_011916.1	+	840137	840219	98	0	1	1.68525e-46	1.49662e-45	0.0393618	0.226007
CCNA_02593:CCNA_02588	IGR	NC_011916.1	-	2739407	2741532	CCNA_02589	CDS_UTRS	NC_011916.1	+	2739166	2739602	98	0	1	0	0	0.224714	0.537118
CCNA_03062	CDS_UTRS	NC_011916.1	-	3213596	3215108	CCNA_01686	CDS_UTRS	NC_011916.1	+	1812806	1814112	98	0	1	2.36539e-82	3.14214e-81	0.491562	0.747117
CCNA_03152	CDS_UTRS	NC_011916.1	+	3308364	3308927	CCNA_R0092	ncRNA	NC_011916.1	+	3946278	3946395	98	0	1	6.44914e-154	1.66745e-152	NaN	NaN
CCNA_R0150:CCNA_R0043	IGR	NC_011916.1	+	2039246	2044468	CCNA_03281	CDS_UTRS	NC_011916.1	+	3450886	3451607	98	0	1	1.06843e-125	2.17052e-124	NaN	NaN
CCNA_00721:CCNA_03933	IGR	NC_011916.1	-	774479	777741	CCNA_00720	CDS_UTRS	NC_011916.1	+	775596	777976	97	0	1	3.55982e-259	2.11153e-257	0.000166	0.00420037
CCNA_01332	CDS_UTRS	NC_011916.1	+	1445373	1446088	CCNA_02848	CDS_UTRS	NC_011916.1	-	3000851	3002910	97	0	1	2.05159e-170	6.30368e-169	NaN	NaN
CCNA_02570	CDS_UTRS	NC_011916.1	+	2721105	2722747	CCNA_03564	CDS_UTRS	NC_011916.1	-	3719342	3719754	97	1	1	1.84033e-242	9.53875e-241	0.10634	0.380275
CCNA_R0171:CCNA_02648	IGR	NC_011916.1	+	2800305	2802031	CCNA_02647	CDS_UTRS	NC_011916.1	-	2800602	2801922	97	85	2	3.83194e-160	1.06794e-158	0.0001395	0.0036822
CCNA_01059	CDS_UTRS	NC_011916.1	+	1159493	1162894	CCNA_01132	CDS_UTRS	NC_011916.1	+	1235687	1238013	96	0	1	0.0633318	0.131501	NaN	NaN
CCNA_01413	CDS_UTRS	NC_011916.1	+	1531128	1531727	CCNA_01954	CDS_UTRS	NC_011916.1	+	2097480	2100247	96	12	1	1.01592e-149	2.54946e-148	0.123206	0.405783
CCNA_01826	CDS_UTRS	NC_011916.1	+	1951098	1953283	CCNA_01827	CDS_UTRS	NC_011916.1	+	1953284	1954970	96	0	1	0.000820444	0.00301736	0.06473	0.304871
CCNA_02402	CDS_UTRS	NC_011916.1	-	2544407	2546351	CCNA_02631	CDS_UTRS	NC_011916.1	-	2781397	2781970	96	0	1	4.58227e-264	2.83947e-262	0.666061	0.862003
CCNA_02738:CCNA_02741	IGR	NC_011916.1	+	2900019	2901392	CCNA_02815:CCNA_R0173	IGR	NC_011916.1	-	2967589	2971366	96	0	4	3.83934773513e-313	2.9168524026045e-311	NaN	NaN
CCNA_03177	CDS_UTRS	NC_011916.1	-	3335473	3337585	CCNA_01805	CDS_UTRS	NC_011916.1	+	1928750	1930191	96	0	1	3.00656e-138	6.8478e-137	0.0654114	0.306506
CCNA_03506:CCNA_03519	IGR	NC_011916.1	+	3664878	3676617	CCNA_03517	CDS_UTRS	NC_011916.1	-	3673776	3675487	96	0	2	1.10439e-158	3.0172e-157	0.0345493	0.215581
CCNA_03689	CDS_UTRS	NC_011916.1	+	3854685	3856197	SisA	ncRNA	NC_011916.1	+	840137	840219	96	2	1	1	1	0.920524	0.966076
CCNA_00324	CDS_UTRS	NC_011916.1	-	337732	338590	CCNA_00164	CDS_UTRS	NC_011916.1	+	175173	177298	95	0	1	3.95605e-160	1.09976e-158	0.934838	0.969452
CCNA_00467	CDS_UTRS	NC_011916.1	+	480439	481910	CCNA_02664	CDS_UTRS	NC_011916.1	-	2817991	2818730	95	0	1	6.85701e-162	1.96532e-160	0.703439	0.88146
CCNA_01535	CDS_UTRS	NC_011916.1	+	1643537	1644244	CCNA_00617	CDS_UTRS	NC_011916.1	+	660531	661774	95	0	1	9.98683e-167	2.98582e-165	0.089528	0.350938
CCNA_01792	CDS_UTRS	NC_011916.1	+	1919597	1919898	CCNA_03560	CDS_UTRS	NC_011916.1	-	3714529	3716172	95	0	1	1.44273e-180	4.87888e-179	0.18024	0.49641
CCNA_02120	CDS_UTRS	NC_011916.1	-	2270198	2271366	CCNA_03360	CDS_UTRS	NC_011916.1	+	3538576	3539950	95	1	1	1.6326e-196	6.18049e-195	0.730216	0.886026
CCNA_02950	CDS_UTRS	NC_011916.1	+	3109890	3111152	CCNA_02947	CDS_UTRS	NC_011916.1	+	3107558	3108547	95	0	1	3.11916e-244	1.63197e-242	0.165062	0.462653
CCNA_03184	CDS_UTRS	NC_011916.1	-	3343978	3345948	CCNA_01059	CDS_UTRS	NC_011916.1	+	1159493	1162894	95	0	1	1	1	0.190906	0.49641
CCNA_03444	CDS_UTRS	NC_011916.1	+	3605823	3608536	SisA	ncRNA	NC_011916.1	+	840137	840219	95	0	2	1.62424e-23	1.09188e-22	0.650257	0.854436
CCNA_00028	CDS_UTRS	NC_011916.1	-	30337	32858	CCNA_03711	CDS_UTRS	NC_011916.1	-	3876991	3877649	94	0	1	5.74451e-28	4.10819e-27	NaN	NaN
CCNA_00601	CDS_UTRS	NC_011916.1	+	636877	637848	CCNA_00892	CDS_UTRS	NC_011916.1	+	970157	972658	94	0	1	6.00107e-228	2.85682e-226	NaN	NaN
CCNA_01010	CDS_UTRS	NC_011916.1	-	1089464	1091064	CCNA_01101	CDS_UTRS	NC_011916.1	-	1207358	1208145	94	0	1	3.51164e-129	7.3771e-128	0.192959	0.500459
CCNA_01059	CDS_UTRS	NC_011916.1	+	1159493	1162894	CCNA_02816	CDS_UTRS	NC_011916.1	-	2973537	2973943	94	6	1	1.38385e-05	6.02182e-05	0.99646	0.998092
CCNA_02421	CDS_UTRS	NC_011916.1	-	2564732	2565840	CCNA_03813	CDS_UTRS	NC_011916.1	+	3976539	3978188	94	0	1	1.11598e-81	1.47013e-80	0.222495	0.533552
CCNA_02519	CDS_UTRS	NC_011916.1	-	2669181	2670650	CCNA_02517:CCNA_02521	IGR	NC_011916.1	+	2667812	2670916	94	0	1	1.01e-321	8.281e-320	0.00338198	0.0471805
CCNA_03085	CDS_UTRS	NC_011916.1	-	3234466	3235546	SisA	ncRNA	NC_011916.1	+	840137	840219	94	16	2	2.17596e-54	2.13025e-53	0.0428124	0.243911
CCNA_03267	CDS_UTRS	NC_011916.1	+	3437129	3437960	CCNA_00830	CDS_UTRS	NC_011916.1	+	892862	894603	94	0	1	1.14093e-305	8.27136e-304	0.53439	0.771616
CCNA_03488	CDS_UTRS	NC_011916.1	-	3648718	3649506	CCNA_02186:CCNA_R0206	IGR	NC_011916.1	+	2338632	2338873	94	0	1	0.0296896	0.0712963	0.696034	0.872778
CCNA_R0088	ncRNA	NC_011916.1	+	3946037	3946176	CCNA_00551	CDS_UTRS	NC_011916.1	-	568060	568828	94	1	1	1.22152e-133	2.66715e-132	0.577478	0.800139
CCNA_00251	CDS_UTRS	NC_011916.1	+	262929	263872	CCNA_03639:CCNA_R0087	IGR	NC_011916.1	-	3797643	3798307	93	0	1	3.85682e-111	6.7797e-110	NaN	NaN
CCNA_00658	CDS_UTRS	NC_011916.1	+	713877	714920	CCNA_03655	CDS_UTRS	NC_011916.1	-	3816130	3817485	93	93	1	4.72791e-219	2.07281e-217	NaN	NaN
CCNA_00658	CDS_UTRS	NC_011916.1	+	713877	714920	CCNA_00982	CDS_UTRS	NC_011916.1	+	1061462	1062250	93	93	1	1.09728e-192	4.07057e-191	0.844054	0.935317
CCNA_00982	CDS_UTRS	NC_011916.1	+	1061462	1062250	CCNA_03655	CDS_UTRS	NC_011916.1	-	3816130	3817485	93	93	1	1.53167e-160	4.30108e-159	NaN	NaN
CCNA_01751	CDS_UTRS	NC_011916.1	+	1878709	1879809	CCNA_01750	CDS_UTRS	NC_011916.1	+	1877349	1878712	93	93	1	8.24641e-204	3.24359e-202	NaN	NaN
CCNA_01751	CDS_UTRS	NC_011916.1	+	1878709	1879809	CCNA_01749	CDS_UTRS	NC_011916.1	+	1876947	1877348	93	93	1	3.55347e-127	7.36732e-126	0.0554967	0.277787
CCNA_02065	CDS_UTRS	NC_011916.1	+	2215580	2218082	CCNA_01954	CDS_UTRS	NC_011916.1	+	2097480	2100247	93	0	1	4.35861e-76	5.4321e-75	NaN	NaN
CCNA_03620:CCNA_03612	IGR	NC_011916.1	-	3767477	3775474	CCNA_03615	CDS_UTRS	NC_011916.1	+	3768667	3770812	93	7	2	1.68413e-47	1.51135e-46	0.047232	0.252615
SisA	ncRNA	NC_011916.1	+	840137	840219	CCNA_01259	CDS_UTRS	NC_011916.1	+	1386126	1387099	93	0	1	1.34053e-44	1.16347e-43	0.65905	0.854436
CCNA_00161	CDS_UTRS	NC_011916.1	+	170751	171613	CCNA_01059	CDS_UTRS	NC_011916.1	+	1159493	1162894	92	4	1	1	1	0.458464	0.733263
CCNA_00507	CDS_UTRS	NC_011916.1	+	522241	523286	CCNA_00506	CDS_UTRS	NC_011916.1	+	520955	522235	92	0	1	8.34381e-57	8.42125e-56	0.730216	0.886026
CCNA_00692:CCNA_00696	IGR	NC_011916.1	+	751451	756028	CCNA_01230	CDS_UTRS	NC_011916.1	+	1356895	1358750	92	0	1	1.23445e-160	3.47525e-159	NaN	NaN
CCNA_00692:CCNA_00696	IGR	NC_011916.1	+	751451	756028	CCNA_01528	CDS_UTRS	NC_011916.1	+	1636221	1637236	92	0	1	5.75328e-71	6.81789e-70	NaN	NaN
CCNA_01044	CDS_UTRS	NC_011916.1	+	1139924	1140956	CCNA_02535	CDS_UTRS	NC_011916.1	+	2681140	2684031	92	0	1	3.46252e-125	7.02126e-124	0.577478	0.800139
CCNA_01799	CDS_UTRS	NC_011916.1	+	1923875	1924988	CCNA_03052	CDS_UTRS	NC_011916.1	-	3206074	3207547	92	0	1	7.83286e-222	3.54621e-220	0.288546	0.599021
CCNA_02070	CDS_UTRS	NC_011916.1	-	2220831	2222508	CCNA_02628	CDS_UTRS	NC_011916.1	-	2778420	2779510	92	0	1	9.49954e-175	3.05417e-173	0.779121	0.916433
CCNA_02205	CDS_UTRS	NC_011916.1	-	2353091	2354387	CCNA_02081	CDS_UTRS	NC_011916.1	-	2231825	2232469	92	0	1	2.55972e-87	3.54462e-86	NaN	NaN
CCNA_03360	CDS_UTRS	NC_011916.1	+	3538576	3539950	CCNA_03263	CDS_UTRS	NC_011916.1	+	3431764	3434865	92	0	1	3.18395e-65	3.53872e-64	0.920524	0.966076
CCNA_03455	CDS_UTRS	NC_011916.1	+	3618478	3619607	CCNA_03560	CDS_UTRS	NC_011916.1	-	3714529	3716172	92	92	1	2.64182e-89	3.7472e-88	0.904328	0.961454
CCNA_03461	CDS_UTRS	NC_011916.1	-	3624145	3624630	CCNA_00033	CDS_UTRS	NC_011916.1	-	35824	38086	92	0	1	1.49234e-78	1.90703e-77	0.123206	0.405783
CCNA_R0083:CCNA_R0082	IGR	NC_011916.1	-	3792408	3792470	CCNA_R0067:CCNA_R0066	IGR	NC_011916.1	-	2865447	2865741	92	23	2	1.02588e-193	3.83135e-192	NaN	NaN
CCNA_R0120:CCNA_00765	IGR	NC_011916.1	+	818900	822952	CCNA_00762	CDS_UTRS	NC_011916.1	-	820861	821205	92	92	1	3.10485e-264	1.93477e-262	NaN	NaN
CCNA_R0120:CCNA_00765	IGR	NC_011916.1	+	818900	822952	CCNA_00763	CDS_UTRS	NC_011916.1	-	821210	822151	92	92	1	6.27142e-227	2.96011e-225	0.696034	0.872778
CrfA	ncRNA	NC_011916.1	-	3781372	3781500	CCNA_02298	CDS_UTRS	NC_011916.1	-	2444803	2445962	92	4	1	9.27023e-22	6.08795e-21	0.458696	0.733314
CCNA_00200	CDS_UTRS	NC_011916.1	-	214120	215455	CCNA_02173	CDS_UTRS	NC_011916.1	+	2326092	2326841	91	2	1	4.63043e-169	1.41489e-167	0.491562	0.747117
CCNA_00692:CCNA_00696	IGR	NC_011916.1	+	751451	756028	CCNA_02588	CDS_UTRS	NC_011916.1	-	2738218	2739406	91	0	1	1.34896e-115	2.48549e-114	NaN	NaN
CCNA_00901	CDS_UTRS	NC_011916.1	-	980570	981806	CCNA_01286:CCNA_01288	IGR	NC_011916.1	+	1413140	1413849	91	0	1	0	0	0.626641	0.836661
CCNA_01059	CDS_UTRS	NC_011916.1	+	1159493	1162894	CCNA_02372	CDS_UTRS	NC_011916.1	-	2518433	2518776	91	0	1	1.37685e-103	2.26253e-102	NaN	NaN
CCNA_01738	CDS_UTRS	NC_011916.1	-	1866530	1869165	CCNA_02341	CDS_UTRS	NC_011916.1	+	2480679	2481537	91	2	2	5.17846e-213	2.15938e-211	0.123962	0.407907
CCNA_02789	CDS_UTRS	NC_011916.1	-	2945776	2946223	SisA	ncRNA	NC_011916.1	+	840137	840219	91	0	1	1.01286e-186	3.55527e-185	0.251722	0.561781
CCNA_03065:CCNA_03068	IGR	NC_011916.1	+	3217514	3219871	CCNA_00482	CDS_UTRS	NC_011916.1	+	497584	499055	91	1	1	2.47555e-210	1.02077e-208	NaN	NaN
CCNA_03371	CDS_UTRS	NC_011916.1	-	3546525	3547280	CCNA_00536	CDS_UTRS	NC_011916.1	+	547685	551958	91	0	1	8.13674e-60	8.49837e-59	NaN	NaN
SisD	ncRNA	NC_011916.1	-	2383511	2383595	CCNA_02483	CDS_UTRS	NC_011916.1	-	2630198	2631734	91	91	1	6.13199e-103	1.00024e-101	0.361952	0.657427
CCNA_00161	CDS_UTRS	NC_011916.1	+	170751	171613	CCNA_00197	CDS_UTRS	NC_011916.1	-	210921	211522	90	0	1	2.77713e-80	3.62399e-79	0.0276876	0.189173
CCNA_00571	CDS_UTRS	NC_011916.1	+	588932	591768	CCNA_00457	CDS_UTRS	NC_011916.1	+	467106	469664	90	0	4	0	0	NaN	NaN
CCNA_00605:CCNA_00598	IGR	NC_011916.1	-	635017	640921	CCNA_03887	CDS_UTRS	NC_011916.1	+	634847	635673	90	0	2	1.16893e-171	3.63186e-170	0.346915	0.657427
CCNA_00692:CCNA_00696	IGR	NC_011916.1	+	751451	756028	CCNA_02975	CDS_UTRS	NC_011916.1	+	3129406	3131528	90	0	1	7.05273e-115	1.28878e-113	NaN	NaN
CCNA_01022	CDS_UTRS	NC_011916.1	+	1108253	1109898	SisA	ncRNA	NC_011916.1	+	840137	840219	90	0	1	1.17212e-21	7.67935e-21	0.126006	0.412414
CCNA_01392	CDS_UTRS	NC_011916.1	+	1510228	1510972	CCNA_03327:CCNA_03347	IGR	NC_011916.1	+	3509272	3526280	90	90	1	2.06369e-258	1.21113e-256	0.105244	0.37709
CCNA_01748	CDS_UTRS	NC_011916.1	+	1875935	1876946	CCNA_01792	CDS_UTRS	NC_011916.1	+	1919597	1919898	90	90	1	1.2416e-236	6.20354e-235	NaN	NaN
CCNA_01749	CDS_UTRS	NC_011916.1	+	1876947	1877348	CCNA_01792	CDS_UTRS	NC_011916.1	+	1919597	1919898	90	90	1	6.91957e-173	2.18045e-171	0.791794	0.916433
CCNA_02458	CDS_UTRS	NC_011916.1	+	2599411	2601062	CCNA_03435	CDS_UTRS	NC_011916.1	+	3598637	3600010	90	0	1	1.2421e-137	2.78895e-136	0.190906	0.49641
CCNA_02663	ncRNA	NC_011916.1	-	2817822	2817851	CCNA_01523	CDS_UTRS	NC_011916.1	-	1631481	1632196	90	0	1	4.46822e-221	2.00654e-219	0.123206	0.405783
CCNA_03202	CDS_UTRS	NC_011916.1	-	3363079	3363965	CCNA_02657	CDS_UTRS	NC_011916.1	-	2810193	2810789	90	0	1	2.94086e-260	1.76324e-258	NaN	NaN
CCNA_03414	CDS_UTRS	NC_011916.1	-	3581213	3582414	SisA	ncRNA	NC_011916.1	+	840137	840219	90	0	1	2.10387e-11	1.13282e-10	0.0255915	0.18742
CCNA_03689	CDS_UTRS	NC_011916.1	+	3854685	3856197	CCNA_02139	CDS_UTRS	NC_011916.1	-	2298195	2298779	90	0	1	1.03012e-44	8.95461e-44	NaN	NaN
CCNA_00033	CDS_UTRS	NC_011916.1	-	35824	38086	CCNA_00445	CDS_UTRS	NC_011916.1	+	451877	452911	89	2	1	7.40828e-52	7.0474e-51	NaN	NaN
CCNA_01087	CDS_UTRS	NC_011916.1	+	1193076	1194192	CCNA_01638	CDS_UTRS	NC_011916.1	+	1758142	1759586	89	4	1	2.66237e-79	3.44555e-78	0.791794	0.916433
CCNA_01685	CDS_UTRS	NC_011916.1	-	1812433	1813044	CCNA_00373	CDS_UTRS	NC_011916.1	-	389006	389791	89	0	1	6.32303e-132	1.35921e-130	0.404494	0.689312
CCNA_02473	CDS_UTRS	NC_011916.1	+	2616158	2619531	CCNA_02346	CDS_UTRS	NC_011916.1	+	2485222	2486228	89	0	1	1.75387e-205	6.94783e-204	0.107692	0.384732
CCNA_03426	CDS_UTRS	NC_011916.1	-	3591651	3592463	CCNA_03338	CDS_UTRS	NC_011916.1	-	3519305	3520734	89	89	1	6.90278e-251	3.80923e-249	NaN	NaN
CCNA_03426:CCNA_03423	IGR	NC_011916.1	-	3590321	3591650	CCNA_03338	CDS_UTRS	NC_011916.1	-	3519305	3520734	89	89	1	2.53651e-289	1.71555e-287	0.288653	0.599021
CCNA_00572	CDS_UTRS	NC_011916.1	+	591765	593671	CCNA_00458	CDS_UTRS	NC_011916.1	+	469661	471478	88	0	3	9.08803544657544e-310	6.7654e-308	NaN	NaN
CCNA_00692:CCNA_00696	IGR	NC_011916.1	+	751451	756028	CCNA_02231	CDS_UTRS	NC_011916.1	-	2377899	2379836	88	0	1	8.7813e-99	1.37574e-97	NaN	NaN
CCNA_00695	CDS_UTRS	NC_011916.1	-	754429	756348	CCNA_00268	CDS_UTRS	NC_011916.1	+	281930	284029	88	0	1	9.77174e-05	0.000398632	NaN	NaN
CCNA_01059	CDS_UTRS	NC_011916.1	+	1159493	1162894	CCNA_03076	CDS_UTRS	NC_011916.1	+	3225484	3227868	88	0	1	1.44926e-28	1.04725e-27	0.076908	0.333935
CCNA_01076	CDS_UTRS	NC_011916.1	-	1180276	1180930	CCNA_02497	CDS_UTRS	NC_011916.1	-	2645968	2647973	88	0	1	2.37257e-173	7.519e-172	0.819306	0.928361
CCNA_01194	CDS_UTRS	NC_011916.1	-	1315395	1318028	SisA	ncRNA	NC_011916.1	+	840137	840219	88	0	1	5.45131e-28	3.90103e-27	0.696034	0.872778
CCNA_01351:CCNA_01335	IGR	NC_011916.1	-	1448839	1463027	CCNA_03436:CCNA_03444	IGR	NC_011916.1	+	3602493	3605822	88	0	3	4.85519e-289	3.26387e-287	NaN	NaN
CCNA_01386	CDS_UTRS	NC_011916.1	-	1502906	1503947	CCNA_00290	CDS_UTRS	NC_011916.1	-	300923	304505	88	0	1	0.00364052	0.0117762	0.366161	0.664413
CCNA_01404	CDS_UTRS	NC_011916.1	+	1521840	1523961	CCNA_02070	CDS_UTRS	NC_011916.1	-	2220831	2222508	88	0	1	5.9897e-136	1.32876e-134	NaN	NaN
CCNA_01966	CDS_UTRS	NC_011916.1	+	2108022	2110981	CCNA_01676	CDS_UTRS	NC_011916.1	+	1799556	1803763	88	0	1	4.78205e-116	8.88485e-115	NaN	NaN
CCNA_02174	CDS_UTRS	NC_011916.1	+	2326862	2328066	CCNA_01201	CDS_UTRS	NC_011916.1	-	1325769	1326326	88	0	1	4.21493e-188	1.49368e-186	0.453542	0.726001
CCNA_02278	CDS_UTRS	NC_011916.1	+	2429023	2429684	CCNA_01021	CDS_UTRS	NC_011916.1	+	1104826	1108252	88	6	1	4.54469e-172	1.424e-170	0.004102	0.0545298
CCNA_03172	CDS_UTRS	NC_011916.1	-	3331919	3332922	SisA	ncRNA	NC_011916.1	+	840137	840219	88	1	2	5.9616e-116	1.10579e-114	0.0860514	0.350938
CCNA_00268	CDS_UTRS	NC_011916.1	+	281930	284029	CCNA_02186:CCNA_R0206	IGR	NC_011916.1	+	2338632	2338873	87	0	1	1	1	0.448388	0.718714
CCNA_00541:CCNA_00544	IGR	NC_011916.1	+	561545	562378	CCNA_01725	CDS_UTRS	NC_011916.1	+	1851328	1852821	87	0	1	1.30993e-242	6.8215e-241	0.366366	0.664457
CCNA_00548	CDS_UTRS	NC_011916.1	+	565904	566170	CCNA_02827	CDS_UTRS	NC_011916.1	+	2982194	2982522	87	0	3	0	0	NaN	NaN
CCNA_01444	CDS_UTRS	NC_011916.1	-	1555546	1557807	CCNA_01813	CDS_UTRS	NC_011916.1	+	1937504	1938711	87	0	1	9.05975e-123	1.80414e-121	NaN	NaN
CCNA_01609	CDS_UTRS	NC_011916.1	+	1727987	1730191	SisA	ncRNA	NC_011916.1	+	840137	840219	87	11	1	2.36472e-32	1.79163e-31	0.448388	0.718714
CCNA_01819	CDS_UTRS	NC_011916.1	+	1945884	1946210	CCNA_02075	CDS_UTRS	NC_011916.1	-	2224852	2226927	87	0	1	1.04381e-86	1.44363e-85	NaN	NaN
CCNA_01980:CCNA_01973	IGR	NC_011916.1	-	2119355	2124018	CCNA_01977	CDS_UTRS	NC_011916.1	+	2121734	2122396	87	1	2	4.242436213e-315	3.26785433844e-313	0.001782	0.0288025
CCNA_03279	CDS_UTRS	NC_011916.1	-	3446339	3447375	CCNA_02694	CDS_UTRS	NC_011916.1	-	2848145	2849438	87	0	1	2.0764e-216	8.89246e-215	0.819306	0.928361
CCNA_R0083:CCNA_R0082	IGR	NC_011916.1	-	3792408	3792470	CCNA_R0085:CCNA_R0084	IGR	NC_011916.1	-	3795480	3795774	87	18	2	3.10958e-180	1.0452e-178	NaN	NaN
CCNA_00091	CDS_UTRS	NC_011916.1	-	103047	104042	CCNA_00088:CCNA_00096	IGR	NC_011916.1	+	99586	107201	86	0	1	4.99869e-274	3.18652e-272	0.730216	0.886026
CCNA_00789	CDS_UTRS	NC_011916.1	-	852673	853723	CCNA_03900	CDS_UTRS	NC_011916.1	+	2684051	2684519	86	0	1	2.9423e-173	9.29801e-172	0.696034	0.872778
CCNA_01562	CDS_UTRS	NC_011916.1	+	1680175	1680849	CCNA_03119	CDS_UTRS	NC_011916.1	-	3267484	3268082	86	0	1	2.41507e-136	5.3791e-135	NaN	NaN
CCNA_01996	CDS_UTRS	NC_011916.1	-	2142908	2143713	CCNA_03741	CDS_UTRS	NC_011916.1	-	3910626	3911983	86	1	1	4.3026e-161	1.22057e-159	0.53439	0.771616
CCNA_03360	CDS_UTRS	NC_011916.1	+	3538576	3539950	CCNA_02661:CCNA_02665	IGR	NC_011916.1	+	2815870	2818560	86	0	1	3.6225e-103	5.93512e-102	NaN	NaN
CCNA_00161	CDS_UTRS	NC_011916.1	+	170751	171613	CCNA_03304	CDS_UTRS	NC_011916.1	-	3480931	3483125	85	0	1	4.82149e-26	3.3593e-25	0.957664	0.98065
CCNA_00457	CDS_UTRS	NC_011916.1	+	467106	469664	CCNA_00571	CDS_UTRS	NC_011916.1	+	588932	591768	85	0	4	2.52644653e-316	1.9874712684e-314	NaN	NaN
CCNA_00692:CCNA_00696	IGR	NC_011916.1	+	751451	756028	CCNA_02133	CDS_UTRS	NC_011916.1	-	2289205	2290242	85	0	1	3.64936e-93	5.3052e-92	NaN	NaN
CCNA_01999	CDS_UTRS	NC_011916.1	-	2145162	2146258	CCNA_02303	CDS_UTRS	NC_011916.1	-	2448536	2449481	85	0	1	2.70942e-192	9.98436e-191	0.634712	0.845285
CCNA_02815:CCNA_R0173	IGR	NC_011916.1	-	2967589	2971366	CCNA_02738:CCNA_02741	IGR	NC_011916.1	+	2900019	2901392	85	0	4	2.2868e-267	1.4412e-265	NaN	NaN
CCNA_02895	CDS_UTRS	NC_011916.1	-	3043463	3046956	CCNA_02640	CDS_UTRS	NC_011916.1	-	2792403	2793515	85	0	1	7.03584e-189	2.51747e-187	0.577478	0.800139
CCNA_03184	CDS_UTRS	NC_011916.1	-	3343978	3345948	CCNA_01381	CDS_UTRS	NC_011916.1	+	1495409	1498339	85	0	1	6.86959e-50	6.3445e-49	NaN	NaN
CCNA_03553	CDS_UTRS	NC_011916.1	+	3710008	3710526	CCNA_00048	CDS_UTRS	NC_011916.1	-	50858	52185	85	0	1	3.2182e-176	1.04989e-174	0.453726	0.726001
CCNA_03689	CDS_UTRS	NC_011916.1	+	3854685	3856197	CCNA_00666:CCNA_00673	IGR	NC_011916.1	+	723645	730580	85	0	1	8.7925e-120	1.69907e-118	0.819306	0.928361
CCNA_00539	CDS_UTRS	NC_011916.1	-	558049	559806	SisD	ncRNA	NC_011916.1	-	2383511	2383595	84	1	1	9.71685e-133	2.10918e-131	0.934838	0.969452
CCNA_01325	CDS_UTRS	NC_011916.1	+	1440302	1440983	CCNA_00811	CDS_UTRS	NC_011916.1	-	874918	875664	84	0	1	4.86341e-220	2.16646e-218	0.000164	0.00417858
CCNA_02623	CDS_UTRS	NC_011916.1	-	2771518	2773105	CCNA_03030	CDS_UTRS	NC_011916.1	+	3184798	3185738	84	0	1	5.14524e-75	6.34123e-74	4e-05	0.00144139
CCNA_02827	CDS_UTRS	NC_011916.1	+	2982194	2982522	CCNA_00548	CDS_UTRS	NC_011916.1	+	565904	566170	84	0	3	0	0	NaN	NaN
CCNA_03762:CCNA_03764	IGR	NC_011916.1	+	3931881	3932557	CCNA_02431	CDS_UTRS	NC_011916.1	-	2571951	2573260	84	84	1	4.16096e-159	1.14524e-157	0.844054	0.935317
CCNA_03813	CDS_UTRS	NC_011916.1	+	3976539	3978188	CCNA_00643	CDS_UTRS	NC_011916.1	+	693156	693702	84	0	1	5.65738e-219	2.47054e-217	0.003346	0.0468568
CCNA_00490	CDS_UTRS	NC_011916.1	+	507638	508922	CCNA_00468:CCNA_03920	IGR	NC_011916.1	-	462069	481619	83	0	1	2.30979e-167	6.94315e-166	NaN	NaN
CCNA_00546	CDS_UTRS	NC_011916.1	+	564610	565600	CCNA_01794:CCNA_01789	IGR	NC_011916.1	-	1917365	1920770	83	7	1	2.0165e-211	8.37718e-210	NaN	NaN
CCNA_00667:CCNA_R0010	IGR	NC_011916.1	-	720442	723305	CCNA_00665	CDS_UTRS	NC_011916.1	+	721866	723094	83	0	1	9.1812e-294	6.28629e-292	0.980032	0.990288
CCNA_00948	CDS_UTRS	NC_011916.1	+	1026355	1026720	CCNA_R0032	ncRNA	NC_011916.1	+	1491642	1491707	83	1	1	1.01333e-121	1.99642e-120	0.220128	0.529269
CCNA_00968	CDS_UTRS	NC_011916.1	+	1041964	1043863	CCNA_R0032	ncRNA	NC_011916.1	+	1491642	1491707	83	6	1	1.06112e-159	2.94249e-158	0.65905	0.854436
CCNA_01852	CDS_UTRS	NC_011916.1	+	1983792	1985378	SisD	ncRNA	NC_011916.1	-	2383511	2383595	83	0	2	6.59878e-66	7.40826e-65	0.165062	0.462653
CCNA_02037	CDS_UTRS	NC_011916.1	-	2181001	2183668	CCNA_03602	CDS_UTRS	NC_011916.1	+	3755724	3757030	83	0	1	7.70296e-110	1.34342e-108	0.28541	0.593633
CCNA_02124:CCNA_02120	IGR	NC_011916.1	-	2271367	2275366	CCNA_03947	CDS_UTRS	NC_011916.1	+	1394709	1395105	83	0	2	2.37848e-296	1.65925e-294	NaN	NaN
CCNA_02460:CCNA_02457	IGR	NC_011916.1	-	2599639	2603007	SisA	ncRNA	NC_011916.1	+	840137	840219	83	83	1	6.2566e-79	8.0322e-78	NaN	NaN
CCNA_02460:CCNA_02457	IGR	NC_011916.1	-	2599639	2603007	CCNA_02458	CDS_UTRS	NC_011916.1	+	2599411	2601062	83	83	1	1.58336e-164	4.67092e-163	0.000355333	0.00799827
CCNA_02758	CDS_UTRS	NC_011916.1	+	2921735	2922228	CCNA_01262	CDS_UTRS	NC_011916.1	+	1389121	1392264	83	1	1	1.60385e-139	3.69853e-138	0.448388	0.718714
CCNA_03304	CDS_UTRS	NC_011916.1	-	3480931	3483125	CCNA_02705	CDS_UTRS	NC_011916.1	-	2861642	2862251	83	82	1	4.78033e-64	5.2343e-63	0.497557	0.755602
CCNA_03634:CCNA_03630	IGR	NC_011916.1	-	3786991	3788196	CCNA_R0138	ncRNA	NC_011916.1	-	1523671	1524041	83	83	1	9.35326e-250	5.0119e-248	NaN	NaN
CCNA_03634:CCNA_03630	IGR	NC_011916.1	-	3786991	3788196	CCNA_01405	CDS_UTRS	NC_011916.1	-	1524042	1524469	83	83	1	1.6903e-200	6.57855e-199	0.577478	0.800139
CCNA_03865	CDS_UTRS	NC_011916.1	+	4026087	4028741	CCNA_02015	CDS_UTRS	NC_011916.1	-	2161313	2162773	83	1	1	6.68506e-91	9.5432e-90	0.491562	0.747117
CCNA_R0118:CCNA_00758	IGR	NC_011916.1	+	808842	815234	CCNA_R0119	ncRNA	NC_011916.1	-	814045	814185	83	0	1	4.14898e-138	9.41115e-137	0.002088	0.033021
CCNA_00044	CDS_UTRS	NC_011916.1	-	48271	49046	CCNA_00250	CDS_UTRS	NC_011916.1	+	261602	262928	82	0	1	4.83373e-148	1.20215e-146	NaN	NaN
CCNA_00585	CDS_UTRS	NC_011916.1	+	613124	614579	CCNA_02186:CCNA_R0206	IGR	NC_011916.1	+	2338632	2338873	82	0	1	2.55027e-13	1.43592e-12	0.577478	0.800139
CCNA_00679	CDS_UTRS	NC_011916.1	+	735344	736679	CCNA_03018	CDS_UTRS	NC_011916.1	+	3170257	3171592	82	0	3	0	0	NaN	NaN
CCNA_00692:CCNA_00696	IGR	NC_011916.1	+	751451	756028	CCNA_01305	CDS_UTRS	NC_011916.1	+	1431343	1431651	82	3	1	5.29551e-89	7.50163e-88	0.696034	0.872778
CCNA_01807:CCNA_R0146	IGR	NC_011916.1	-	1926747	1931500	CCNA_01806	CDS_UTRS	NC_011916.1	+	1930211	1931868	82	0	2	1.38688e-219	6.15332e-218	0.000286128	0.00656126
CCNA_02465	CDS_UTRS	NC_011916.1	-	2608459	2609916	CCNA_02464	CDS_UTRS	NC_011916.1	-	2606007	2607514	82	0	3	1.56353e-205	6.216e-204	NaN	NaN
CCNA_02467	CDS_UTRS	NC_011916.1	-	2610947	2611642	CCNA_R0016	ncRNA	NC_011916.1	+	844332	844401	82	0	1	3.03777e-80	3.95945e-79	0.076034	0.331317
CCNA_03675	CDS_UTRS	NC_011916.1	+	3834096	3836134	CCNA_03664	CDS_UTRS	NC_011916.1	+	3824800	3825798	82	0	1	2.51154e-141	5.85252e-140	0.193323	0.500459
CCNA_03689	CDS_UTRS	NC_011916.1	+	3854685	3856197	CCNA_00507	CDS_UTRS	NC_011916.1	+	522241	523286	82	0	1	0.000140212	0.000561455	0.53439	0.771616
CCNA_03709	CDS_UTRS	NC_011916.1	-	3875866	3876358	CCNA_00977	CDS_UTRS	NC_011916.1	+	1057275	1057779	82	0	3	0	0	NaN	NaN
CCNA_00085:CCNA_00088	IGR	NC_011916.1	+	91614	97640	CCNA_00086	CDS_UTRS	NC_011916.1	-	91267	96455	81	0	2	3.60087e-59	3.73279e-58	0.01052	0.110547
CCNA_00329	CDS_UTRS	NC_011916.1	+	341277	342025	CCNA_02205	CDS_UTRS	NC_011916.1	-	2353091	2354387	81	0	1	3.58609e-162	1.03856e-160	0.251722	0.561781
CCNA_00338	CDS_UTRS	NC_011916.1	+	348393	350753	CCNA_03910	CDS_UTRS	NC_011916.1	-	3815779	3816129	81	10	1	3.84886e-60	4.03894e-59	0.627327	0.837273
CCNA_01706	CDS_UTRS	NC_011916.1	+	1837518	1839457	SisC	ncRNA	NC_011916.1	+	1702213	1702292	81	0	1	3.75641e-115	6.87559e-114	0.0159433	0.141295
CCNA_01843:CCNA_01852	IGR	NC_011916.1	+	1976229	1983791	CCNA_02705:CCNA_02703	IGR	NC_011916.1	-	2859310	2861641	81	1	1	1.38802e-254	7.85505e-253	NaN	NaN
CCNA_03090	CDS_UTRS	NC_011916.1	-	3239258	3240420	CCNA_00339	CDS_UTRS	NC_011916.1	+	350754	352269	81	0	1	2.35042e-185	8.07147e-184	0.222914	0.533775
CCNA_03523	CDS_UTRS	NC_011916.1	-	3680136	3680977	CCNA_R0078	ncRNA	NC_011916.1	+	3680958	3681108	81	0	1	7.59094e-149	1.90065e-147	4.4e-05	0.00144139
CCNA_03609	CDS_UTRS	NC_011916.1	-	3762527	3764132	CCNA_03164	CDS_UTRS	NC_011916.1	+	3320493	3323664	81	0	1	6.52278e-29	4.7319e-28	0.076034	0.331317
CCNA_03619	CDS_UTRS	NC_011916.1	+	3773390	3775810	CCNA_01827	CDS_UTRS	NC_011916.1	+	1953284	1954970	81	5	1	8.62889e-34	6.68377e-33	0.00750942	0.0877454
CCNA_R0002	ncRNA	NC_011916.1	-	96456	96584	CCNA_02817	CDS_UTRS	NC_011916.1	-	2973944	2974382	81	16	1	1.92571e-108	3.30651e-107	0.543765	0.784227
CCNA_00161	CDS_UTRS	NC_011916.1	+	170751	171613	CCNA_00045	CDS_UTRS	NC_011916.1	+	48905	49838	80	0	1	6.05604e-106	1.01624e-104	0.409614	0.697066
CCNA_00381	CDS_UTRS	NC_011916.1	+	397266	398715	CCNA_03200	CDS_UTRS	NC_011916.1	-	3359859	3361683	80	80	3	4.73745e-190	1.72288e-188	NaN	NaN
CCNA_00692:CCNA_00696	IGR	NC_011916.1	+	751451	756028	CCNA_02338	CDS_UTRS	NC_011916.1	-	2478146	2478867	80	0	1	7.28404e-127	1.50455e-125	0.404494	0.689312
CCNA_00754	CDS_UTRS	NC_011916.1	-	812517	813370	CCNA_00781	CDS_UTRS	NC_011916.1	+	841638	842303	80	0	1	7.62905e-63	8.23166e-62	NaN	NaN
CCNA_01044	CDS_UTRS	NC_011916.1	+	1139924	1140956	CCNA_00879:CCNA_00886	IGR	NC_011916.1	+	959272	964736	80	0	1	8.87735e-198	3.38376e-196	0.167151	0.467668
CCNA_01417	CDS_UTRS	NC_011916.1	+	1534701	1536214	CCNA_01538	CDS_UTRS	NC_011916.1	+	1646012	1648960	80	0	1	1.56832e-15	9.23343e-15	0.696034	0.872778
CCNA_01538	CDS_UTRS	NC_011916.1	+	1646012	1648960	CCNA_01756	CDS_UTRS	NC_011916.1	-	1883487	1883686	80	4	1	4.31944e-56	4.31245e-55	0.124786	0.41009
CCNA_03523	CDS_UTRS	NC_011916.1	-	3680136	3680977	CCNA_01425	CDS_UTRS	NC_011916.1	+	1541288	1543747	80	0	1	9.6849e-147	2.38722e-145	0.321706	0.622214
CCNA_03615	CDS_UTRS	NC_011916.1	+	3768667	3770812	CCNA_00620	CDS_UTRS	NC_011916.1	+	664466	665844	80	0	1	2.44799e-14	1.40982e-13	0.251722	0.561781
CCNA_R0016	ncRNA	NC_011916.1	+	844332	844401	CCNA_R0040	ncRNA	NC_011916.1	+	1645113	1645326	80	79	3	1	1	0.0199806	0.161119
CCNA_R0099	ncRNA	NC_011916.1	-	124027	124282	CCNA_00834	CDS_UTRS	NC_011916.1	+	899462	900613	80	80	1	4.0618e-133	8.83402e-132	0.14289	0.434352
CCNA_R0199	ncRNA	NC_011916.1	+	3987216	3987334	CCNA_02567	CDS_UTRS	NC_011916.1	+	2716586	2719231	80	0	1	1.09132e-57	1.11669e-56	0.97379	0.98561
CCNA_R0199	ncRNA	NC_011916.1	+	3987216	3987334	CCNA_00986	CDS_UTRS	NC_011916.1	+	1066623	1067812	80	11	1	1.3921e-69	1.62197e-68	0.19886	0.512013
CrfA	ncRNA	NC_011916.1	-	3781372	3781500	CCNA_00338	CDS_UTRS	NC_011916.1	+	348393	350753	80	0	1	1	1	0.14289	0.434352
SisA	ncRNA	NC_011916.1	+	840137	840219	CCNA_03437:CCNA_03432	IGR	NC_011916.1	-	3596655	3602088	80	0	1	5.03751e-75	6.21536e-74	0.190906	0.49641
CCNA_00010	CDS_UTRS	NC_011916.1	+	7965	10141	CCNA_00297:CCNA_00290	IGR	NC_011916.1	-	304506	310838	79	75	1	4.04072e-164	1.18885e-162	0.124849	0.41009
CCNA_00387	CDS_UTRS	NC_011916.1	+	403375	404197	CCNA_R0081	ncRNA	NC_011916.1	+	3830130	3830241	79	0	1	1.86598e-93	2.72694e-92	0.53439	0.771616
CCNA_00396	CDS_UTRS	NC_011916.1	-	412733	413810	CCNA_03678	CDS_UTRS	NC_011916.1	+	3837728	3838754	79	0	1	5.39276e-211	2.23196e-209	0.251722	0.561781
CCNA_00416	CDS_UTRS	NC_011916.1	-	429655	430123	CCNA_01104	CDS_UTRS	NC_011916.1	-	1209940	1211312	79	0	1	3.20525e-160	8.95532e-159	0.193418	0.500459
CCNA_00450	CDS_UTRS	NC_011916.1	+	454858	455463	CCNA_02866	CDS_UTRS	NC_011916.1	+	3018811	3019675	79	0	1	6.15377e-57	6.23357e-56	0.65905	0.854436
CCNA_00458	CDS_UTRS	NC_011916.1	+	469661	471478	CCNA_00572	CDS_UTRS	NC_011916.1	+	591765	593671	79	0	3	1.0513e-275	6.74048e-274	NaN	NaN
CCNA_00754	CDS_UTRS	NC_011916.1	-	812517	813370	CCNA_03613	CDS_UTRS	NC_011916.1	+	3767476	3768158	79	2	2	2.87238e-67	3.26439e-66	NaN	NaN
CCNA_01907:CCNA_01901	IGR	NC_011916.1	-	2044566	2052143	CCNA_00417	CDS_UTRS	NC_011916.1	-	430127	430698	79	2	1	2.60519e-118	4.98221e-117	NaN	NaN
CCNA_02339	CDS_UTRS	NC_011916.1	-	2478864	2479782	CCNA_02705	CDS_UTRS	NC_011916.1	-	2861642	2862251	79	0	1	1.17394e-117	2.21963e-116	0.032995	0.206938
CCNA_03876	CDS_UTRS	NC_011916.1	-	4038233	4039995	CCNA_00939	CDS_UTRS	NC_011916.1	+	1014309	1015058	79	0	1	8.64163e-181	2.93128e-179	NaN	NaN
CCNA_R0009:CCNA_00656	IGR	NC_011916.1	+	708313	710495	CCNA_00620:CCNA_00622	IGR	NC_011916.1	+	665845	666420	79	0	2	4.24744e-159	1.16615e-157	NaN	NaN
CrfA	ncRNA	NC_011916.1	-	3781372	3781500	CCNA_02235	CDS_UTRS	NC_011916.1	+	2383442	2384997	79	0	1	1.84403e-48	1.67931e-47	0.541241	0.780894
CCNA_00692:CCNA_00696	IGR	NC_011916.1	+	751451	756028	CCNA_01085	CDS_UTRS	NC_011916.1	-	1189905	1191208	78	0	1	1.35092e-104	2.23647e-103	NaN	NaN
CCNA_01057	CDS_UTRS	NC_011916.1	-	1157509	1159088	CCNA_03933	CDS_UTRS	NC_011916.1	-	774018	774478	78	0	1	4.06896e-100	6.45679e-99	0.321706	0.622214
CCNA_01968	CDS_UTRS	NC_011916.1	+	2111562	2112678	CCNA_00544	CDS_UTRS	NC_011916.1	+	562379	563789	78	1	1	4.11026e-42	3.48289e-41	0.123206	0.405783
CCNA_01992	CDS_UTRS	NC_011916.1	-	2137316	2139679	CCNA_03609	CDS_UTRS	NC_011916.1	-	3762527	3764132	78	0	1	3.67495e-11	1.96351e-10	0.105244	0.37709
CCNA_02740	CDS_UTRS	NC_011916.1	-	2900947	2901581	CCNA_02814	CDS_UTRS	NC_011916.1	+	2970534	2971714	78	0	2	3.71546e-206	1.48244e-204	NaN	NaN
CCNA_02985	CDS_UTRS	NC_011916.1	+	3139760	3140685	CCNA_01055:CCNA_01046	IGR	NC_011916.1	-	1141947	1154643	78	0	1	1.88762e-192	6.97917e-191	NaN	NaN
CCNA_03061:CCNA_03065	IGR	NC_011916.1	+	3214031	3216738	CCNA_03062	CDS_UTRS	NC_011916.1	-	3213596	3215108	78	0	2	4.96717e-179	1.65453e-177	0.42357	0.718714
CCNA_03065	CDS_UTRS	NC_011916.1	+	3216739	3217513	CCNA_01269	CDS_UTRS	NC_011916.1	+	1397352	1398083	78	1	1	4.69505e-218	2.03428e-216	0.762184	0.902185
CCNA_R0147	ncRNA	NC_011916.1	+	1986625	1986741	CCNA_00847:CCNA_00852	IGR	NC_011916.1	+	921504	927437	78	43	4	1.23534e-21	8.08401e-21	0.904328	0.961454
SisA	ncRNA	NC_011916.1	+	840137	840219	CrfA	ncRNA	NC_011916.1	-	3781372	3781500	78	24	4	1	1	0.549443	0.792105
CCNA_00274	CDS_UTRS	NC_011916.1	+	287466	288198	CCNA_01873:CCNA_01875	IGR	NC_011916.1	+	2010675	2012637	77	0	1	9.91106e-289	6.6225e-287	NaN	NaN
CCNA_00692:CCNA_00696	IGR	NC_011916.1	+	751451	756028	CCNA_02383:CCNA_02380	IGR	NC_011916.1	-	2523549	2524870	77	0	1	2.38973e-159	6.59374e-158	NaN	NaN
CCNA_00976	CDS_UTRS	NC_011916.1	-	1054802	1056959	CCNA_02307	CDS_UTRS	NC_011916.1	+	2452412	2453550	77	0	1	1.4515e-106	2.46178e-105	0.223024	0.533775
CCNA_00977	CDS_UTRS	NC_011916.1	+	1057275	1057779	CCNA_03709	CDS_UTRS	NC_011916.1	-	3875866	3876358	77	0	3	0	0	NaN	NaN
CCNA_01025	CDS_UTRS	NC_011916.1	-	1112124	1112747	CCNA_01538	CDS_UTRS	NC_011916.1	+	1646012	1648960	77	1	1	3.34619e-78	4.2711e-77	0.866624	0.944916
CCNA_02017	CDS_UTRS	NC_011916.1	-	2164265	2166325	CCNA_02661	CDS_UTRS	NC_011916.1	+	2812827	2815869	77	77	1	2.52466e-69	2.92618e-68	NaN	NaN
CCNA_02017	CDS_UTRS	NC_011916.1	-	2164265	2166325	CCNA_02018	CDS_UTRS	NC_011916.1	-	2166334	2166639	77	77	1	3.7574e-146	9.20024e-145	NaN	NaN
CCNA_02169:CCNA_02172	IGR	NC_011916.1	+	2322698	2324689	CCNA_02171	CDS_UTRS	NC_011916.1	-	2323269	2324780	77	58	1	3.70354e-250	2.01371e-248	0.525696	0.771616
CCNA_02453	CDS_UTRS	NC_011916.1	-	2592289	2592992	CCNA_02452:CCNA_02458	IGR	NC_011916.1	+	2592679	2599410	77	77	1	0	7.58542e-308	NaN	NaN
CCNA_02453	CDS_UTRS	NC_011916.1	-	2592289	2592992	CCNA_02452	CDS_UTRS	NC_011916.1	+	2591981	2592678	77	77	1	2.31269e-238	1.17134e-236	0.13392	0.434352
CCNA_02511:CCNA_R0062	IGR	NC_011916.1	-	2656509	2661099	CCNA_02507	CDS_UTRS	NC_011916.1	+	2656449	2658248	77	0	1	2.56844e-227	1.21748e-225	0.53439	0.771616
CCNA_02661	CDS_UTRS	NC_011916.1	+	2812827	2815869	CCNA_02018	CDS_UTRS	NC_011916.1	-	2166334	2166639	77	77	1	3.40129e-117	6.41617e-116	0.193418	0.500459
CCNA_00218:CCNA_00216	IGR	NC_011916.1	-	234063	235930	CCNA_00210	CDS_UTRS	NC_011916.1	+	224915	227606	76	76	1	1.16262e-196	4.41635e-195	0.947303	0.975485
CCNA_00800	CDS_UTRS	NC_011916.1	+	864629	866391	CCNA_03304	CDS_UTRS	NC_011916.1	-	3480931	3483125	76	0	1	1.16963e-42	9.97201e-42	NaN	NaN
CCNA_03037	CDS_UTRS	NC_011916.1	-	3191328	3192833	CCNA_03184	CDS_UTRS	NC_011916.1	-	3343978	3345948	76	0	1	2.50789e-61	2.66451e-60	NaN	NaN
CCNA_03203	CDS_UTRS	NC_011916.1	+	3363662	3364905	CCNA_02919	CDS_UTRS	NC_011916.1	+	3077268	3078422	76	76	1	4.46642e-223	2.03875e-221	0.038956	0.224732
CCNA_R0001:CCNA_00080	IGR	NC_011916.1	+	76226	83886	CCNA_00075	CDS_UTRS	NC_011916.1	-	78703	79941	76	0	1	1.16166e-186	4.06472e-185	0.6196	0.827863
CCNA_R0087:CCNA_R0086	IGR	NC_011916.1	-	3795995	3796166	CCNA_R0067:CCNA_R0066	IGR	NC_011916.1	-	2865447	2865741	76	0	2	9.42489e-57	9.49508e-56	NaN	NaN
CCNA_00030:CCNA_00045	IGR	NC_011916.1	+	34530	48904	CCNA_00041	CDS_UTRS	NC_011916.1	-	42549	45753	75	3	2	1.24296e-81	1.63545e-80	0.023712	0.17755
CCNA_01277	CDS_UTRS	NC_011916.1	+	1402986	1404592	SisA	ncRNA	NC_011916.1	+	840137	840219	75	0	1	1.76858e-16	1.05752e-15	0.0405792	0.231908
CCNA_01843:CCNA_01852	IGR	NC_011916.1	+	1976229	1983791	CCNA_02979:CCNA_02976	IGR	NC_011916.1	-	3132039	3134220	75	0	1	3.42682e-257	1.9797e-255	NaN	NaN
CCNA_02709	CDS_UTRS	NC_011916.1	-	2868912	2869579	SisA	ncRNA	NC_011916.1	+	840137	840219	75	0	1	4.56835e-18	2.81356e-17	0.866624	0.944916
CCNA_03018	CDS_UTRS	NC_011916.1	+	3170257	3171592	CCNA_00679	CDS_UTRS	NC_011916.1	+	735344	736679	75	0	3	0	0	NaN	NaN
CCNA_03276:CCNA_03281	IGR	NC_011916.1	+	3443972	3450885	CCNA_01948	CDS_UTRS	NC_011916.1	+	2090247	2091514	75	0	1	1.35304e-199	5.22924e-198	0.791794	0.916433
CCNA_03557	CDS_UTRS	NC_011916.1	-	3713031	3713914	CCNA_00308	CDS_UTRS	NC_011916.1	+	322824	323889	75	0	1	4.66532e-158	1.27144e-156	0.404494	0.689312
CCNA_03609	CDS_UTRS	NC_011916.1	-	3762527	3764132	CCNA_03531	CDS_UTRS	NC_011916.1	-	3686999	3688745	75	0	1	7.28586e-117	1.36052e-115	0.038956	0.224732
CCNA_R0069:CCNA_R0068	IGR	NC_011916.1	-	2865962	2866133	CCNA_R0085:CCNA_R0084	IGR	NC_011916.1	-	3795480	3795774	75	0	2	4.94892e-56	4.93646e-55	NaN	NaN
CCNA_00107	CDS_UTRS	NC_011916.1	-	118060	118457	CCNA_01562	CDS_UTRS	NC_011916.1	+	1680175	1680849	74	0	1	6.9549e-168	2.10201e-166	0.904328	0.961454
CCNA_00364	CDS_UTRS	NC_011916.1	-	380140	381334	CCNA_00800	CDS_UTRS	NC_011916.1	+	864629	866391	74	0	1	6.17497e-100	9.7568e-99	0.032572	0.204986
CCNA_00425:CCNA_03919	IGR	NC_011916.1	-	433371	435432	CCNA_01488	CDS_UTRS	NC_011916.1	+	1594729	1596671	74	0	1	1.53152e-185	5.27566e-184	NaN	NaN
CCNA_00492	CDS_UTRS	NC_011916.1	+	509504	511095	CCNA_01298	CDS_UTRS	NC_011916.1	+	1423434	1424726	74	0	1	1.33435e-70	1.57286e-69	0.28541	0.593633
CCNA_00692:CCNA_00696	IGR	NC_011916.1	+	751451	756028	CCNA_00010	CDS_UTRS	NC_011916.1	+	7965	10141	74	74	1	1.55213e-60	1.63964e-59	NaN	NaN
CCNA_00692:CCNA_00696	IGR	NC_011916.1	+	751451	756028	CCNA_00297:CCNA_00290	IGR	NC_011916.1	-	304506	310838	74	74	1	4.6727e-132	1.0064e-130	NaN	NaN
CCNA_00692:CCNA_00696	IGR	NC_011916.1	+	751451	756028	CCNA_02031	CDS_UTRS	NC_011916.1	-	2175933	2176526	74	74	1	2.18044e-99	3.43056e-98	NaN	NaN
CCNA_00692:CCNA_00696	IGR	NC_011916.1	+	751451	756028	CCNA_02030	CDS_UTRS	NC_011916.1	-	2175516	2175911	74	74	1	2.10209e-85	2.86441e-84	NaN	NaN
CCNA_01843:CCNA_01852	IGR	NC_011916.1	+	1976229	1983791	CCNA_03033:CCNA_03044	IGR	NC_011916.1	+	3189097	3198818	74	0	1	9.92224e-223	4.51055e-221	NaN	NaN
CCNA_02352	CDS_UTRS	NC_011916.1	-	2490592	2492791	CCNA_00274	CDS_UTRS	NC_011916.1	+	287466	288198	74	0	1	5.41961e-207	2.17806e-205	0.725444	0.886026
CCNA_02517	CDS_UTRS	NC_011916.1	+	2666890	2667811	CCNA_03183	CDS_UTRS	NC_011916.1	-	3342262	3343977	74	0	1	1.09598e-161	3.12508e-160	0.220128	0.529269
CCNA_03262	CDS_UTRS	NC_011916.1	-	3430764	3431692	CCNA_03807	CDS_UTRS	NC_011916.1	+	3971995	3972657	74	0	1	3.64035e-249	1.94129e-247	0.404494	0.689312
CCNA_03711	CDS_UTRS	NC_011916.1	-	3876991	3877649	CCNA_00290	CDS_UTRS	NC_011916.1	-	300923	304505	74	0	1	7.29864e-25	5.019e-24	0.00151852	0.0248726
CCNA_00369	CDS_UTRS	NC_011916.1	+	385743	387277	CCNA_03759	CDS_UTRS	NC_011916.1	-	3929085	3930513	73	0	1	5.02443e-215	2.1435e-213	0.577478	0.800139
CCNA_00701	CDS_UTRS	NC_011916.1	+	761411	761892	CCNA_01492	CDS_UTRS	NC_011916.1	-	1601184	1602078	73	2	2	2.68761e-97	4.11754e-96	0.165062	0.462653
CCNA_00754	CDS_UTRS	NC_011916.1	-	812517	813370	CCNA_03135	CDS_UTRS	NC_011916.1	+	3282781	3284144	73	0	1	2.68011e-55	2.64012e-54	0.00606103	0.0741264
CCNA_00994	CDS_UTRS	NC_011916.1	-	1075329	1077276	CCNA_01077	CDS_UTRS	NC_011916.1	-	1180931	1183275	73	70	2	1.63937e-122	3.24712e-121	NaN	NaN
CCNA_00994	CDS_UTRS	NC_011916.1	-	1075329	1077276	SisD	ncRNA	NC_011916.1	-	2383511	2383595	73	3	2	5.57171e-14	3.184e-13	0.046328	0.249234
CCNA_01944	CDS_UTRS	NC_011916.1	-	2086093	2086860	SisB	ncRNA	NC_011916.1	-	1247598	1247664	73	0	1	2.27379e-175	7.35303e-174	0.000662	0.0127836
CCNA_02387	CDS_UTRS	NC_011916.1	-	2530722	2532143	CCNA_00677	CDS_UTRS	NC_011916.1	-	733882	734571	73	0	1	3.5542e-132	7.69984e-131	0.904328	0.961454
CCNA_02586	CDS_UTRS	NC_011916.1	+	2734061	2736513	CCNA_00086	CDS_UTRS	NC_011916.1	-	91267	96455	73	0	1	1.09951e-33	8.51068e-33	0.53439	0.771616
CCNA_03065:CCNA_03068	IGR	NC_011916.1	+	3217514	3219871	CCNA_R0077	ncRNA	NC_011916.1	-	3532896	3533067	73	0	1	0.111003	0.203713	NaN	NaN
CCNA_03065:CCNA_03068	IGR	NC_011916.1	+	3217514	3219871	CCNA_03910	CDS_UTRS	NC_011916.1	-	3815779	3816129	73	0	1	2.67183e-118	5.10085e-117	NaN	NaN
CCNA_03214	CDS_UTRS	NC_011916.1	-	3375556	3376366	CCNA_03169	CDS_UTRS	NC_011916.1	+	3327740	3328564	73	0	1	1.07104e-43	9.21645e-43	0.577478	0.800139
CCNA_03408	CDS_UTRS	NC_011916.1	-	3575785	3576702	CCNA_03768	CDS_UTRS	NC_011916.1	-	3935365	3937062	73	2	1	3.44136e-120	6.69677e-119	0.0240667	0.179473
CCNA_03444	CDS_UTRS	NC_011916.1	+	3605823	3608536	CCNA_01820	CDS_UTRS	NC_011916.1	+	1946223	1947763	73	0	1	9.34001e-70	1.09282e-68	0.53439	0.771616
SisA	ncRNA	NC_011916.1	+	840137	840219	CCNA_00166	CDS_UTRS	NC_011916.1	-	178052	179270	73	4	1	2.78048e-49	2.55307e-48	0.00902535	0.0979705
CCNA_00734:CCNA_00743	IGR	NC_011916.1	+	792600	800743	CCNA_03906	CDS_UTRS	NC_011916.1	+	3578716	3579469	72	3	1	7.43155e-113	1.33816e-111	0.966416	0.982755
CCNA_01122	CDS_UTRS	NC_011916.1	+	1226075	1227676	CCNA_01202	CDS_UTRS	NC_011916.1	-	1326323	1328790	72	72	1	9.17639e-137	2.04798e-135	NaN	NaN
CCNA_01201	CDS_UTRS	NC_011916.1	-	1325769	1326326	CCNA_01122	CDS_UTRS	NC_011916.1	+	1226075	1227676	72	72	1	2.73622e-192	1.00497e-190	0.803269	0.928361
CCNA_01930	CDS_UTRS	NC_011916.1	-	2075420	2076591	CCNA_02353	CDS_UTRS	NC_011916.1	-	2492794	2493458	72	0	1	1.75644e-241	9.0616e-240	0.19644	0.506135
CCNA_01951	CDS_UTRS	NC_011916.1	-	2093213	2095701	CCNA_00005	CDS_UTRS	NC_011916.1	+	3190	3962	72	0	1	1.1037e-146	2.71447e-145	0.105244	0.37709
CCNA_02075	CDS_UTRS	NC_011916.1	-	2224852	2226927	CCNA_00749	CDS_UTRS	NC_011916.1	+	805489	807584	72	0	1	9.19749e-31	6.81032e-30	0.696034	0.872778
CCNA_02254	CDS_UTRS	NC_011916.1	-	2404318	2405779	CCNA_01110	CDS_UTRS	NC_011916.1	+	1215774	1216864	72	0	1	2.83041e-135	6.25396e-134	NaN	NaN
CCNA_02401	CDS_UTRS	NC_011916.1	+	2543311	2544763	CCNA_03291	CDS_UTRS	NC_011916.1	-	3457921	3459011	72	0	1	5.01598e-120	9.72678e-119	0.668465	0.864504
CCNA_02680	CDS_UTRS	NC_011916.1	-	2832667	2833880	CCNA_02186:CCNA_R0206	IGR	NC_011916.1	+	2338632	2338873	72	0	1	3.92303e-10	2.03338e-09	0.866624	0.944916
CCNA_03461	CDS_UTRS	NC_011916.1	-	3624145	3624630	CCNA_02124	CDS_UTRS	NC_011916.1	-	2275367	2276150	72	72	1	7.6106e-174	2.42577e-172	0.762184	0.902185
CCNA_03462	CDS_UTRS	NC_011916.1	-	3624631	3626276	CCNA_02124	CDS_UTRS	NC_011916.1	-	2275367	2276150	72	72	1	9.6374e-130	2.04004e-128	NaN	NaN
CCNA_03467	CDS_UTRS	NC_011916.1	-	3630234	3633138	CCNA_03184	CDS_UTRS	NC_011916.1	-	3343978	3345948	72	0	1	2.2854e-87	3.16871e-86	0.165062	0.462653
CCNA_03988	CDS_UTRS	NC_011916.1	-	3397119	3397646	CCNA_03343	CDS_UTRS	NC_011916.1	-	3523327	3524193	72	0	1	4.12541e-237	2.07054e-235	0.14289	0.434352
CCNA_R0117	ncRNA	NC_011916.1	+	772628	773769	CCNA_03931	CDS_UTRS	NC_011916.1	-	773237	773730	72	0	1	1.24969e-128	2.60068e-127	8.76744e-05	0.00245555
CCNA_00041	CDS_UTRS	NC_011916.1	-	42549	45753	CCNA_01060	CDS_UTRS	NC_011916.1	+	1162895	1164786	71	0	1	4.30429e-62	4.60398e-61	NaN	NaN
CCNA_00161	CDS_UTRS	NC_011916.1	+	170751	171613	CCNA_02416	CDS_UTRS	NC_011916.1	+	2559983	2560475	71	0	1	0.000876631	0.00320593	0.321706	0.622214
CCNA_00705:CCNA_00700	IGR	NC_011916.1	-	761225	762824	CCNA_00701	CDS_UTRS	NC_011916.1	+	761411	761892	71	1	1	3.65079e-151	9.28775e-150	0.118562	0.405783
CCNA_00806	CDS_UTRS	NC_011916.1	-	869778	871625	CCNA_03562	CDS_UTRS	NC_011916.1	-	3717106	3718664	71	0	1	2.13445e-91	3.07073e-90	0.803105	0.928361
CCNA_01076	CDS_UTRS	NC_011916.1	-	1180276	1180930	CCNA_01952	CDS_UTRS	NC_011916.1	-	2095702	2097169	71	0	1	4.13418e-78	5.27084e-77	0.076034	0.331317
CCNA_01410	CDS_UTRS	NC_011916.1	-	1527590	1529185	CCNA_01542	CDS_UTRS	NC_011916.1	-	1650985	1653500	71	0	1	1.78791e-166	5.33106e-165	0.361952	0.657427
CCNA_01415	CDS_UTRS	NC_011916.1	+	1532818	1533680	CCNA_01393	CDS_UTRS	NC_011916.1	-	1510603	1512439	71	0	1	1.5879e-86	2.1934e-85	0.448388	0.718714
CCNA_01574:CCNA_01578	IGR	NC_011916.1	+	1691108	1694478	CCNA_01603	CDS_UTRS	NC_011916.1	-	1723094	1724696	71	0	1	2.00784e-213	8.43596e-212	0.404494	0.689312
CCNA_01907:CCNA_01901	IGR	NC_011916.1	-	2044566	2052143	CCNA_R0051	ncRNA	NC_011916.1	+	2404309	2404501	71	1	1	1.11807e-72	1.35241e-71	NaN	NaN
SisA	ncRNA	NC_011916.1	+	840137	840219	CCNA_02136	CDS_UTRS	NC_011916.1	-	2292773	2294377	71	4	1	0.631032	0.821045	0.404494	0.689312
CCNA_00026	CDS_UTRS	NC_011916.1	-	26673	29452	CCNA_02205	CDS_UTRS	NC_011916.1	-	2353091	2354387	70	0	1	4.05053e-79	5.22424e-78	NaN	NaN
CCNA_00465	CDS_UTRS	NC_011916.1	+	477800	479112	CCNA_01386	CDS_UTRS	NC_011916.1	-	1502906	1503947	70	0	1	2.18496e-23	1.46705e-22	0.844054	0.935317
CCNA_00503	CDS_UTRS	NC_011916.1	+	519261	519932	CCNA_03762:CCNA_03764	IGR	NC_011916.1	+	3931881	3932557	70	0	1	6.69776e-138	1.50999e-136	0.844054	0.935317
CCNA_00846	CDS_UTRS	NC_011916.1	-	917301	920578	CCNA_01677	CDS_UTRS	NC_011916.1	+	1803764	1805058	70	0	1	9.38492e-60	9.7836e-59	0.6196	0.827863
CCNA_01154	CDS_UTRS	NC_011916.1	+	1257860	1258734	CCNA_03564	CDS_UTRS	NC_011916.1	-	3719342	3719754	70	1	1	4.57236e-106	7.68433e-105	0.0656681	0.307268
CCNA_01532	CDS_UTRS	NC_011916.1	+	1639338	1642272	CCNA_03025	CDS_UTRS	NC_011916.1	+	3180078	3180784	70	70	1	2.25687e-144	5.3951e-143	NaN	NaN
CCNA_01746	CDS_UTRS	NC_011916.1	+	1874010	1875154	CCNA_01759	CDS_UTRS	NC_011916.1	-	1885591	1887023	70	4	1	7.05466e-119	1.35616e-117	NaN	NaN
CCNA_02136	CDS_UTRS	NC_011916.1	-	2292773	2294377	CCNA_00749	CDS_UTRS	NC_011916.1	+	805489	807584	70	0	1	6.98241e-17	4.21617e-16	0.6196	0.827863
CCNA_02421	CDS_UTRS	NC_011916.1	-	2564732	2565840	CCNA_02497	CDS_UTRS	NC_011916.1	-	2645968	2647973	70	0	1	4.25028e-111	7.45951e-110	0.404494	0.689312
CCNA_02663	CDS_UTRS	NC_011916.1	-	2817392	2817990	SisA	ncRNA	NC_011916.1	+	840137	840219	70	0	1	1	1	0.14289	0.434352
CCNA_03228	CDS_UTRS	NC_011916.1	-	3392191	3394318	CCNA_01473	CDS_UTRS	NC_011916.1	+	1580130	1582304	70	0	1	3.92726e-135	8.6431e-134	0.65905	0.854436
CCNA_03281	CDS_UTRS	NC_011916.1	+	3450886	3451607	CCNA_00044	CDS_UTRS	NC_011916.1	-	48271	49046	70	0	1	8.13629e-113	1.46269e-111	NaN	NaN
CCNA_00692:CCNA_00696	IGR	NC_011916.1	+	751451	756028	CCNA_03686	CDS_UTRS	NC_011916.1	-	3848258	3853355	69	2	1	7.39844e-60	7.74184e-59	0.28541	0.593633
CCNA_00754	CDS_UTRS	NC_011916.1	-	812517	813370	CCNA_03560	CDS_UTRS	NC_011916.1	-	3714529	3716172	69	0	1	6.7825e-06	2.99846e-05	0.223365	0.534242
CCNA_02109	CDS_UTRS	NC_011916.1	-	2258226	2260204	CCNA_01059	CDS_UTRS	NC_011916.1	+	1159493	1162894	69	0	1	1.07222e-15	6.3194e-15	0.361952	0.657427
CCNA_02185	CDS_UTRS	NC_011916.1	+	2335974	2337852	CCNA_01510	CDS_UTRS	NC_011916.1	+	1620283	1620866	69	0	1	7.21279e-209	2.91986e-207	0.0771521	0.3346
CCNA_02458	CDS_UTRS	NC_011916.1	+	2599411	2601062	CCNA_02517	CDS_UTRS	NC_011916.1	+	2666890	2667811	69	0	1	1.79951e-53	1.74324e-52	0.886618	0.95761
CCNA_03184	CDS_UTRS	NC_011916.1	-	3343978	3345948	CCNA_03986:CCNA_03133	IGR	NC_011916.1	-	3281725	3285248	69	3	1	3.7092e-117	6.96149e-116	0.361952	0.657427
CCNA_03294	CDS_UTRS	NC_011916.1	-	3463021	3464647	CCNA_00376:CCNA_00381	IGR	NC_011916.1	+	392039	397265	69	44	1	5.72415e-225	2.66774e-223	NaN	NaN
CCNA_03817	CDS_UTRS	NC_011916.1	+	3981737	3982985	CCNA_R0180:CCNA_R0179	IGR	NC_011916.1	-	3265918	3266850	69	0	3	3.64542e-168	1.10478e-166	NaN	NaN
CCNA_00103:CCNA_00105	IGR	NC_011916.1	+	115361	115887	CCNA_00163	CDS_UTRS	NC_011916.1	+	172941	175183	68	0	1	1.6836e-188	6.00467e-187	0.089528	0.350938
CCNA_00305	CDS_UTRS	NC_011916.1	-	319278	320303	CCNA_03826	CDS_UTRS	NC_011916.1	-	3991771	3992525	68	0	1	2.22079e-167	6.69375e-166	NaN	NaN
CCNA_00832:CCNA_00826	IGR	NC_011916.1	-	887943	897381	CCNA_00834	CDS_UTRS	NC_011916.1	+	899462	900613	68	0	1	6.55713e-56	6.51718e-55	0.220128	0.529269
CCNA_01656:CCNA_01650	IGR	NC_011916.1	-	1771380	1776942	CCNA_01654	CDS_UTRS	NC_011916.1	+	1775569	1776463	68	0	1	4.50535e-198	1.72918e-196	0.55109	0.794167
CCNA_01960	CDS_UTRS	NC_011916.1	+	2104320	2104862	CCNA_03887	CDS_UTRS	NC_011916.1	+	634847	635673	68	0	1	4.38498e-129	9.19437e-128	0.190906	0.49641
CCNA_02401	CDS_UTRS	NC_011916.1	+	2543311	2544763	CCNA_02357	CDS_UTRS	NC_011916.1	-	2496431	2498034	68	0	1	3.6658e-82	4.85215e-81	0.819306	0.928361
CCNA_02596	CDS_UTRS	NC_011916.1	-	2743591	2744426	CCNA_01083	CDS_UTRS	NC_011916.1	+	1186685	1188876	68	4	1	1.77566e-75	2.20063e-74	0.947106	0.975485
CCNA_03105	CDS_UTRS	NC_011916.1	-	3255628	3256678	CCNA_01185	CDS_UTRS	NC_011916.1	-	1303893	1304643	68	0	1	2.03095e-79	2.6317e-78	0.220128	0.529269
CCNA_03153	CDS_UTRS	NC_011916.1	+	3308924	3309634	CCNA_00062	CDS_UTRS	NC_011916.1	-	63127	64400	68	0	1	7.8362e-203	3.07135e-201	0.038956	0.224732
CCNA_03184	CDS_UTRS	NC_011916.1	-	3343978	3345948	CCNA_03690	CDS_UTRS	NC_011916.1	-	3855893	3856880	68	0	1	1.37778e-45	1.21192e-44	NaN	NaN
CCNA_03327	CDS_UTRS	NC_011916.1	+	3508638	3509271	CCNA_R0199	ncRNA	NC_011916.1	+	3987216	3987334	68	4	1	0.0595178	0.125293	0.018956	0.154212
CCNA_03327:CCNA_03347	IGR	NC_011916.1	+	3509272	3526280	CCNA_03639:CCNA_R0087	IGR	NC_011916.1	-	3797643	3798307	68	0	1	7.34441e-62	7.8331e-61	NaN	NaN
CCNA_03663	CDS_UTRS	NC_011916.1	-	3822430	3824960	3_CCNA_01159	ncRNA	NC_011916.1	+	1268325	1268376	68	0	1	1.67561e-98	2.60672e-97	0.819306	0.928361		3´-derived sRNA
CCNA_00251	CDS_UTRS	NC_011916.1	+	262929	263872	CCNA_R0147	ncRNA	NC_011916.1	+	1986625	1986741	67	0	1	2.33906e-38	1.90911e-37	0.123206	0.405783
CCNA_00566	CDS_UTRS	NC_011916.1	-	582130	583602	CCNA_03023	CDS_UTRS	NC_011916.1	-	3176921	3179196	67	3	1	1.14174e-143	2.70601e-142	0.696034	0.872778
CCNA_00845	CDS_UTRS	NC_011916.1	-	916999	917262	CCNA_01639	CDS_UTRS	NC_011916.1	+	1759587	1760952	67	0	1	2.28005e-168	6.92887e-167	0.0192476	0.156238
CCNA_01386	CDS_UTRS	NC_011916.1	-	1502906	1503947	CCNA_03054:CCNA_03060	IGR	NC_011916.1	+	3210289	3212536	67	0	1	1.3776e-118	2.63908e-117	NaN	NaN
CCNA_01680	CDS_UTRS	NC_011916.1	+	1807514	1808854	CCNA_03516	CDS_UTRS	NC_011916.1	-	3672702	3673775	67	0	1	2.34957e-102	3.7825e-101	0.762184	0.902185
CCNA_01795	CDS_UTRS	NC_011916.1	+	1921655	1923312	CCNA_01260	CDS_UTRS	NC_011916.1	+	1387138	1387946	67	0	1	1.74572e-165	5.16362e-164	0.886618	0.95761
CCNA_02200	CDS_UTRS	NC_011916.1	-	2349130	2349753	CCNA_R0063	ncRNA	NC_011916.1	+	2889176	2889287	67	66	1	3.48649e-43	2.98396e-42	0.53439	0.771616
CCNA_02252	CDS_UTRS	NC_011916.1	-	2400729	2402521	CCNA_02709:CCNA_R0069	IGR	NC_011916.1	-	2867610	2868911	67	0	1	0.0155418	0.0417106	0.404494	0.689312
CCNA_02473	CDS_UTRS	NC_011916.1	+	2616158	2619531	SisA	ncRNA	NC_011916.1	+	840137	840219	67	4	1	1.56801e-11	8.45932e-11	0.005978	0.0733555
CCNA_03184	CDS_UTRS	NC_011916.1	-	3343978	3345948	CCNA_01423	CDS_UTRS	NC_011916.1	+	1539451	1540590	67	0	1	1.52013e-34	1.18658e-33	0.167563	0.468232
CCNA_03415	CDS_UTRS	NC_011916.1	-	3582415	3582736	CCNA_01059	CDS_UTRS	NC_011916.1	+	1159493	1162894	67	1	1	1.30249e-26	9.12073e-26	0.961456	0.982755
CCNA_03462	CDS_UTRS	NC_011916.1	-	3624631	3626276	CCNA_03171	CDS_UTRS	NC_011916.1	-	3329303	3331918	67	0	1	8.56289e-91	1.22082e-89	NaN	NaN
CCNA_03711	CDS_UTRS	NC_011916.1	-	3876991	3877649	SisD	ncRNA	NC_011916.1	-	2383511	2383595	67	0	1	9.65787e-24	6.51612e-23	NaN	NaN
CCNA_03906:CCNA_03419	IGR	NC_011916.1	+	3579470	3585135	CCNA_03414	CDS_UTRS	NC_011916.1	-	3581213	3582414	67	67	1	2.77094e-157	7.53315e-156	NaN	NaN
CCNA_03906:CCNA_03419	IGR	NC_011916.1	+	3579470	3585135	CCNA_03415	CDS_UTRS	NC_011916.1	-	3582415	3582736	67	67	1	2.53035e-210	1.0395e-208	2e-06	0.000244107
CCNA_R0177	ncRNA	NC_011916.1	+	3111902	3112088	CCNA_00530	CDS_UTRS	NC_011916.1	+	542407	543122	67	0	1	5.00252e-120	9.71768e-119	0.448388	0.718714
CCNA_00161	CDS_UTRS	NC_011916.1	+	170751	171613	CCNA_R0097	ncRNA	NC_011916.1	-	30271	30354	66	0	1	3.25059e-34	2.52667e-33	NaN	NaN
CCNA_00338	CDS_UTRS	NC_011916.1	+	348393	350753	CCNA_02849	CDS_UTRS	NC_011916.1	-	3002911	3003476	66	0	1	3.45629e-35	2.72669e-34	0.6196	0.827863
CCNA_00698	CDS_UTRS	NC_011916.1	-	757264	758015	CCNA_02186	CDS_UTRS	NC_011916.1	+	2337853	2338631	66	26	1	2.32008e-19	1.46551e-18	0.730216	0.886026
CCNA_00800	CDS_UTRS	NC_011916.1	+	864629	866391	CCNA_01321	CDS_UTRS	NC_011916.1	+	1438523	1439056	66	0	1	1.17667e-55	1.16532e-54	NaN	NaN
CCNA_01272:CCNA_01268	IGR	NC_011916.1	-	1397472	1398810	CCNA_03781	CDS_UTRS	NC_011916.1	-	3947235	3950207	66	0	1	3.27471e-148	8.16248e-147	NaN	NaN
CCNA_01317	CDS_UTRS	NC_011916.1	+	1436904	1437218	CCNA_R0160	ncRNA	NC_011916.1	+	2444162	2444238	66	0	1	2.11281e-120	4.11868e-119	0.193843	0.501205
CCNA_01476	CDS_UTRS	NC_011916.1	+	1583335	1584214	CCNA_00519	CDS_UTRS	NC_011916.1	-	533813	535082	66	66	1	1.66468e-121	3.27386e-120	0.013048	0.126648
CCNA_01629	CDS_UTRS	NC_011916.1	+	1749098	1750004	CCNA_03061	CDS_UTRS	NC_011916.1	+	3212963	3214030	66	0	1	1.97122e-172	6.19398e-171	0.448388	0.718714
CCNA_02036	CDS_UTRS	NC_011916.1	-	2180544	2181000	CCNA_01956:CCNA_01959	IGR	NC_011916.1	+	2102706	2103648	66	2	1	4.23694e-176	1.37818e-174	0.220128	0.529269
CCNA_02037	CDS_UTRS	NC_011916.1	-	2181001	2183668	CCNA_00438	CDS_UTRS	NC_011916.1	-	444689	445400	66	0	1	2.74819e-24	1.87242e-23	NaN	NaN
CCNA_02136	CDS_UTRS	NC_011916.1	-	2292773	2294377	SisD	ncRNA	NC_011916.1	-	2383511	2383595	66	1	1	5.94284e-22	3.90741e-21	0.361952	0.657427
CCNA_02148:CCNA_02154	IGR	NC_011916.1	+	2305381	2309940	CCNA_02149	CDS_UTRS	NC_011916.1	-	2305195	2307256	66	1	1	3.73959e-147	9.27954e-146	NaN	NaN
CCNA_03184	CDS_UTRS	NC_011916.1	-	3343978	3345948	CCNA_02407	CDS_UTRS	NC_011916.1	-	2549696	2550695	66	1	1	1.16419e-88	1.64081e-87	0.957664	0.98065
CCNA_03465	CDS_UTRS	NC_011916.1	-	3628123	3629450	CCNA_03437	CDS_UTRS	NC_011916.1	-	3602089	3602809	66	4	1	1.30649e-126	2.6936e-125	0.14289	0.434352
CCNA_R0078	ncRNA	NC_011916.1	+	3680958	3681108	CCNA_03666	CDS_UTRS	NC_011916.1	+	3829099	3829284	66	0	1	8.90563e-38	7.22085e-37	0.294329	0.608734
CCNA_R0118	ncRNA	NC_011916.1	+	808729	808841	CCNA_R0097	ncRNA	NC_011916.1	-	30271	30354	66	0	1	5.95005e-49	5.45889e-48	0.404494	0.689312
CCNA_00085	CDS_UTRS	NC_011916.1	+	90655	91613	CCNA_01538	CDS_UTRS	NC_011916.1	+	1646012	1648960	65	0	1	2.02106e-33	1.55354e-32	0.28987	0.600865
CCNA_00836:CCNA_R0204	IGR	NC_011916.1	+	903213	906969	CCNA_01079	CDS_UTRS	NC_011916.1	-	1183814	1184390	65	0	1	7.32305e-200	2.84011e-198	0.170302	0.474441
CCNA_00900	CDS_UTRS	NC_011916.1	+	978093	980700	CCNA_03327	CDS_UTRS	NC_011916.1	+	3508638	3509271	65	0	1	9.24147e-52	8.78375e-51	0.0657414	0.307268
CCNA_01907:CCNA_01901	IGR	NC_011916.1	-	2044566	2052143	CCNA_01059	CDS_UTRS	NC_011916.1	+	1159493	1162894	65	3	1	4.14249e-12	2.26794e-11	NaN	NaN
CCNA_02641	CDS_UTRS	NC_011916.1	-	2793515	2794903	CCNA_02647	CDS_UTRS	NC_011916.1	-	2800602	2801922	65	0	1	4.07754e-73	4.95922e-72	0.105244	0.37709
CCNA_02674	CDS_UTRS	NC_011916.1	+	2828369	2828881	CCNA_01264	CDS_UTRS	NC_011916.1	-	1394567	1395318	65	0	4	2.37687e-214	1.01012e-212	NaN	NaN
CCNA_03181	CDS_UTRS	NC_011916.1	+	3340224	3341898	CCNA_03528	CDS_UTRS	NC_011916.1	-	3684894	3685881	65	0	1	8.8882e-155	2.33068e-153	0.791794	0.916433
CCNA_03184	CDS_UTRS	NC_011916.1	-	3343978	3345948	CCNA_01537:CCNA_01524	IGR	NC_011916.1	-	1634268	1645153	65	0	2	1.46074e-16	8.75811e-16	NaN	NaN
CCNA_03294	CDS_UTRS	NC_011916.1	-	3463021	3464647	CCNA_03048	CDS_UTRS	NC_011916.1	-	3201391	3202992	65	45	1	1.54599e-208	6.23567e-207	NaN	NaN
CCNA_03557	CDS_UTRS	NC_011916.1	-	3713031	3713914	CCNA_03609	CDS_UTRS	NC_011916.1	-	3762527	3764132	65	0	1	3.16913e-19	1.99727e-18	NaN	NaN
CCNA_03651	CDS_UTRS	NC_011916.1	+	3808728	3811783	CCNA_00618	CDS_UTRS	NC_011916.1	+	661761	663179	65	0	1	2.11177e-65	2.36127e-64	0.886618	0.95761
CCNA_03699	CDS_UTRS	NC_011916.1	+	3865729	3868818	CCNA_02889	CDS_UTRS	NC_011916.1	-	3037253	3038159	65	0	1	2.90268e-119	5.58968e-118	NaN	NaN
CCNA_03763	CDS_UTRS	NC_011916.1	-	3931562	3932876	CCNA_03762	CDS_UTRS	NC_011916.1	+	3931475	3931880	65	2	1	4.18531e-103	6.84712e-102	0.379753	0.687377
CCNA_03823	CDS_UTRS	NC_011916.1	+	3988934	3989892	CCNA_02812	CDS_UTRS	NC_011916.1	+	2969739	2970106	65	0	1	6.6795e-194	2.51149e-192	0.145123	0.440045
CCNA_R0050:CCNA_02253	IGR	NC_011916.1	+	2397829	2402291	CCNA_02250	CDS_UTRS	NC_011916.1	-	2397740	2399837	65	0	2	1.23322e-122	2.44702e-121	0.575106	0.800139
CCNA_00342	CDS_UTRS	NC_011916.1	+	354608	357690	CCNA_01196	CDS_UTRS	NC_011916.1	+	1319069	1321448	64	0	1	3.10811e-84	4.1687e-83	0.361952	0.657427
CCNA_00659	CDS_UTRS	NC_011916.1	+	714931	718025	CCNA_02815	CDS_UTRS	NC_011916.1	-	2971367	2973531	64	0	3	5.1595e-105	8.61885e-104	NaN	NaN
CCNA_01303	CDS_UTRS	NC_011916.1	+	1430005	1431014	CCNA_03652	CDS_UTRS	NC_011916.1	+	3811784	3815372	64	0	1	2.9602e-46	2.62257e-45	0.190906	0.49641
CCNA_01410	CDS_UTRS	NC_011916.1	-	1527590	1529185	CCNA_00800	CDS_UTRS	NC_011916.1	+	864629	866391	64	0	1	4.17888e-95	6.23851e-94	0.696034	0.872778
CCNA_01425	CDS_UTRS	NC_011916.1	+	1541288	1543747	CCNA_03129	CDS_UTRS	NC_011916.1	-	3277214	3278822	64	0	1	1.07252e-35	8.49136e-35	0.966416	0.982755
CCNA_01961	CDS_UTRS	NC_011916.1	+	2104868	2106264	CCNA_02694	CDS_UTRS	NC_011916.1	-	2848145	2849438	64	0	1	1.26817e-114	2.30977e-113	0.65905	0.854436
CCNA_02331	CDS_UTRS	NC_011916.1	+	2472976	2473895	CCNA_02717	CDS_UTRS	NC_011916.1	+	2878371	2879120	64	5	1	1.59933e-159	4.42389e-158	0.220128	0.529269
CCNA_02693	CDS_UTRS	NC_011916.1	-	2846000	2848144	CCNA_00224	CDS_UTRS	NC_011916.1	-	240448	242893	64	0	1	1.96096e-112	3.50257e-111	0.190906	0.49641
CCNA_02815	CDS_UTRS	NC_011916.1	-	2971367	2973531	CCNA_00659	CDS_UTRS	NC_011916.1	+	714931	718025	64	0	3	1.93165e-106	3.26613e-105	NaN	NaN
CCNA_03360	CDS_UTRS	NC_011916.1	+	3538576	3539950	CCNA_01341	CDS_UTRS	NC_011916.1	+	1454368	1455891	64	0	1	1.16894e-22	7.75471e-22	0.105244	0.37709
CCNA_03391	CDS_UTRS	NC_011916.1	+	3563524	3563963	CCNA_02204	CDS_UTRS	NC_011916.1	-	2351862	2353090	64	0	1	9.06205e-125	1.8309e-123	NaN	NaN
CCNA_03773	CDS_UTRS	NC_011916.1	-	3940258	3941633	CCNA_03446	CDS_UTRS	NC_011916.1	-	3610928	3613038	64	0	1	4.75147e-172	1.4846e-170	0.730265	0.886026
CCNA_00037	CDS_UTRS	NC_011916.1	-	39930	40798	CCNA_00088:CCNA_00096	IGR	NC_011916.1	+	99586	107201	63	0	1	1.16566e-122	2.31712e-121	NaN	NaN
CCNA_00800	CDS_UTRS	NC_011916.1	+	864629	866391	CCNA_00790	CDS_UTRS	NC_011916.1	+	853499	854235	63	0	1	2.07594e-75	2.56703e-74	NaN	NaN
CCNA_01132	CDS_UTRS	NC_011916.1	+	1235687	1238013	CCNA_02371	CDS_UTRS	NC_011916.1	+	2516999	2518806	63	0	1	1.95927e-150	4.93914e-149	0.326895	0.631583
CCNA_01410	CDS_UTRS	NC_011916.1	-	1527590	1529185	CCNA_00033	CDS_UTRS	NC_011916.1	-	35824	38086	63	0	1	1.28801e-64	1.41873e-63	NaN	NaN
CCNA_01415	CDS_UTRS	NC_011916.1	+	1532818	1533680	CCNA_03244	CDS_UTRS	NC_011916.1	-	3410248	3411146	63	0	1	6.21904e-99	9.75695e-98	0.105244	0.37709
CCNA_01425	CDS_UTRS	NC_011916.1	+	1541288	1543747	CCNA_01704	CDS_UTRS	NC_011916.1	+	1836139	1836701	63	0	1	1.30678e-97	2.0076e-96	0.577478	0.800139
CCNA_01637	CDS_UTRS	NC_011916.1	+	1755836	1758145	CCNA_00799	CDS_UTRS	NC_011916.1	-	862979	864905	63	2	1	9.63361e-54	9.36511e-53	0.65905	0.854436
CCNA_01963	CDS_UTRS	NC_011916.1	-	2106704	2107542	CCNA_03762	CDS_UTRS	NC_011916.1	+	3931475	3931880	63	0	1	1.13557e-34	8.89532e-34	0.6196	0.827863
CCNA_02615	CDS_UTRS	NC_011916.1	-	2762745	2764164	CCNA_03609	CDS_UTRS	NC_011916.1	-	3762527	3764132	63	0	1	5.0703e-08	2.46557e-07	0.190906	0.49641
CCNA_03020:CCNA_03025	IGR	NC_011916.1	+	3175836	3180077	CCNA_02186	CDS_UTRS	NC_011916.1	+	2337853	2338631	63	0	1	4.52873e-73	5.49591e-72	NaN	NaN
CCNA_03380	CDS_UTRS	NC_011916.1	-	3551865	3552736	CCNA_01444	CDS_UTRS	NC_011916.1	-	1555546	1557807	63	0	1	2.67515e-111	4.70995e-110	0.629594	0.839992
CCNA_00078	CDS_UTRS	NC_011916.1	-	81533	83370	CCNA_00077	CDS_UTRS	NC_011916.1	-	80355	81530	62	0	1	1.41245e-141	3.29829e-140	NaN	NaN
CCNA_00692:CCNA_00696	IGR	NC_011916.1	+	751451	756028	CCNA_02134	CDS_UTRS	NC_011916.1	-	2290257	2292065	62	2	1	1.71666e-49	1.58149e-48	NaN	NaN
CCNA_00754	CDS_UTRS	NC_011916.1	-	812517	813370	CCNA_01660	CDS_UTRS	NC_011916.1	-	1781019	1782111	62	0	1	2.09645e-55	2.06885e-54	0.02738	0.18742
CCNA_00994	CDS_UTRS	NC_011916.1	-	1075329	1077276	CCNA_03721	CDS_UTRS	NC_011916.1	+	3885012	3886720	62	62	1	8.23482e-95	1.2244e-93	0.65905	0.854436
CCNA_01077	CDS_UTRS	NC_011916.1	-	1180931	1183275	SisA	ncRNA	NC_011916.1	+	840137	840219	62	5	1	2.58216e-64	2.83297e-63	0.28541	0.593633
CCNA_01094	CDS_UTRS	NC_011916.1	-	1199026	1199385	CCNA_03313	CDS_UTRS	NC_011916.1	-	3487739	3488555	62	0	1	1.38761e-67	1.58185e-66	0.367886	0.666884
CCNA_01478:CCNA_01466	IGR	NC_011916.1	-	1574790	1585397	CCNA_01473	CDS_UTRS	NC_011916.1	+	1580130	1582304	62	1	2	5.0635e-142	1.1849e-140	0.404855	0.689607
CCNA_01532	CDS_UTRS	NC_011916.1	+	1639338	1642272	CCNA_02401	CDS_UTRS	NC_011916.1	+	2543311	2544763	62	0	1	2.83363e-82	3.75965e-81	0.920524	0.966076
CCNA_01822	CDS_UTRS	NC_011916.1	-	1948350	1949901	CCNA_01799	CDS_UTRS	NC_011916.1	+	1923875	1924988	62	4	1	5.20117e-85	7.06137e-84	0.251722	0.561781
CCNA_02068	CDS_UTRS	NC_011916.1	-	2219465	2219865	CCNA_02069	CDS_UTRS	NC_011916.1	-	2219865	2220830	62	0	1	4.76886e-151	1.21044e-149	0.448388	0.718714
CCNA_02124	CDS_UTRS	NC_011916.1	-	2275367	2276150	CCNA_03947	CDS_UTRS	NC_011916.1	+	1394709	1395105	62	0	2	4.55823e-214	1.92243e-212	NaN	NaN
CCNA_02458	CDS_UTRS	NC_011916.1	+	2599411	2601062	CCNA_00100	CDS_UTRS	NC_011916.1	-	110979	111691	62	0	1	3.68983e-97	5.63741e-96	0.251722	0.561781
CCNA_02832:CCNA_02840	IGR	NC_011916.1	+	2987335	2994093	CCNA_02186:CCNA_R0206	IGR	NC_011916.1	+	2338632	2338873	62	0	1	2.06327e-17	1.25746e-16	0.448388	0.718714
CCNA_03025	CDS_UTRS	NC_011916.1	+	3180078	3180784	CCNA_03573	CDS_UTRS	NC_011916.1	-	3725677	3727681	62	62	1	6.1462e-154	1.59284e-152	0.53439	0.771616
CCNA_03181:CCNA_03185	IGR	NC_011916.1	+	3341899	3345652	CCNA_R0180:CCNA_R0179	IGR	NC_011916.1	-	3265918	3266850	62	0	4	1.88291e-154	4.92576e-153	NaN	NaN
CCNA_03197:CCNA_03203	IGR	NC_011916.1	+	3357885	3363661	CCNA_02603	CDS_UTRS	NC_011916.1	-	2748335	2749862	62	0	1	1.81211e-130	3.85794e-129	0.14289	0.434352
CCNA_03360	CDS_UTRS	NC_011916.1	+	3538576	3539950	CCNA_00607	CDS_UTRS	NC_011916.1	+	642377	645636	62	0	1	5.0276e-78	6.3952e-77	0.190906	0.49641
CCNA_03573	CDS_UTRS	NC_011916.1	-	3725677	3727681	CCNA_03025	CDS_UTRS	NC_011916.1	+	3180078	3180784	62	62	1	7.15498e-150	1.79962e-148	0.28541	0.593633
CCNA_03721	CDS_UTRS	NC_011916.1	+	3885012	3886720	CCNA_01077	CDS_UTRS	NC_011916.1	-	1180931	1183275	62	62	1	7.18017e-204	2.83425e-202	NaN	NaN
CCNA_03816	CDS_UTRS	NC_011916.1	-	3979653	3982011	CCNA_03673	CDS_UTRS	NC_011916.1	-	3833278	3833789	62	1	1	4.13384e-86	5.68186e-85	0.957664	0.98065
CCNA_00129	CDS_UTRS	NC_011916.1	-	138514	138917	SisA	ncRNA	NC_011916.1	+	840137	840219	61	2	1	7.92543e-45	6.91107e-44	0.920524	0.966076
CCNA_00692:CCNA_00696	IGR	NC_011916.1	+	751451	756028	CCNA_01879	CDS_UTRS	NC_011916.1	+	2018400	2019741	61	0	1	2.18057e-160	6.1078e-159	NaN	NaN
CCNA_00838	CDS_UTRS	NC_011916.1	-	904820	907073	SisD	ncRNA	NC_011916.1	-	2383511	2383595	61	0	1	6.47572e-80	8.42071e-79	0.762184	0.902185
CCNA_00965	CDS_UTRS	NC_011916.1	-	1039828	1040813	CCNA_02172	CDS_UTRS	NC_011916.1	+	2324690	2326095	61	0	1	1.84012e-60	1.94018e-59	0.190906	0.49641
CCNA_01116	CDS_UTRS	NC_011916.1	+	1220335	1222492	CCNA_01959	CDS_UTRS	NC_011916.1	+	2103649	2104319	61	0	1	1.08548e-102	1.76283e-101	NaN	NaN
CCNA_01316	CDS_UTRS	NC_011916.1	+	1436536	1436904	CCNA_00423	CDS_UTRS	NC_011916.1	+	433204	433997	61	4	1	1.53736e-126	3.15202e-125	0.007324	0.0864044
CCNA_02048	CDS_UTRS	NC_011916.1	+	2194455	2196982	CCNA_03380	CDS_UTRS	NC_011916.1	-	3551865	3552736	61	2	1	1.32347e-84	1.78589e-83	0.0278363	0.189836
CCNA_02061:CCNA_02065	IGR	NC_011916.1	+	2211868	2215579	CCNA_02063	CDS_UTRS	NC_011916.1	-	2213526	2214546	61	61	1	6.11547e-151	1.54517e-149	NaN	NaN
CCNA_02061:CCNA_02065	IGR	NC_011916.1	+	2211868	2215579	CCNA_02064	CDS_UTRS	NC_011916.1	-	2214547	2215693	61	61	1	1.7833e-170	5.50987e-169	0.934838	0.969452
CCNA_02270	CDS_UTRS	NC_011916.1	-	2422896	2423719	CCNA_02855	CDS_UTRS	NC_011916.1	-	3009133	3009514	61	0	1	7.18344e-77	9.03386e-76	0.499755	0.758313
CCNA_02342	CDS_UTRS	NC_011916.1	-	2481216	2482732	CCNA_R0081	ncRNA	NC_011916.1	+	3830130	3830241	61	0	1	1.05078e-14	6.09265e-14	0.6196	0.827863
CCNA_02364:CCNA_02362	IGR	NC_011916.1	-	2502417	2502535	CCNA_02363	CDS_UTRS	NC_011916.1	+	2502210	2502939	61	0	1	1.84457e-234	9.09331e-233	0.762184	0.902185
CCNA_02914	CDS_UTRS	NC_011916.1	+	3071442	3073273	CCNA_01194	CDS_UTRS	NC_011916.1	-	1315395	1318028	61	0	1	7.12722e-105	1.1888e-103	0.190906	0.49641
CCNA_R0077	ncRNA	NC_011916.1	-	3532896	3533067	SisD	ncRNA	NC_011916.1	-	2383511	2383595	61	2	1	1	1	0.321706	0.622214
CCNA_00468:CCNA_03920	IGR	NC_011916.1	-	462069	481619	CCNA_01008	CDS_UTRS	NC_011916.1	-	1086732	1088526	60	59	1	2.12086e-52	2.02973e-51	NaN	NaN
CCNA_00490	CDS_UTRS	NC_011916.1	+	507638	508922	CCNA_00491:CCNA_00489	IGR	NC_011916.1	-	507948	508669	60	0	1	3.76993e-219	1.65937e-217	0.220128	0.529269
CCNA_00692:CCNA_00696	IGR	NC_011916.1	+	751451	756028	CCNA_03585	CDS_UTRS	NC_011916.1	+	3740717	3741133	60	0	1	6.52524e-70	7.64287e-69	NaN	NaN
CCNA_00798	CDS_UTRS	NC_011916.1	-	861182	862978	CCNA_R0077	ncRNA	NC_011916.1	-	3532896	3533067	60	0	1	2.91915e-09	1.47446e-08	0.866624	0.944916
CCNA_00847:CCNA_00852	IGR	NC_011916.1	+	921504	927437	CCNA_R0123	ncRNA	NC_011916.1	-	921612	921719	60	27	3	4.99278e-95	7.44354e-94	0	0
CCNA_01425	CDS_UTRS	NC_011916.1	+	1541288	1543747	CCNA_01101	CDS_UTRS	NC_011916.1	-	1207358	1208145	60	3	2	1.9165e-25	1.32613e-24	0.14289	0.434352
CCNA_02123:CCNA_02126	IGR	NC_011916.1	+	2275623	2279204	CCNA_02246	CDS_UTRS	NC_011916.1	-	2395144	2396216	60	0	1	1.08508e-155	2.88626e-154	0.63047	0.840856
CCNA_02283:CCNA_02275	IGR	NC_011916.1	-	2426806	2433196	CCNA_R0158	ncRNA	NC_011916.1	+	2428924	2429018	60	7	1	4.29416e-96	6.48922e-95	0.608693	0.827863
CCNA_02614	CDS_UTRS	NC_011916.1	-	2761679	2762744	CCNA_01956:CCNA_01959	IGR	NC_011916.1	+	2102706	2103648	60	0	1	6.07983e-134	1.33013e-132	0.9856	0.993179
CCNA_02933	CDS_UTRS	NC_011916.1	+	3092064	3094053	CCNA_01059	CDS_UTRS	NC_011916.1	+	1159493	1162894	60	60	1	0.0595663	0.125348	0.02738	0.18742
CCNA_03119	CDS_UTRS	NC_011916.1	-	3267484	3268082	CCNA_01008	CDS_UTRS	NC_011916.1	-	1086732	1088526	60	59	2	5.72715e-55	5.6317e-54	0.0658656	0.307417
CCNA_03462	CDS_UTRS	NC_011916.1	-	3624631	3626276	CCNA_00386	CDS_UTRS	NC_011916.1	-	402658	403645	60	0	1	1.48434e-97	2.27722e-96	0.791794	0.916433
CCNA_03519	CDS_UTRS	NC_011916.1	+	3676618	3677144	CCNA_01519	CDS_UTRS	NC_011916.1	+	1628090	1629102	60	0	1	2.90338e-85	3.9466e-84	0.65905	0.854436
CCNA_03773	CDS_UTRS	NC_011916.1	-	3940258	3941633	CCNA_00922	CDS_UTRS	NC_011916.1	+	998549	1001287	60	0	1	1.68718e-102	2.72802e-101	NaN	NaN
CCNA_03896:CCNA_02088	IGR	NC_011916.1	+	2230910	2237429	CCNA_02085	CDS_UTRS	NC_011916.1	-	2234353	2235390	60	3	1	3.48558e-125	7.05512e-124	0.693362	0.872778
CCNA_R0118:CCNA_00758	IGR	NC_011916.1	+	808842	815234	CCNA_00752	CDS_UTRS	NC_011916.1	-	810309	811331	60	47	2	3.21971e-102	5.16831e-101	0.99281	0.99634
SisA	ncRNA	NC_011916.1	+	840137	840219	CCNA_02308:CCNA_02303	IGR	NC_011916.1	-	2449482	2453276	60	60	1	1.7728e-22	1.17047e-21	0.105244	0.37709
CCNA_00468:CCNA_03920	IGR	NC_011916.1	-	462069	481619	CCNA_03119	CDS_UTRS	NC_011916.1	-	3267484	3268082	59	59	1	6.47109e-33	4.93315e-32	0.448388	0.718714
CCNA_00799	CDS_UTRS	NC_011916.1	-	862979	864905	CCNA_00723	CDS_UTRS	NC_011916.1	+	779908	780302	59	0	1	2.56332e-124	5.16951e-123	0.038956	0.224732
CCNA_01618:CCNA_01608	IGR	NC_011916.1	-	1728338	1739537	CCNA_01610	CDS_UTRS	NC_011916.1	+	1730341	1732021	59	0	2	4.73807e-91	6.78124e-90	0.586526	0.812368
CCNA_01704	CDS_UTRS	NC_011916.1	+	1836139	1836701	CCNA_01059	CDS_UTRS	NC_011916.1	+	1159493	1162894	59	0	1	6.84698e-41	5.74049e-40	NaN	NaN
CCNA_01801	CDS_UTRS	NC_011916.1	+	1926343	1926795	CCNA_02642	CDS_UTRS	NC_011916.1	-	2794896	2796356	59	0	1	2.35825e-123	4.7131e-122	0.509118	0.769972
CCNA_01811	CDS_UTRS	NC_011916.1	-	1935726	1936417	CCNA_02518	CDS_UTRS	NC_011916.1	-	2667479	2669175	59	0	1	4.73441e-117	8.85566e-116	NaN	NaN
CCNA_01907:CCNA_01901	IGR	NC_011916.1	-	2044566	2052143	CCNA_00037	CDS_UTRS	NC_011916.1	-	39930	40798	59	0	1	2.41549e-96	3.67525e-95	NaN	NaN
CCNA_02260:CCNA_02257	IGR	NC_011916.1	-	2409581	2410725	CCNA_02054:CCNA_02049	IGR	NC_011916.1	-	2197456	2203199	59	0	2	3.3159e-177	1.09464e-175	NaN	NaN
CCNA_02855	CDS_UTRS	NC_011916.1	-	3009133	3009514	CCNA_R0199	ncRNA	NC_011916.1	+	3987216	3987334	59	58	1	1.33455e-10	7.0322e-10	0.190906	0.49641
CCNA_03184	CDS_UTRS	NC_011916.1	-	3343978	3345948	CCNA_00705:CCNA_00700	IGR	NC_011916.1	-	761225	762824	59	2	1	1.51554e-92	2.19743e-91	NaN	NaN
CCNA_03689	CDS_UTRS	NC_011916.1	+	3854685	3856197	CCNA_02078	CDS_UTRS	NC_011916.1	-	2228427	2230075	59	0	1	5.60595e-15	3.2641e-14	0.332994	0.642015
CCNA_03778	CDS_UTRS	NC_011916.1	+	3944517	3945669	CCNA_01520	CDS_UTRS	NC_011916.1	+	1629134	1629708	59	0	1	1.1543e-69	1.34774e-68	0.089528	0.350938
CCNA_R0138	ncRNA	NC_011916.1	-	1523671	1524041	CCNA_01404	CDS_UTRS	NC_011916.1	+	1521840	1523961	59	51	1	1.6577e-113	2.99466e-112	0.0014535	0.0245755
CCNA_R0180:CCNA_R0179	IGR	NC_011916.1	-	3265918	3266850	CCNA_03181:CCNA_03185	IGR	NC_011916.1	+	3341899	3345652	59	1	4	8.71059e-156	2.32254e-154	NaN	NaN
CCNA_00161	CDS_UTRS	NC_011916.1	+	170751	171613	CCNA_02625	CDS_UTRS	NC_011916.1	-	2774833	2775741	58	0	1	2.73627e-42	2.32217e-41	0.004102	0.0545298
CCNA_00692:CCNA_00696	IGR	NC_011916.1	+	751451	756028	CCNA_01243	CDS_UTRS	NC_011916.1	+	1369102	1371973	58	0	1	3.5618e-73	4.34148e-72	NaN	NaN
CCNA_00803:CCNA_00827	IGR	NC_011916.1	+	868510	887878	CCNA_00806	CDS_UTRS	NC_011916.1	-	869778	871625	58	0	1	3.2423e-107	5.50744e-106	NaN	NaN
CCNA_00893	CDS_UTRS	NC_011916.1	+	972659	973893	CCNA_R0199	ncRNA	NC_011916.1	+	3987216	3987334	58	0	1	3.74039e-37	3.00423e-36	0.015744	0.140206
CCNA_00938	CDS_UTRS	NC_011916.1	-	1013006	1014359	SisA	ncRNA	NC_011916.1	+	840137	840219	58	0	1	1.95372e-12	1.07761e-11	0.220128	0.529269
CCNA_01185:CCNA_01181	IGR	NC_011916.1	-	1302003	1303892	CCNA_00268	CDS_UTRS	NC_011916.1	+	281930	284029	58	0	1	1	1	0.28541	0.593633
CCNA_01294	CDS_UTRS	NC_011916.1	+	1418530	1419424	CCNA_01264	CDS_UTRS	NC_011916.1	-	1394567	1395318	58	0	4	1.22179e-190	4.45794e-189	NaN	NaN
CCNA_01333:CCNA_01297	IGR	NC_011916.1	-	1423191	1446131	CCNA_01303	CDS_UTRS	NC_011916.1	+	1430005	1431014	58	6	2	9.56721e-48	8.61359e-47	0.220128	0.529269
CCNA_01471	CDS_UTRS	NC_011916.1	+	1578146	1579636	CCNA_02127	CDS_UTRS	NC_011916.1	-	2279417	2281478	58	0	1	5.50827e-118	1.04799e-116	0.41159	0.700104
CCNA_01736:CCNA_01742	IGR	NC_011916.1	+	1865087	1870607	CCNA_03826	CDS_UTRS	NC_011916.1	-	3991771	3992525	58	1	1	6.43765e-138	1.45431e-136	0.730216	0.886026
CCNA_02125	CDS_UTRS	NC_011916.1	-	2276151	2279396	CCNA_R0199	ncRNA	NC_011916.1	+	3987216	3987334	58	58	1	7.7349e-11	4.09917e-10	NaN	NaN
CCNA_02125	CDS_UTRS	NC_011916.1	-	2276151	2279396	CCNA_02855	CDS_UTRS	NC_011916.1	-	3009133	3009514	58	58	1	1.44845e-39	1.19629e-38	0.046328	0.249234
CCNA_02130	CDS_UTRS	NC_011916.1	-	2283729	2285359	CCNA_02340	CDS_UTRS	NC_011916.1	-	2479783	2480847	58	58	1	3.31317e-114	6.01467e-113	0.404494	0.689312
CCNA_02204	CDS_UTRS	NC_011916.1	-	2351862	2353090	CCNA_00037	CDS_UTRS	NC_011916.1	-	39930	40798	58	0	1	6.82315e-45	5.96394e-44	NaN	NaN
CCNA_03127:CCNA_03134	IGR	NC_011916.1	+	3276231	3281543	CCNA_03933	CDS_UTRS	NC_011916.1	-	774018	774478	58	0	1	3.95455e-132	8.55047e-131	0.6196	0.827863
CCNA_03479	CDS_UTRS	NC_011916.1	-	3642612	3643458	CCNA_03495	CDS_UTRS	NC_011916.1	-	3654228	3655109	58	0	1	6.06961e-135	1.33315e-133	0.448388	0.718714
CCNA_03513	CDS_UTRS	NC_011916.1	-	3670974	3671881	CCNA_03516	CDS_UTRS	NC_011916.1	-	3672702	3673775	58	0	1	5.49375e-65	6.09367e-64	NaN	NaN
CCNA_03577	CDS_UTRS	NC_011916.1	-	3731962	3735084	CCNA_03514	CDS_UTRS	NC_011916.1	-	3671882	3672566	58	0	1	1.87515e-93	2.73674e-92	0.0670418	0.311065
CCNA_03616	CDS_UTRS	NC_011916.1	+	3770813	3772259	CCNA_R0129	ncRNA	NC_011916.1	+	1128325	1128505	58	1	1	1.05053e-17	6.43784e-17	0.038956	0.224732
CCNA_03896	CDS_UTRS	NC_011916.1	+	2230042	2230909	CCNA_03788	CDS_UTRS	NC_011916.1	+	3954307	3955019	58	0	1	2.78017e-122	5.49691e-121	0.022748	0.17103
CrfA	ncRNA	NC_011916.1	-	3781372	3781500	CCNA_02994	CDS_UTRS	NC_011916.1	-	3146769	3150356	58	0	1	0.00869399	0.0255217	0.448388	0.718714
CCNA_00162	CDS_UTRS	NC_011916.1	+	171614	172940	CCNA_03652	CDS_UTRS	NC_011916.1	+	3811784	3815372	57	0	1	1.54702e-33	1.19081e-32	0.920524	0.966076
CCNA_00370	CDS_UTRS	NC_011916.1	-	387376	388085	CCNA_01818	CDS_UTRS	NC_011916.1	+	1944941	1945883	57	0	1	2.95641e-68	3.39819e-67	0.089528	0.350938
CCNA_00396	CDS_UTRS	NC_011916.1	-	412733	413810	CCNA_03686	CDS_UTRS	NC_011916.1	-	3848258	3853355	57	0	1	8.98717e-48	8.09795e-47	0.448388	0.718714
CCNA_00425	CDS_UTRS	NC_011916.1	-	435433	436294	CCNA_00123	CDS_UTRS	NC_011916.1	+	133700	134882	57	0	1	8.97971e-58	9.19694e-57	NaN	NaN
CCNA_00533:CCNA_00525	IGR	NC_011916.1	-	539855	544664	CCNA_03887	CDS_UTRS	NC_011916.1	+	634847	635673	57	0	1	1.48232e-112	2.65192e-111	0.190906	0.49641
CCNA_00547	CDS_UTRS	NC_011916.1	+	565601	565879	CCNA_00556	CDS_UTRS	NC_011916.1	+	571504	573263	57	0	1	6.9294e-162	1.98095e-160	NaN	NaN
CCNA_00720:CCNA_00723	IGR	NC_011916.1	+	777977	779907	CCNA_00721	CDS_UTRS	NC_011916.1	-	777742	779614	57	0	2	7.90991e-108	1.35396e-106	0.0475472	0.253931
CCNA_01478:CCNA_01466	IGR	NC_011916.1	-	1574790	1585397	CCNA_01476	CDS_UTRS	NC_011916.1	+	1583335	1584214	57	57	1	8.01087e-114	1.4519e-112	0.796829	0.921969
CCNA_01968	CDS_UTRS	NC_011916.1	+	2111562	2112678	CCNA_02846	CDS_UTRS	NC_011916.1	-	2998630	3000312	57	0	1	3.37276e-17	2.04653e-16	NaN	NaN
CCNA_02123	CDS_UTRS	NC_011916.1	+	2274761	2275622	CCNA_01264	CDS_UTRS	NC_011916.1	-	1394567	1395318	57	0	4	1.58227e-187	5.58934e-186	NaN	NaN
CCNA_02204	CDS_UTRS	NC_011916.1	-	2351862	2353090	CCNA_00323	CDS_UTRS	NC_011916.1	+	336610	337928	57	0	1	6.21754e-69	7.17638e-68	NaN	NaN
CCNA_02753	CDS_UTRS	NC_011916.1	-	2914928	2917671	SisD	ncRNA	NC_011916.1	-	2383511	2383595	57	0	1	6.21099e-71	7.35244e-70	0.730216	0.886026
CCNA_R0147	ncRNA	NC_011916.1	+	1986625	1986741	CCNA_03613	CDS_UTRS	NC_011916.1	+	3767476	3768158	57	52	3	8.17065e-25	5.60822e-24	0.491562	0.747117
3_CCNA_00033	ncRNA	NC_011916.1	-	35775	35860	CCNA_00054	CDS_UTRS	NC_011916.1	-	56665	58106	56	0	1	2.13919e-76	2.67507e-75	0.730216	0.886026	3´-derived sRNA
CCNA_00150:CCNA_00145	IGR	NC_011916.1	-	157769	159119	CCNA_00147	CDS_UTRS	NC_011916.1	+	158271	158508	56	0	1	1.13082e-155	3.00072e-154	4.4e-05	0.00144139
CCNA_00251	CDS_UTRS	NC_011916.1	+	262929	263872	CCNA_02815	CDS_UTRS	NC_011916.1	-	2971367	2973531	56	0	1	1.21909e-111	2.15664e-110	0.762184	0.902185
CCNA_00692:CCNA_00696	IGR	NC_011916.1	+	751451	756028	CCNA_02623	CDS_UTRS	NC_011916.1	-	2771518	2773105	56	0	1	8.20831e-24	5.54824e-23	0.53439	0.771616
CCNA_00788	CDS_UTRS	NC_011916.1	+	851354	853070	CCNA_00789	CDS_UTRS	NC_011916.1	-	852673	853723	56	0	2	6.67566e-92	9.61642e-91	0.577478	0.800139
CCNA_01036:CCNA_R0128	IGR	NC_011916.1	-	1123072	1128998	CCNA_R0129	ncRNA	NC_011916.1	+	1128325	1128505	56	13	1	1.1612e-89	1.65129e-88	7.42857e-06	0.000579903
CCNA_01386	CDS_UTRS	NC_011916.1	-	1502906	1503947	CCNA_R0040	ncRNA	NC_011916.1	+	1645113	1645326	56	0	1	1	1	0.448388	0.718714
CCNA_02048	CDS_UTRS	NC_011916.1	+	2194455	2196982	CCNA_01059	CDS_UTRS	NC_011916.1	+	1159493	1162894	56	0	1	0.999995	1	0.251722	0.561781
CCNA_02059	CDS_UTRS	NC_011916.1	-	2208699	2209894	CCNA_01458	CDS_UTRS	NC_011916.1	+	1567879	1568187	56	0	1	4.26795e-112	7.58655e-111	0.53439	0.771616
CCNA_02070	CDS_UTRS	NC_011916.1	-	2220831	2222508	CCNA_02638:CCNA_02635	IGR	NC_011916.1	-	2787702	2788912	56	56	1	3.76329e-163	1.09849e-161	0.696034	0.872778
CCNA_02277	CDS_UTRS	NC_011916.1	+	2426568	2428969	SisC:CCNA_01586	IGR	NC_011916.1	+	1702293	1704384	56	0	1	1.4058e-85	1.91798e-84	0.001498	0.0246465
CCNA_02638:CCNA_02635	IGR	NC_011916.1	-	2787702	2788912	CCNA_02070	CDS_UTRS	NC_011916.1	-	2220831	2222508	56	56	1	3.60773e-163	1.05586e-161	0.404494	0.689312
CCNA_02988	CDS_UTRS	NC_011916.1	+	3142816	3143375	CCNA_03325	CDS_UTRS	NC_011916.1	-	3506151	3506712	56	0	1	2.25747e-155	5.9761e-154	0.696034	0.872778
CCNA_03327:CCNA_03347	IGR	NC_011916.1	+	3509272	3526280	CCNA_03336	CDS_UTRS	NC_011916.1	-	3517708	3518601	56	25	1	9.74452e-121	1.90965e-119	0.429775	0.718714
CCNA_03689	CDS_UTRS	NC_011916.1	+	3854685	3856197	CCNA_00803	CDS_UTRS	NC_011916.1	+	867775	868509	56	2	1	8.0198e-09	4.00654e-08	0.554182	0.797683
CCNA_R0199	ncRNA	NC_011916.1	+	3987216	3987334	CCNA_03632	CDS_UTRS	NC_011916.1	+	3787114	3787688	56	56	1	9.73667e-31	7.20474e-30	0.251722	0.561781
CCNA_00692:CCNA_00696	IGR	NC_011916.1	+	751451	756028	CCNA_02064	CDS_UTRS	NC_011916.1	-	2214547	2215693	55	0	1	4.63201e-71	5.51268e-70	NaN	NaN
CCNA_01011	CDS_UTRS	NC_011916.1	-	1091049	1092454	CCNA_03461	CDS_UTRS	NC_011916.1	-	3624145	3624630	55	0	1	2.53099e-115	4.64029e-114	NaN	NaN
CCNA_01168	CDS_UTRS	NC_011916.1	-	1286584	1287831	CCNA_02490	CDS_UTRS	NC_011916.1	+	2637765	2638964	55	0	2	1.34083e-240	6.8854e-239	NaN	NaN
CCNA_01310	CDS_UTRS	NC_011916.1	+	1434213	1434491	CCNA_01304	CDS_UTRS	NC_011916.1	+	1431015	1431329	55	0	1	2.49614e-37	2.01215e-36	0.220128	0.529269
CCNA_01385:CCNA_01387	IGR	NC_011916.1	+	1503239	1503729	CCNA_01386	CDS_UTRS	NC_011916.1	-	1502906	1503947	55	2	2	2.80502e-107	4.77198e-106	0.031458	0.204986
CCNA_01438:CCNA_01440	IGR	NC_011916.1	+	1551391	1552665	CCNA_02350	CDS_UTRS	NC_011916.1	+	2489346	2489964	55	0	1	9.56337e-180	3.20474e-178	0.730216	0.886026
CCNA_01572	CDS_UTRS	NC_011916.1	-	1689094	1689768	CCNA_01476	CDS_UTRS	NC_011916.1	+	1583335	1584214	55	0	1	1.0616e-138	2.43291e-137	NaN	NaN
CCNA_01862:CCNA_01851	IGR	NC_011916.1	-	1983982	1996690	CCNA_01854	CDS_UTRS	NC_011916.1	+	1985902	1986639	55	3	1	1.00209e-72	1.21344e-71	0.290695	0.602237
CCNA_02231	CDS_UTRS	NC_011916.1	-	2377899	2379836	CCNA_01152	CDS_UTRS	NC_011916.1	+	1255714	1256535	55	0	1	4.58228e-132	9.88846e-131	NaN	NaN
CCNA_02431	CDS_UTRS	NC_011916.1	-	2571951	2573260	CCNA_03762:CCNA_03764	IGR	NC_011916.1	+	3931881	3932557	55	55	1	2.37819e-95	3.57437e-94	0.404494	0.689312
CCNA_02663	CDS_UTRS	NC_011916.1	-	2817392	2817990	CCNA_01599:CCNA_01597	IGR	NC_011916.1	-	1719429	1720726	55	1	1	9.66508e-121	1.89743e-119	0.02738	0.18742
CCNA_03181	CDS_UTRS	NC_011916.1	+	3340224	3341898	CCNA_02186:CCNA_R0206	IGR	NC_011916.1	+	2338632	2338873	55	0	1	1	1	NaN	NaN
CCNA_R0138	ncRNA	NC_011916.1	-	1523671	1524041	CCNA_R0139	ncRNA	NC_011916.1	+	1523962	1524041	55	51	1	1.86238e-146	4.57026e-145	NaN	NaN
CCNA_00452:CCNA_00438	IGR	NC_011916.1	-	445401	458520	CCNA_00439	CDS_UTRS	NC_011916.1	+	445297	447518	54	1	1	8.62034e-66	9.66803e-65	NaN	NaN
CCNA_00505	CDS_UTRS	NC_011916.1	+	520198	520949	CCNA_02553	CDS_UTRS	NC_011916.1	+	2699800	2702184	54	2	1	2.02513e-64	2.22624e-63	0.032572	0.204986
CCNA_00659	CDS_UTRS	NC_011916.1	+	714931	718025	CCNA_02738	CDS_UTRS	NC_011916.1	+	2898797	2900018	54	0	2	3.27143e-129	6.88552e-128	NaN	NaN
CCNA_00692:CCNA_00696	IGR	NC_011916.1	+	751451	756028	CCNA_01462	CDS_UTRS	NC_011916.1	-	1569094	1570568	54	0	1	1.16029e-64	1.28059e-63	NaN	NaN
CCNA_00834	CDS_UTRS	NC_011916.1	+	899462	900613	CCNA_01861	CDS_UTRS	NC_011916.1	+	1995163	1996684	54	0	1	1.05222e-28	7.62325e-28	NaN	NaN
CCNA_01907:CCNA_01901	IGR	NC_011916.1	-	2044566	2052143	CCNA_00997	CDS_UTRS	NC_011916.1	+	1079804	1081252	54	0	1	7.37534e-116	1.36346e-114	NaN	NaN
CCNA_02005:CCNA_R0045	IGR	NC_011916.1	+	2153789	2177671	CCNA_02008	CDS_UTRS	NC_011916.1	-	2155544	2156875	54	1	1	1.93399e-86	2.66814e-85	0.39698	0.689312
CCNA_02286	CDS_UTRS	NC_011916.1	-	2435388	2435786	CCNA_03271	CDS_UTRS	NC_011916.1	-	3439182	3440787	54	54	1	2.46095e-51	2.32314e-50	NaN	NaN
CCNA_02418:CCNA_02424	IGR	NC_011916.1	+	2563405	2567705	CCNA_02419	CDS_UTRS	NC_011916.1	-	2563422	2564281	54	23	2	2.66463e-107	4.5401e-106	0.222724	0.533751
CCNA_02610:CCNA_02619	IGR	NC_011916.1	+	2757427	2767005	CCNA_02615	CDS_UTRS	NC_011916.1	-	2762745	2764164	54	2	2	4.98819e-73	6.04688e-72	0.321706	0.622214
CCNA_02813	CDS_UTRS	NC_011916.1	+	2970103	2970537	CCNA_02739	CDS_UTRS	NC_011916.1	-	2899934	2900950	54	0	2	1.5663e-140	3.63461e-139	NaN	NaN
CCNA_03271	CDS_UTRS	NC_011916.1	-	3439182	3440787	CCNA_02286	CDS_UTRS	NC_011916.1	-	2435388	2435786	54	54	1	4.78868e-51	4.50518e-50	0.866624	0.944916
CCNA_R0002	ncRNA	NC_011916.1	-	96456	96584	CCNA_R0040	ncRNA	NC_011916.1	+	1645113	1645326	54	2	2	1	1	0.762184	0.902185
CCNA_R0087:CCNA_R0086	IGR	NC_011916.1	-	3795995	3796166	CCNA_R0068:CCNA_R0067	IGR	NC_011916.1	-	2865818	2865884	54	0	2	1.06513e-135	2.35817e-134	NaN	NaN
CCNA_00063	CDS_UTRS	NC_011916.1	-	64509	66211	CCNA_00086	CDS_UTRS	NC_011916.1	-	91267	96455	53	0	1	3.32241e-47	2.96239e-46	NaN	NaN
CCNA_00416	CDS_UTRS	NC_011916.1	-	429655	430123	CCNA_03522	CDS_UTRS	NC_011916.1	+	3678637	3680371	53	0	1	4.633e-53	4.46474e-52	0.844054	0.935317
CCNA_00692:CCNA_00696	IGR	NC_011916.1	+	751451	756028	CCNA_00089	CDS_UTRS	NC_011916.1	-	99266	101927	53	0	1	2.51271e-49	2.30912e-48	0.904328	0.961454
CCNA_00699:CCNA_00701	IGR	NC_011916.1	+	758581	761410	CCNA_00700	CDS_UTRS	NC_011916.1	-	758899	761224	53	0	1	1.74699e-223	8.04051e-222	0.251722	0.561781
CCNA_00941:CCNA_R0125	IGR	NC_011916.1	-	1014432	1016950	CCNA_01995	CDS_UTRS	NC_011916.1	-	2142103	2142948	53	0	1	8.81473e-152	2.25283e-150	0.791794	0.916433
CCNA_01087	CDS_UTRS	NC_011916.1	+	1193076	1194192	CCNA_01817	CDS_UTRS	NC_011916.1	+	1943552	1944940	53	0	1	8.65926e-57	8.73168e-56	0.089528	0.350938
CCNA_01803	CDS_UTRS	NC_011916.1	+	1926921	1928207	CCNA_01751	CDS_UTRS	NC_011916.1	+	1878709	1879809	53	0	1	1.91706e-82	2.55577e-81	0.228933	0.546846
CCNA_01954	CDS_UTRS	NC_011916.1	+	2097480	2100247	CCNA_01154	CDS_UTRS	NC_011916.1	+	1257860	1258734	53	52	1	5.12506e-28	3.66993e-27	0.105244	0.37709
CCNA_02111	CDS_UTRS	NC_011916.1	-	2260760	2261514	SisA	ncRNA	NC_011916.1	+	840137	840219	53	4	1	7.03266e-19	4.38237e-18	0.039751	0.227885
CCNA_02122	CDS_UTRS	NC_011916.1	+	2273885	2274760	CCNA_02674	CDS_UTRS	NC_011916.1	+	2828369	2828881	53	0	2	2.23507e-180	7.53539e-179	NaN	NaN
CCNA_02283:CCNA_02275	IGR	NC_011916.1	-	2426806	2433196	CCNA_00754	CDS_UTRS	NC_011916.1	-	812517	813370	53	2	1	7.81588e-51	7.32211e-50	0.844054	0.935317
CCNA_02421	CDS_UTRS	NC_011916.1	-	2564732	2565840	CCNA_02516	CDS_UTRS	NC_011916.1	-	2666081	2667092	53	0	1	1.81358e-68	2.09108e-67	0.904328	0.961454
CCNA_02851:CCNA_02866	IGR	NC_011916.1	+	3005578	3018810	CCNA_02855	CDS_UTRS	NC_011916.1	-	3009133	3009514	53	25	2	1.12298e-97	1.72762e-96	0.925167	0.969452
CCNA_02866	CDS_UTRS	NC_011916.1	+	3018811	3019675	CCNA_02125	CDS_UTRS	NC_011916.1	-	2276151	2279396	53	2	1	4.66269e-12	2.54897e-11	0.404494	0.689312
CCNA_03171	CDS_UTRS	NC_011916.1	-	3329303	3331918	CCNA_00353	CDS_UTRS	NC_011916.1	+	369080	370409	53	50	1	2.6776e-156	7.19128e-155	0.0163614	0.144367
CCNA_03184	CDS_UTRS	NC_011916.1	-	3343978	3345948	CCNA_02179	CDS_UTRS	NC_011916.1	+	2330022	2331635	53	0	1	5.38028e-48	4.86771e-47	0.076034	0.331317
CCNA_03232:CCNA_03245	IGR	NC_011916.1	+	3397841	3410814	CCNA_R0077	ncRNA	NC_011916.1	-	3532896	3533067	53	0	1	2.30874e-27	1.63424e-26	0.6196	0.827863
CCNA_03495	CDS_UTRS	NC_011916.1	-	3654228	3655109	CCNA_02696	CDS_UTRS	NC_011916.1	+	2849672	2851066	53	0	1	2.09997e-111	3.70315e-110	0.06473	0.304871
CCNA_03613	CDS_UTRS	NC_011916.1	+	3767476	3768158	CCNA_00847:CCNA_00852	IGR	NC_011916.1	+	921504	927437	53	31	4	2.85804e-81	3.75164e-80	0.994846	0.997292
CCNA_03944	CDS_UTRS	NC_011916.1	-	1021470	1021786	CCNA_03313	CDS_UTRS	NC_011916.1	-	3487739	3488555	53	0	1	6.1946e-183	2.10768e-181	0.290899	0.602318
CCNA_R0009:CCNA_00656	IGR	NC_011916.1	+	708313	710495	CCNA_01820	CDS_UTRS	NC_011916.1	+	1946223	1947763	53	0	1	1.06264e-81	1.40152e-80	0.844054	0.935317
SisA	ncRNA	NC_011916.1	+	840137	840219	CCNA_00396	CDS_UTRS	NC_011916.1	-	412733	413810	53	0	1	0.668494	0.860401	NaN	NaN
CCNA_00086	CDS_UTRS	NC_011916.1	-	91267	96455	CCNA_02761	CDS_UTRS	NC_011916.1	+	2923673	2924021	52	0	1	5.19169e-44	4.48142e-43	NaN	NaN
CCNA_00546	CDS_UTRS	NC_011916.1	+	564610	565600	CCNA_00901	CDS_UTRS	NC_011916.1	-	980570	981806	52	0	2	8.10931e-94	1.19453e-92	NaN	NaN
CCNA_00719	CDS_UTRS	NC_011916.1	+	774194	775635	CCNA_00768	CDS_UTRS	NC_011916.1	+	824776	825000	52	0	1	4.28046e-140	9.91207e-139	0.02738	0.18742
CCNA_00834	CDS_UTRS	NC_011916.1	+	899462	900613	CCNA_01679	CDS_UTRS	NC_011916.1	+	1806060	1807517	52	0	1	9.30795e-06	4.08563e-05	NaN	NaN
CCNA_00834	CDS_UTRS	NC_011916.1	+	899462	900613	CCNA_01830	CDS_UTRS	NC_011916.1	+	1956607	1959592	52	0	1	0.901847	1	NaN	NaN
CCNA_01024	CDS_UTRS	NC_011916.1	-	1111417	1112111	CCNA_02557	CDS_UTRS	NC_011916.1	+	2703792	2704640	52	0	1	1.74177e-175	5.64904e-174	0.0912835	0.355918
CCNA_01051	CDS_UTRS	NC_011916.1	+	1148157	1151509	CCNA_01546	CDS_UTRS	NC_011916.1	-	1656152	1658713	52	0	1	3.04035e-108	5.21229e-107	0.109454	0.390648
CCNA_01155	CDS_UTRS	NC_011916.1	+	1258735	1261848	CCNA_01954	CDS_UTRS	NC_011916.1	+	2097480	2100247	52	52	1	4.86019e-33	3.7102e-32	0.448388	0.718714
CCNA_01166:CCNA_03891	IGR	NC_011916.1	-	1254840	1284423	CCNA_01163	CDS_UTRS	NC_011916.1	+	1272416	1280105	52	0	2	1.70024e-55	1.68084e-54	0.00778952	0.0907293
CCNA_01371:CCNA_01366	IGR	NC_011916.1	-	1482445	1486220	CCNA_01367	CDS_UTRS	NC_011916.1	+	1482131	1483297	52	0	1	4.41189e-187	1.55355e-185	0.28541	0.593633
CCNA_01442:CCNA_01445	IGR	NC_011916.1	+	1555062	1557496	CCNA_00371	CDS_UTRS	NC_011916.1	-	388096	388692	52	5	1	1.73981e-111	3.07293e-110	NaN	NaN
CCNA_01478:CCNA_01466	IGR	NC_011916.1	-	1574790	1585397	CCNA_00519	CDS_UTRS	NC_011916.1	-	533813	535082	52	52	1	1.53356e-126	3.15005e-125	NaN	NaN
CCNA_01604	CDS_UTRS	NC_011916.1	+	1724560	1725553	CCNA_01087	CDS_UTRS	NC_011916.1	+	1193076	1194192	52	0	1	7.18857e-85	9.71202e-84	0.123206	0.405783
CCNA_01963	CDS_UTRS	NC_011916.1	-	2106704	2107542	CCNA_01954	CDS_UTRS	NC_011916.1	+	2097480	2100247	52	0	1	4.2305e-53	4.08041e-52	0.886618	0.95761
CCNA_02003	CDS_UTRS	NC_011916.1	-	2148824	2152338	CCNA_00161	CDS_UTRS	NC_011916.1	+	170751	171613	52	0	1	1.37446e-19	8.70677e-19	0.125622	0.411524
CCNA_02129:CCNA_02142	IGR	NC_011916.1	+	2284065	2300571	CCNA_03532	CDS_UTRS	NC_011916.1	+	3688446	3690594	52	0	1	1.17465e-117	2.21963e-116	NaN	NaN
CCNA_02535	CDS_UTRS	NC_011916.1	+	2681140	2684031	CCNA_00467:CCNA_03922	IGR	NC_011916.1	+	481911	483597	52	2	1	2.80063e-72	3.38026e-71	0.076034	0.331317
CCNA_02826	CDS_UTRS	NC_011916.1	+	2981044	2982193	CCNA_00399	CDS_UTRS	NC_011916.1	+	416719	418038	52	0	1	1.69676e-107	2.89546e-106	0.0912835	0.355918
CCNA_03249	CDS_UTRS	NC_011916.1	+	3418561	3421359	CCNA_03248	CDS_UTRS	NC_011916.1	+	3415735	3418560	52	0	3	9.26898e-105	1.5414e-103	NaN	NaN
CCNA_03297:CCNA_03299	IGR	NC_011916.1	+	3469327	3472516	CCNA_00594	CDS_UTRS	NC_011916.1	-	624522	626542	52	52	1	2.75502e-136	6.12399e-135	0.003346	0.0468568
CCNA_03397	CDS_UTRS	NC_011916.1	-	3568410	3568869	CCNA_02296	CDS_UTRS	NC_011916.1	+	2442876	2444161	52	0	1	1.17139e-102	1.89957e-101	0.28541	0.593633
CCNA_R0173:CCNA_02801	IGR	NC_011916.1	-	2959531	2967346	CCNA_02809	CDS_UTRS	NC_011916.1	+	2963976	2967218	52	0	1	6.65605e-139	1.53172e-137	0.146213	0.44262
CCNA_00162	CDS_UTRS	NC_011916.1	+	171614	172940	CCNA_R0088	ncRNA	NC_011916.1	+	3946037	3946176	51	51	1	5.25625e-11	2.79627e-10	0.1098	0.390743
CCNA_00237	CDS_UTRS	NC_011916.1	+	252325	253232	CCNA_03771	CDS_UTRS	NC_011916.1	+	3938781	3940027	51	0	1	4.17886e-96	6.32358e-95	0.835692	0.935317
CCNA_00695	CDS_UTRS	NC_011916.1	-	754429	756348	CCNA_00403	CDS_UTRS	NC_011916.1	+	419728	420699	51	0	1	7.286e-129	1.52196e-127	0.934838	0.969452
CCNA_00958:CCNA_03944	IGR	NC_011916.1	-	1021787	1035755	CCNA_00146	CDS_UTRS	NC_011916.1	+	157393	158270	51	0	1	2.67128e-144	6.37201e-143	NaN	NaN
CCNA_01024:CCNA_01020	IGR	NC_011916.1	-	1104576	1111416	CCNA_03573	CDS_UTRS	NC_011916.1	-	3725677	3727681	51	0	1	1.62594e-120	3.18076e-119	0.220128	0.529269
CCNA_01056	CDS_UTRS	NC_011916.1	-	1156159	1157508	CCNA_01700	CDS_UTRS	NC_011916.1	+	1831498	1832939	51	0	1	1.5708e-89	2.23089e-88	0.00121	0.0206488
CCNA_01059	CDS_UTRS	NC_011916.1	+	1159493	1162894	CCNA_03105	CDS_UTRS	NC_011916.1	-	3255628	3256678	51	0	1	7.65361e-05	0.000314655	0.076034	0.331317
CCNA_01060	CDS_UTRS	NC_011916.1	+	1162895	1164786	CCNA_01163	CDS_UTRS	NC_011916.1	+	1272416	1280105	51	0	1	1.61248e-49	1.48675e-48	0.730216	0.886026
CCNA_01119	CDS_UTRS	NC_011916.1	+	1223658	1224297	CCNA_01140	CDS_UTRS	NC_011916.1	-	1243092	1245099	51	0	1	8.32913e-132	1.78698e-130	NaN	NaN
CCNA_01277	CDS_UTRS	NC_011916.1	+	1402986	1404592	CCNA_03493	CDS_UTRS	NC_011916.1	-	3652588	3653120	51	0	1	3.26349e-142	7.65298e-141	0.321706	0.622214
CCNA_01527	CDS_UTRS	NC_011916.1	+	1635138	1636220	CCNA_00834	CDS_UTRS	NC_011916.1	+	899462	900613	51	0	3	0.00850709	0.025036	NaN	NaN
CCNA_01624	CDS_UTRS	NC_011916.1	+	1744814	1745798	CCNA_03933:CCNA_03932	IGR	NC_011916.1	-	773988	774017	51	6	1	3.87212e-162	1.11848e-160	0.0660246	0.307417
CCNA_01663	CDS_UTRS	NC_011916.1	+	1782451	1784363	CCNA_00468:CCNA_03920	IGR	NC_011916.1	-	462069	481619	51	0	1	8.34561e-97	1.27331e-95	NaN	NaN
CCNA_02070	CDS_UTRS	NC_011916.1	-	2220831	2222508	CCNA_02180	CDS_UTRS	NC_011916.1	-	2331353	2332697	51	0	1	1.4162e-78	1.81182e-77	0.190906	0.49641
CCNA_02136	CDS_UTRS	NC_011916.1	-	2292773	2294377	CCNA_01759	CDS_UTRS	NC_011916.1	-	1885591	1887023	51	0	1	2.21209e-31	1.65118e-30	0.491562	0.747117
CCNA_02570	CDS_UTRS	NC_011916.1	+	2721105	2722747	SisD	ncRNA	NC_011916.1	-	2383511	2383595	51	3	1	9.40979e-68	1.07601e-66	0.02738	0.18742
CCNA_03248	CDS_UTRS	NC_011916.1	+	3415735	3418560	CCNA_02341	CDS_UTRS	NC_011916.1	+	2480679	2481537	51	0	1	1.93068e-96	2.94163e-95	0.491562	0.747117
CCNA_03452	CDS_UTRS	NC_011916.1	-	3616254	3616693	CCNA_R0180:CCNA_R0179	IGR	NC_011916.1	-	3265918	3266850	51	1	3	4.56891e-166	1.35867e-164	5.8e-05	0.00166252
CCNA_R0150:CCNA_R0043	IGR	NC_011916.1	+	2039246	2044468	CCNA_00496	CDS_UTRS	NC_011916.1	+	512331	514298	51	0	1	6.38542e-55	6.27344e-54	NaN	NaN
SisA	ncRNA	NC_011916.1	+	840137	840219	CCNA_03940	CDS_UTRS	NC_011916.1	+	860978	861485	51	0	1	0.185914	0.307327	0.251722	0.561781
CCNA_00033	CDS_UTRS	NC_011916.1	-	35824	38086	CCNA_02673	CDS_UTRS	NC_011916.1	+	2825162	2828368	50	0	1	1.72608e-43	1.48301e-42	0.696034	0.872778
CCNA_00048	CDS_UTRS	NC_011916.1	-	50858	52185	CCNA_01561	CDS_UTRS	NC_011916.1	+	1679721	1680181	50	0	1	1.03996e-94	1.54422e-93	0.404494	0.689312
CCNA_00396	CDS_UTRS	NC_011916.1	-	412733	413810	CCNA_R0127	ncRNA	NC_011916.1	-	1100899	1101052	50	0	1	1.51365e-63	1.64764e-62	0.491562	0.747117
CCNA_00692:CCNA_00696	IGR	NC_011916.1	+	751451	756028	CCNA_00467	CDS_UTRS	NC_011916.1	+	480439	481910	50	2	2	1.61212e-41	1.35467e-40	0.934838	0.969452
CCNA_00692:CCNA_00696	IGR	NC_011916.1	+	751451	756028	CCNA_00124	CDS_UTRS	NC_011916.1	-	134626	135461	50	0	1	8.20353e-19	5.10626e-18	0.6196	0.827863
CCNA_00692:CCNA_00696	IGR	NC_011916.1	+	751451	756028	CCNA_03619	CDS_UTRS	NC_011916.1	+	3773390	3775810	50	0	1	2.87579e-20	1.84064e-19	0.220128	0.529269
CCNA_00692:CCNA_00696	IGR	NC_011916.1	+	751451	756028	CCNA_R0211	ncRNA	NC_011916.1	-	3792601	3792630	50	0	1	2.95148e-56	2.95468e-55	NaN	NaN
CCNA_00692:CCNA_00696	IGR	NC_011916.1	+	751451	756028	CCNA_00398	CDS_UTRS	NC_011916.1	-	415206	416964	50	0	1	9.02888e-21	5.83275e-20	NaN	NaN
CCNA_00846	CDS_UTRS	NC_011916.1	-	917301	920578	CCNA_00845	CDS_UTRS	NC_011916.1	-	916999	917262	50	2	1	2.22552e-57	2.26472e-56	0.297302	0.614536
CCNA_00971	CDS_UTRS	NC_011916.1	-	1048948	1050208	CCNA_01993	CDS_UTRS	NC_011916.1	-	2139697	2140974	50	0	1	4.10164e-98	6.33641e-97	NaN	NaN
CCNA_01044	CDS_UTRS	NC_011916.1	+	1139924	1140956	SisA	ncRNA	NC_011916.1	+	840137	840219	50	0	1	1.24601e-07	5.96752e-07	0.577478	0.800139
CCNA_01059	CDS_UTRS	NC_011916.1	+	1159493	1162894	CCNA_02607	CDS_UTRS	NC_011916.1	+	2753722	2755133	50	50	1	1	1	0.947106	0.975485
CCNA_01059	CDS_UTRS	NC_011916.1	+	1159493	1162894	3_CCNA_02607	ncRNA	NC_011916.1	+	2755128	2755183	50	50	1	8.08624e-09	4.03657e-08	NaN	NaN		3´-derived sRNA
CCNA_01556	CDS_UTRS	NC_011916.1	+	1672095	1673422	CCNA_02477:CCNA_02487	IGR	NC_011916.1	+	2623134	2634956	50	1	1	2.72785e-76	3.40735e-75	0.9856	0.993179
CCNA_01826	CDS_UTRS	NC_011916.1	+	1951098	1953283	CCNA_R0063	ncRNA	NC_011916.1	+	2889176	2889287	50	0	1	1	1	0.53439	0.771616
CCNA_01983:CCNA_02001	IGR	NC_011916.1	+	2130315	2147246	CCNA_02000	CDS_UTRS	NC_011916.1	-	2146259	2147134	50	1	1	5.64406e-103	9.22002e-102	0.14289	0.434352
CCNA_02225	CDS_UTRS	NC_011916.1	-	2373680	2374679	CCNA_01516:CCNA_01509	IGR	NC_011916.1	-	1620415	1625579	50	0	1	1.63843e-87	2.28309e-86	0.046328	0.249234
CCNA_02342	CDS_UTRS	NC_011916.1	-	2481216	2482732	CCNA_00353	CDS_UTRS	NC_011916.1	+	369080	370409	50	50	1	5.31494e-112	9.43252e-111	NaN	NaN
CCNA_02342	CDS_UTRS	NC_011916.1	-	2481216	2482732	CCNA_03171	CDS_UTRS	NC_011916.1	-	3329303	3331918	50	50	1	2.36667e-67	2.69242e-66	0.6196	0.827863
CCNA_02416	CDS_UTRS	NC_011916.1	+	2559983	2560475	CCNA_R0057:CCNA_R0163	IGR	NC_011916.1	-	2560043	2563344	50	23	2	5.72196e-56	5.69731e-55	7e-06	0.000558326
CCNA_02555:CCNA_02547	IGR	NC_011916.1	-	2696519	2702461	CCNA_00346	CDS_UTRS	NC_011916.1	+	360219	361864	50	0	1	7.68985e-105	1.28072e-103	NaN	NaN
CCNA_02614	CDS_UTRS	NC_011916.1	-	2761679	2762744	SisA	ncRNA	NC_011916.1	+	840137	840219	50	1	1	0.110125	0.202309	0.778063	0.916433
CCNA_02674	CDS_UTRS	NC_011916.1	+	2828369	2828881	CCNA_02122	CDS_UTRS	NC_011916.1	+	2273885	2274760	50	0	2	6.49296e-166	1.92567e-164	NaN	NaN
CCNA_03304	CDS_UTRS	NC_011916.1	-	3480931	3483125	CCNA_00442	CDS_UTRS	NC_011916.1	+	448203	450525	50	0	1	1.41321e-28	1.02186e-27	NaN	NaN
CCNA_03313	CDS_UTRS	NC_011916.1	-	3487739	3488555	SisA	ncRNA	NC_011916.1	+	840137	840219	50	0	1	0.010251	0.0294264	0.220128	0.529269
CCNA_03702	CDS_UTRS	NC_011916.1	-	3869590	3871474	CCNA_00035	CDS_UTRS	NC_011916.1	-	38495	39427	50	0	1	4.37925e-09	2.20293e-08	0.989942	0.995095
CCNA_00275	CDS_UTRS	NC_011916.1	-	287882	289572	CCNA_01874	CDS_UTRS	NC_011916.1	-	2010568	2012413	49	0	4	2.92945e-193	1.09038e-191	NaN	NaN
CCNA_00382	CDS_UTRS	NC_011916.1	-	398437	399782	CCNA_01386	CDS_UTRS	NC_011916.1	-	1502906	1503947	49	0	1	9.59208e-32	7.1986e-31	0.696034	0.872778
CCNA_00692:CCNA_00696	IGR	NC_011916.1	+	751451	756028	CCNA_02774	CDS_UTRS	NC_011916.1	+	2933572	2934297	49	0	1	1.02849e-37	8.33306e-37	NaN	NaN
CCNA_00851	CDS_UTRS	NC_011916.1	-	926304	927670	CCNA_R0019	ncRNA	NC_011916.1	-	920579	920752	49	0	1	5.38509e-50	4.98593e-49	0.28541	0.593633
CCNA_00958:CCNA_03944	IGR	NC_011916.1	-	1021787	1035755	CCNA_00948	CDS_UTRS	NC_011916.1	+	1026355	1026720	49	49	1	1.40184e-93	2.05677e-92	0.448388	0.718714
CCNA_00958:CCNA_03944	IGR	NC_011916.1	-	1021787	1035755	CCNA_00949	CDS_UTRS	NC_011916.1	+	1026741	1026965	49	49	1	1.18385e-95	1.78172e-94	NaN	NaN
CCNA_01059	CDS_UTRS	NC_011916.1	+	1159493	1162894	CCNA_02343	CDS_UTRS	NC_011916.1	-	2482733	2484089	49	0	1	8.12041e-12	4.40448e-11	0.28541	0.593633
CCNA_01142	CDS_UTRS	NC_011916.1	+	1246720	1247596	CCNA_00974	CDS_UTRS	NC_011916.1	+	1051188	1054555	49	1	1	2.18837e-87	3.04179e-86	0.194883	0.503185
CCNA_01351:CCNA_01335	IGR	NC_011916.1	-	1448839	1463027	CCNA_01344	CDS_UTRS	NC_011916.1	+	1458048	1458664	49	0	1	1.29582e-104	2.15168e-103	0.577478	0.800139
CCNA_01535	CDS_UTRS	NC_011916.1	+	1643537	1644244	CCNA_00364	CDS_UTRS	NC_011916.1	-	380140	381334	49	0	1	3.69746e-117	6.95122e-116	0.165062	0.462653
CCNA_01906	CDS_UTRS	NC_011916.1	+	2050519	2052503	CCNA_00018	CDS_UTRS	NC_011916.1	-	18735	19984	49	0	1	4.88059e-143	1.15427e-141	0.947106	0.975485
CCNA_02070	CDS_UTRS	NC_011916.1	-	2220831	2222508	CCNA_02065:CCNA_02072	IGR	NC_011916.1	+	2218083	2222818	49	1	1	4.32653e-91	6.20025e-90	0.000688	0.0131473
CCNA_02134	CDS_UTRS	NC_011916.1	-	2290257	2292065	CCNA_00834	CDS_UTRS	NC_011916.1	+	899462	900613	49	0	1	3.85185e-05	0.000162082	NaN	NaN
CCNA_02379:CCNA_R0055	IGR	NC_011916.1	-	2521544	2522308	CCNA_03416	CDS_UTRS	NC_011916.1	-	3582737	3583805	49	49	1	1.76737e-217	7.62789e-216	0.06473	0.304871
CCNA_03020:CCNA_03025	IGR	NC_011916.1	+	3175836	3180077	CCNA_03022	CDS_UTRS	NC_011916.1	-	3175827	3177011	49	0	1	3.22502e-97	4.93406e-96	0.416952	0.708221
CCNA_03105	CDS_UTRS	NC_011916.1	-	3255628	3256678	CCNA_02642	CDS_UTRS	NC_011916.1	-	2794896	2796356	49	0	1	5.2459e-101	8.36027e-100	0.361952	0.657427
CCNA_03166:CCNA_03169	IGR	NC_011916.1	+	3325952	3327739	CCNA_00417	CDS_UTRS	NC_011916.1	-	430127	430698	49	0	1	1.16389e-98	1.81574e-97	0.28541	0.593633
CCNA_03212	CDS_UTRS	NC_011916.1	-	3375108	3375523	CCNA_03205	CDS_UTRS	NC_011916.1	+	3366294	3368159	49	0	1	2.04472e-94	3.03209e-93	0.28541	0.593633
CCNA_03392:CCNA_03389	IGR	NC_011916.1	-	3563124	3563559	CCNA_03390	CDS_UTRS	NC_011916.1	+	3562824	3563524	49	1	1	9.37898e-172	2.92224e-170	0.730216	0.886026
CCNA_03416	CDS_UTRS	NC_011916.1	-	3582737	3583805	CCNA_02379:CCNA_R0055	IGR	NC_011916.1	-	2521544	2522308	49	49	1	1.01475e-229	4.87258e-228	0.220128	0.529269
CCNA_03487:CCNA_03497	IGR	NC_011916.1	+	3649115	3655860	CCNA_03492	CDS_UTRS	NC_011916.1	-	3651686	3652587	49	0	1	5.7032e-145	1.36926e-143	0.47896	0.747117
CCNA_03702	CDS_UTRS	NC_011916.1	-	3869590	3871474	CCNA_02372	CDS_UTRS	NC_011916.1	-	2518433	2518776	49	0	1	4.53923e-92	6.54735e-91	0.577478	0.800139
CCNA_R0211	ncRNA	NC_011916.1	-	3792601	3792630	CCNA_R0067:CCNA_R0066	IGR	NC_011916.1	-	2865447	2865741	49	23	1	2.57056e-47	2.2957e-46	NaN	NaN
CCNA_00189	CDS_UTRS	NC_011916.1	+	203669	204135	CCNA_03624	CDS_UTRS	NC_011916.1	-	3778978	3780388	48	2	1	3.77396e-154	9.82646e-153	0.004102	0.0545298
CCNA_00282:CCNA_00291	IGR	NC_011916.1	+	295192	304268	CCNA_00289	CDS_UTRS	NC_011916.1	-	300549	300922	48	2	1	6.22661e-129	1.30312e-127	1.6e-05	0.00104829
CCNA_00290	CDS_UTRS	NC_011916.1	-	300923	304505	CCNA_03642	CDS_UTRS	NC_011916.1	-	3801029	3802816	48	0	1	7.09065e-32	5.32495e-31	0.165062	0.462653
CCNA_00397:CCNA_00399	IGR	NC_011916.1	+	415480	416718	CCNA_00398	CDS_UTRS	NC_011916.1	-	415206	416964	48	0	1	2.96968e-95	4.45734e-94	0.65905	0.854436
CCNA_00530	CDS_UTRS	NC_011916.1	+	542407	543122	CCNA_00531	CDS_UTRS	NC_011916.1	+	543123	543728	48	0	1	2.45027e-07	1.15653e-06	0.966416	0.982755
CCNA_00692:CCNA_00696	IGR	NC_011916.1	+	751451	756028	CCNA_03733	CDS_UTRS	NC_011916.1	-	3900336	3901893	48	0	1	2.01133e-56	2.02081e-55	0.448388	0.718714
CCNA_00718	CDS_UTRS	NC_011916.1	-	771861	772783	CCNA_03360	CDS_UTRS	NC_011916.1	+	3538576	3539950	48	0	1	6.19864e-28	4.42726e-27	0.53439	0.771616
CCNA_01813	CDS_UTRS	NC_011916.1	+	1937504	1938711	CCNA_01087	CDS_UTRS	NC_011916.1	+	1193076	1194192	48	0	1	2.44953e-23	1.64269e-22	NaN	NaN
CCNA_01850	CDS_UTRS	NC_011916.1	-	1980704	1982701	CCNA_03241	CDS_UTRS	NC_011916.1	-	3405738	3407202	48	0	1	1.43233e-72	1.73066e-71	0.966416	0.982755
CCNA_02054:CCNA_02049	IGR	NC_011916.1	-	2197456	2203199	CCNA_02260:CCNA_02257	IGR	NC_011916.1	-	2409581	2410725	48	0	2	1.01668e-140	2.36415e-139	NaN	NaN
CCNA_02174:CCNA_02176	IGR	NC_011916.1	+	2328067	2328215	CCNA_R0180:CCNA_R0179	IGR	NC_011916.1	-	3265918	3266850	48	0	3	1.97574e-154	5.15644e-153	NaN	NaN
CCNA_02277	CDS_UTRS	NC_011916.1	+	2426568	2428969	CCNA_00617	CDS_UTRS	NC_011916.1	+	660531	661774	48	0	1	2.94792e-06	1.32008e-05	0.321706	0.622214
CCNA_02597	CDS_UTRS	NC_011916.1	-	2744427	2744932	CCNA_02205	CDS_UTRS	NC_011916.1	-	2353091	2354387	48	0	1	2.58961e-18	1.59933e-17	0.673696	0.870962
CCNA_02738:CCNA_02741	IGR	NC_011916.1	+	2900019	2901392	CCNA_00659	CDS_UTRS	NC_011916.1	+	714931	718025	48	0	1	1.96196e-106	3.31234e-105	NaN	NaN
CCNA_03065:CCNA_03068	IGR	NC_011916.1	+	3217514	3219871	CCNA_02488	CDS_UTRS	NC_011916.1	+	2636384	2637121	48	0	1	1.85548e-156	4.99538e-155	NaN	NaN
CCNA_03284	CDS_UTRS	NC_011916.1	+	3453697	3454931	CCNA_03788	CDS_UTRS	NC_011916.1	+	3954307	3955019	48	0	1	6.05294e-123	1.20754e-121	0.369821	0.67006
CCNA_03290	CDS_UTRS	NC_011916.1	-	3457215	3457920	CCNA_03931	CDS_UTRS	NC_011916.1	-	773237	773730	48	0	1	3.87027e-110	6.76047e-109	NaN	NaN
CCNA_03586	CDS_UTRS	NC_011916.1	+	3741130	3742160	CCNA_R0077	ncRNA	NC_011916.1	-	3532896	3533067	48	0	1	1.8966e-13	1.07114e-12	0.65905	0.854436
CCNA_03615	CDS_UTRS	NC_011916.1	+	3768667	3770812	CCNA_01961	CDS_UTRS	NC_011916.1	+	2104868	2106264	48	0	1	1.50352e-21	9.8158e-21	0.361952	0.657427
CCNA_03717	CDS_UTRS	NC_011916.1	-	3881992	3882764	CCNA_03562	CDS_UTRS	NC_011916.1	-	3717106	3718664	48	0	1	6.03397e-38	4.89962e-37	0.0279626	0.189979
CCNA_03792	CDS_UTRS	NC_011916.1	-	3956216	3956886	CCNA_01415	CDS_UTRS	NC_011916.1	+	1532818	1533680	48	0	1	7.817e-88	1.09202e-86	0.696034	0.872778
CCNA_R0066:CCNA_R0065	IGR	NC_011916.1	-	2862556	2862653	CCNA_R0211	ncRNA	NC_011916.1	-	3792601	3792630	48	0	4	3.57172e-94	5.28939e-93	NaN	NaN
CCNA_R0211	ncRNA	NC_011916.1	-	3792601	3792630	CCNA_R0085:CCNA_R0084	IGR	NC_011916.1	-	3795480	3795774	48	18	1	1.02101e-45	8.98817e-45	NaN	NaN
CCNA_00346	CDS_UTRS	NC_011916.1	+	360219	361864	CCNA_00235:CCNA_00232	IGR	NC_011916.1	-	248154	250072	47	0	1	3.30925e-122	6.53135e-121	0.251722	0.561781
CCNA_00692:CCNA_00696	IGR	NC_011916.1	+	751451	756028	CCNA_03984	CDS_UTRS	NC_011916.1	-	3119602	3119990	47	0	1	9.19909e-63	9.91607e-62	NaN	NaN
CCNA_00692:CCNA_00696	IGR	NC_011916.1	+	751451	756028	CCNA_02540	CDS_UTRS	NC_011916.1	-	2689373	2690906	47	8	1	1.98638e-58	2.04957e-57	NaN	NaN
CCNA_00847:CCNA_00852	IGR	NC_011916.1	+	921504	927437	CCNA_R0040	ncRNA	NC_011916.1	+	1645113	1645326	47	2	2	0.983758	1	NaN	NaN
CCNA_01333:CCNA_01297	IGR	NC_011916.1	-	1423191	1446131	CCNA_02906	CDS_UTRS	NC_011916.1	+	3061575	3062865	47	0	1	4.11903e-95	6.15746e-94	0.361952	0.657427
CCNA_01826	CDS_UTRS	NC_011916.1	+	1951098	1953283	CCNA_01044	CDS_UTRS	NC_011916.1	+	1139924	1140956	47	0	1	4.08073e-16	2.4205e-15	NaN	NaN
CCNA_01968	CDS_UTRS	NC_011916.1	+	2111562	2112678	CCNA_03517	CDS_UTRS	NC_011916.1	-	3673776	3675487	47	0	1	3.45543e-08	1.68918e-07	0.502248	0.761781
CCNA_01983	CDS_UTRS	NC_011916.1	+	2128801	2130314	CCNA_01982	CDS_UTRS	NC_011916.1	+	2127154	2128800	47	2	1	9.70436e-81	1.26935e-79	0.886618	0.95761
CCNA_02148	CDS_UTRS	NC_011916.1	+	2304913	2305380	CCNA_02163	CDS_UTRS	NC_011916.1	+	2317057	2318278	47	0	1	2.45492e-138	5.60287e-137	NaN	NaN
CCNA_02253	CDS_UTRS	NC_011916.1	+	2402292	2404295	CCNA_02115	CDS_UTRS	NC_011916.1	+	2263769	2265800	47	0	1	8.75588e-103	1.42405e-101	0.038956	0.224732
CCNA_02373	CDS_UTRS	NC_011916.1	-	2518748	2519674	CCNA_00549	CDS_UTRS	NC_011916.1	+	566164	567090	47	0	3	6.11266e-174	1.95394e-172	NaN	NaN
CCNA_03360	CDS_UTRS	NC_011916.1	+	3538576	3539950	CCNA_03876	CDS_UTRS	NC_011916.1	-	4038233	4039995	47	0	1	2.36972e-24	1.61853e-23	0.448388	0.718714
CCNA_03558	CDS_UTRS	NC_011916.1	-	3713915	3714278	CCNA_01826	CDS_UTRS	NC_011916.1	+	1951098	1953283	47	0	1	4.67639e-13	2.62105e-12	0.491562	0.747117
CCNA_03613	CDS_UTRS	NC_011916.1	+	3767476	3768158	CCNA_R0147	ncRNA	NC_011916.1	+	1986625	1986741	47	41	4	1.34258e-07	6.41341e-07	NaN	NaN
CCNA_03781	CDS_UTRS	NC_011916.1	-	3947235	3950207	CCNA_03767	CDS_UTRS	NC_011916.1	-	3934813	3935338	47	2	1	8.58834e-27	6.02542e-26	0.844054	0.935317
CCNA_R0002	ncRNA	NC_011916.1	-	96456	96584	CCNA_01630	CDS_UTRS	NC_011916.1	+	1750026	1750921	47	4	1	1.98194e-76	2.48123e-75	0.005978	0.0733555
CCNA_00030:CCNA_00045	IGR	NC_011916.1	+	34530	48904	CCNA_00038	CDS_UTRS	NC_011916.1	-	40799	41403	46	2	1	3.11437e-98	4.82467e-97	0.195346	0.503671
CCNA_00161	CDS_UTRS	NC_011916.1	+	170751	171613	CCNA_02174	CDS_UTRS	NC_011916.1	+	2326862	2328066	46	1	1	3.98131e-11	2.12515e-10	0.0232535	0.174473
CCNA_00200	CDS_UTRS	NC_011916.1	-	214120	215455	CCNA_03639:CCNA_R0087	IGR	NC_011916.1	-	3797643	3798307	46	0	1	2.00914e-11	1.08234e-10	NaN	NaN
CCNA_00338	CDS_UTRS	NC_011916.1	+	348393	350753	CCNA_00372	CDS_UTRS	NC_011916.1	-	388693	389005	46	0	1	3.73237e-20	2.38201e-19	0.819306	0.928361
CCNA_00380	CDS_UTRS	NC_011916.1	-	396828	397618	CCNA_01538	CDS_UTRS	NC_011916.1	+	1646012	1648960	46	0	1	1.46683e-36	1.17135e-35	0.220128	0.529269
CCNA_00386	CDS_UTRS	NC_011916.1	-	402658	403645	CCNA_00787	CDS_UTRS	NC_011916.1	-	850499	851620	46	16	1	3.15694e-109	5.47137e-108	0.904328	0.961454
CCNA_00692:CCNA_00696	IGR	NC_011916.1	+	751451	756028	CCNA_00162	CDS_UTRS	NC_011916.1	+	171614	172940	46	0	1	2.72866e-11	1.46355e-10	0.123206	0.405783
CCNA_00721	CDS_UTRS	NC_011916.1	-	777742	779614	CCNA_03609	CDS_UTRS	NC_011916.1	-	3762527	3764132	46	0	1	0.344788	0.506341	0.6196	0.827863
CCNA_00754	CDS_UTRS	NC_011916.1	-	812517	813370	CCNA_01085:CCNA_01082	IGR	NC_011916.1	-	1186899	1189904	46	0	1	1.31938e-30	9.73687e-30	0.190906	0.49641
CCNA_01378	CDS_UTRS	NC_011916.1	+	1492335	1493169	CCNA_02186:CCNA_R0206	IGR	NC_011916.1	+	2338632	2338873	46	0	1	0.936853	1	0.361952	0.657427
CCNA_01465	CDS_UTRS	NC_011916.1	+	1572406	1574401	CCNA_02186:CCNA_R0206	IGR	NC_011916.1	+	2338632	2338873	46	0	1	1	1	0.97379	0.98561
CCNA_01583	CDS_UTRS	NC_011916.1	-	1698321	1699623	CCNA_01084	CDS_UTRS	NC_011916.1	+	1188873	1190308	46	0	1	9.23889e-72	1.10667e-70	0.321706	0.622214
CCNA_01736:CCNA_01742	IGR	NC_011916.1	+	1865087	1870607	CCNA_00618	CDS_UTRS	NC_011916.1	+	661761	663179	46	0	1	6.21588e-51	5.83304e-50	0.819306	0.928361
CCNA_01843:CCNA_01852	IGR	NC_011916.1	+	1976229	1983791	CCNA_01846	CDS_UTRS	NC_011916.1	-	1977612	1978958	46	4	1	4.2417e-106	7.13944e-105	0.000594	0.0121077
CCNA_01877:CCNA_01879	IGR	NC_011916.1	+	2016976	2018399	CCNA_00028	CDS_UTRS	NC_011916.1	-	30337	32858	46	0	1	3.59789e-106	6.06502e-105	0.190906	0.49641
CCNA_02123	CDS_UTRS	NC_011916.1	+	2274761	2275622	CCNA_02675	CDS_UTRS	NC_011916.1	+	2828746	2829440	46	0	2	4.60047e-183	1.57011e-181	NaN	NaN
CCNA_02460:CCNA_02457	IGR	NC_011916.1	-	2599639	2603007	CCNA_03906	CDS_UTRS	NC_011916.1	+	3578716	3579469	46	6	1	5.45993e-69	6.3085e-68	0.448388	0.718714
CCNA_02828	CDS_UTRS	NC_011916.1	+	2982516	2983442	CCNA_02373	CDS_UTRS	NC_011916.1	-	2518748	2519674	46	0	3	2.8927e-170	8.86349e-169	NaN	NaN
CCNA_02854	CDS_UTRS	NC_011916.1	-	3008372	3009114	3_CCNA_03157	ncRNA	NC_011916.1	+	3313340	3313382	46	0	1	5.97933e-53	5.75718e-52	0.904328	0.961454		3´-derived sRNA
CCNA_03184	CDS_UTRS	NC_011916.1	-	3343978	3345948	CCNA_00305	CDS_UTRS	NC_011916.1	-	319278	320303	46	0	1	2.46071e-36	1.95938e-35	0.105244	0.37709
CCNA_03293	CDS_UTRS	NC_011916.1	-	3460675	3463011	CCNA_02030	CDS_UTRS	NC_011916.1	-	2175516	2175911	46	0	1	7.74939e-95	1.15378e-93	0.172565	0.48038
CCNA_03360	CDS_UTRS	NC_011916.1	+	3538576	3539950	CCNA_02370	CDS_UTRS	NC_011916.1	+	2513940	2516998	46	0	1	7.78525e-57	7.86466e-56	0.0549	0.275929
CCNA_03400:CCNA_03403	IGR	NC_011916.1	+	3570498	3572081	CCNA_00984	CDS_UTRS	NC_011916.1	-	1064026	1064613	46	0	1	3.87376e-163	1.12776e-161	NaN	NaN
CCNA_03516	CDS_UTRS	NC_011916.1	-	3672702	3673775	CCNA_03577	CDS_UTRS	NC_011916.1	-	3731962	3735084	46	0	1	3.43915e-69	3.98194e-68	0.321706	0.622214
CCNA_03653:CCNA_03664	IGR	NC_011916.1	+	3815967	3824799	CCNA_03655	CDS_UTRS	NC_011916.1	-	3816130	3817485	46	0	1	3.19049e-109	5.5209e-108	0.448388	0.718714
CCNA_03868	CDS_UTRS	NC_011916.1	-	4030349	4031463	CCNA_03184	CDS_UTRS	NC_011916.1	-	3343978	3345948	46	0	1	1.72089e-30	1.26747e-29	0.404494	0.689312
CCNA_R0180:CCNA_R0179	IGR	NC_011916.1	-	3265918	3266850	CCNA_03452	CDS_UTRS	NC_011916.1	-	3616254	3616693	46	0	3	4.87523e-145	1.17557e-143	NaN	NaN
CCNA_00030:CCNA_00045	IGR	NC_011916.1	+	34530	48904	CCNA_00035	CDS_UTRS	NC_011916.1	-	38495	39427	45	1	1	1.90031e-47	1.70123e-46	0.101736	0.37709
CCNA_00378	CDS_UTRS	NC_011916.1	-	395418	396026	CCNA_03609	CDS_UTRS	NC_011916.1	-	3762527	3764132	45	45	1	7.90599e-28	5.63581e-27	NaN	NaN
CCNA_00467	CDS_UTRS	NC_011916.1	+	480439	481910	CCNA_01537:CCNA_01524	IGR	NC_011916.1	-	1634268	1645153	45	0	1	2.8667e-45	2.51363e-44	NaN	NaN
CCNA_00638	CDS_UTRS	NC_011916.1	-	687421	690129	CCNA_R0020	ncRNA	NC_011916.1	+	970059	970156	45	1	1	4.87257e-67	5.51495e-66	0.0089	0.0968964
CCNA_01323	CDS_UTRS	NC_011916.1	+	1439421	1440026	CCNA_01313	CDS_UTRS	NC_011916.1	+	1435640	1436071	45	0	1	2.07991e-35	1.64202e-34	0.762184	0.902185
CCNA_01417	CDS_UTRS	NC_011916.1	+	1534701	1536214	CCNA_01541	CDS_UTRS	NC_011916.1	+	1650082	1651378	45	0	1	1.70449e-73	2.08219e-72	0.076034	0.331317
CCNA_01860	CDS_UTRS	NC_011916.1	+	1993888	1995162	CCNA_01859	CDS_UTRS	NC_011916.1	+	1991811	1993885	45	0	1	1.30349e-40	1.08709e-39	0.123206	0.405783
CCNA_01874	CDS_UTRS	NC_011916.1	-	2010568	2012413	CCNA_00275	CDS_UTRS	NC_011916.1	-	287882	289572	45	0	4	1.42505e-178	4.73254e-177	NaN	NaN
CCNA_01977	CDS_UTRS	NC_011916.1	+	2121734	2122396	CCNA_01920	CDS_UTRS	NC_011916.1	-	2063315	2066982	45	0	1	1.06702e-98	1.66696e-97	0.413687	0.703019
CCNA_02272	CDS_UTRS	NC_011916.1	-	2424653	2424929	CCNA_00323	CDS_UTRS	NC_011916.1	+	336610	337928	45	1	1	1.33769e-99	2.11062e-98	0.195245	0.503671
CCNA_02514:CCNA_02517	IGR	NC_011916.1	+	2665874	2666889	CCNA_02516	CDS_UTRS	NC_011916.1	-	2666081	2667092	45	0	1	8.83838e-153	2.2746e-151	0.947106	0.975485
CCNA_02675	CDS_UTRS	NC_011916.1	+	2828746	2829440	CCNA_02123	CDS_UTRS	NC_011916.1	+	2274761	2275622	45	0	2	1.87625e-179	6.2685e-178	NaN	NaN
CCNA_02705	CDS_UTRS	NC_011916.1	-	2861642	2862251	CCNA_03805	CDS_UTRS	NC_011916.1	-	3970256	3971034	45	45	1	4.51968e-78	5.75571e-77	NaN	NaN
CCNA_02833:CCNA_03980	IGR	NC_011916.1	-	2984921	2986955	CCNA_02965	CDS_UTRS	NC_011916.1	-	3120790	3122231	45	0	1	2.08986e-145	5.0613e-144	0.966416	0.982755
CCNA_03092	CDS_UTRS	NC_011916.1	+	3240751	3242208	CCNA_00378	CDS_UTRS	NC_011916.1	-	395418	396026	45	45	1	6.76895e-71	7.99587e-70	0.904328	0.961454
CCNA_03092	CDS_UTRS	NC_011916.1	+	3240751	3242208	CCNA_03609	CDS_UTRS	NC_011916.1	-	3762527	3764132	45	45	1	9.19631e-15	5.3406e-14	0.491562	0.747117
CCNA_03108	CDS_UTRS	NC_011916.1	-	3257375	3261056	CCNA_02774	CDS_UTRS	NC_011916.1	+	2933572	2934297	45	0	1	6.7181e-32	5.05201e-31	NaN	NaN
CCNA_03177	CDS_UTRS	NC_011916.1	-	3335473	3337585	CCNA_03360	CDS_UTRS	NC_011916.1	+	3538576	3539950	45	0	1	5.09676e-23	3.39743e-22	0.448388	0.718714
CCNA_03184	CDS_UTRS	NC_011916.1	-	3343978	3345948	CCNA_00342	CDS_UTRS	NC_011916.1	+	354608	357690	45	0	1	0.495903	0.677398	0.53439	0.771616
CCNA_03304	CDS_UTRS	NC_011916.1	-	3480931	3483125	CCNA_03805	CDS_UTRS	NC_011916.1	-	3970256	3971034	45	45	1	4.45884e-60	4.67462e-59	NaN	NaN
CCNA_03327:CCNA_03347	IGR	NC_011916.1	+	3509272	3526280	CCNA_01392	CDS_UTRS	NC_011916.1	+	1510228	1510972	45	45	1	2.4762e-116	4.61614e-115	0.336669	0.6474
CCNA_03613	CDS_UTRS	NC_011916.1	+	3767476	3768158	CCNA_R0123	ncRNA	NC_011916.1	-	921612	921719	45	28	3	1.66234e-76	2.08347e-75	NaN	NaN
CCNA_03617	CDS_UTRS	NC_011916.1	+	3772262	3772717	CCNA_02416	CDS_UTRS	NC_011916.1	+	2559983	2560475	45	0	1	4.96802e-23	3.31361e-22	0.0662011	0.307848
CCNA_03700	CDS_UTRS	NC_011916.1	-	3868497	3869157	CCNA_02178	CDS_UTRS	NC_011916.1	+	2328970	2330021	45	0	1	1.00335e-137	2.25744e-136	0.007324	0.0864044
CCNA_03822:CCNA_03818	IGR	NC_011916.1	-	3983333	3987987	CCNA_02283	CDS_UTRS	NC_011916.1	-	2433197	2434041	45	0	1	4.63126e-126	9.4604e-125	0.491562	0.747117
CCNA_R0111:CCNA_R0112	IGR	NC_011916.1	+	623342	626655	CCNA_00594	CDS_UTRS	NC_011916.1	-	624522	626542	45	0	1	3.89846e-94	5.76556e-93	0.844054	0.935317
CCNA_00086	CDS_UTRS	NC_011916.1	-	91267	96455	CCNA_01263	CDS_UTRS	NC_011916.1	+	1392280	1394708	44	1	1	3.62513e-16	2.15372e-15	0.123206	0.405783
CCNA_00468:CCNA_03920	IGR	NC_011916.1	-	462069	481619	CCNA_01107	CDS_UTRS	NC_011916.1	+	1212372	1212790	44	0	1	4.92101e-82	6.50582e-81	0.251722	0.561781
CCNA_00692:CCNA_00696	IGR	NC_011916.1	+	751451	756028	CCNA_01488	CDS_UTRS	NC_011916.1	+	1594729	1596671	44	2	1	6.06964e-50	5.61505e-49	0.71301	0.886026
CCNA_00692:CCNA_00696	IGR	NC_011916.1	+	751451	756028	CCNA_R0019	ncRNA	NC_011916.1	-	920579	920752	44	0	1	2.57021e-11	1.38057e-10	0.404494	0.689312
CCNA_00847:CCNA_00852	IGR	NC_011916.1	+	921504	927437	CCNA_R0147	ncRNA	NC_011916.1	+	1986625	1986741	44	33	4	0.0554937	0.118418	NaN	NaN
CCNA_01021	CDS_UTRS	NC_011916.1	+	1104826	1108252	CCNA_02694	CDS_UTRS	NC_011916.1	-	2848145	2849438	44	0	1	6.87159e-78	8.72079e-77	0.934838	0.969452
CCNA_01420	CDS_UTRS	NC_011916.1	+	1538042	1538548	CCNA_01417	CDS_UTRS	NC_011916.1	+	1534701	1536214	44	0	1	1.81231e-34	1.41068e-33	0.28541	0.593633
CCNA_01748	CDS_UTRS	NC_011916.1	+	1875935	1876946	CCNA_01753	CDS_UTRS	NC_011916.1	+	1880687	1881528	44	0	1	8.12399e-108	1.38846e-106	0.361952	0.657427
CCNA_01983:CCNA_02001	IGR	NC_011916.1	+	2130315	2147246	CCNA_01992	CDS_UTRS	NC_011916.1	-	2137316	2139679	44	1	2	2.29805e-56	2.3047e-55	0.28541	0.593633
CCNA_01983:CCNA_02001	IGR	NC_011916.1	+	2130315	2147246	CCNA_00749	CDS_UTRS	NC_011916.1	+	805489	807584	44	0	1	2.84301e-44	2.4598e-43	0.6196	0.827863
CCNA_02023	CDS_UTRS	NC_011916.1	-	2169373	2171433	CCNA_01636	CDS_UTRS	NC_011916.1	+	1754192	1755835	44	0	1	1.07927e-67	1.23288e-66	0.730216	0.886026
CCNA_02171	CDS_UTRS	NC_011916.1	-	2323269	2324780	CCNA_01298	CDS_UTRS	NC_011916.1	+	1423434	1424726	44	0	1	2.7593e-48	2.50665e-47	NaN	NaN
CCNA_02337	CDS_UTRS	NC_011916.1	-	2477793	2478145	CCNA_02705	CDS_UTRS	NC_011916.1	-	2861642	2862251	44	41	1	3.69383e-57	3.75201e-56	NaN	NaN
CCNA_02625:CCNA_02624	IGR	NC_011916.1	-	2774803	2774832	CCNA_R0032	ncRNA	NC_011916.1	+	1491642	1491707	44	2	1	7.03558e-147	1.73806e-145	0.089528	0.350938
CCNA_02676	CDS_UTRS	NC_011916.1	-	2829059	2830355	CCNA_01295	CDS_UTRS	NC_011916.1	-	1419054	1420056	44	0	2	1.96149e-110	3.43167e-109	NaN	NaN
CCNA_02900:CCNA_02895	IGR	NC_011916.1	-	3046957	3052973	CCNA_02954	CDS_UTRS	NC_011916.1	+	3113376	3114598	44	0	1	1.80077e-113	3.24783e-112	0.53439	0.771616
CCNA_03184	CDS_UTRS	NC_011916.1	-	3343978	3345948	SisA	ncRNA	NC_011916.1	+	840137	840219	44	22	1	1	1	0.577478	0.800139
CCNA_03221	CDS_UTRS	NC_011916.1	+	3382910	3384667	CCNA_R0199	ncRNA	NC_011916.1	+	3987216	3987334	44	2	1	1.66863e-50	1.55403e-49	0.904328	0.961454
CCNA_03637	CDS_UTRS	NC_011916.1	+	3790545	3792474	CCNA_03925	CDS_UTRS	NC_011916.1	-	667700	668423	44	0	1	1.30875e-131	2.80245e-130	NaN	NaN
CCNA_03905:CCNA_03357	IGR	NC_011916.1	-	3536101	3539599	CCNA_03360	CDS_UTRS	NC_011916.1	+	3538576	3539950	44	0	1	4.51543e-58	4.64612e-57	0.095994	0.371521
SisA	ncRNA	NC_011916.1	+	840137	840219	CCNA_02570	CDS_UTRS	NC_011916.1	+	2721105	2722747	44	0	1	2.47467e-30	1.81542e-29	0.251722	0.561781
CCNA_00033	CDS_UTRS	NC_011916.1	-	35824	38086	CrfA	ncRNA	NC_011916.1	-	3781372	3781500	43	0	1	1	1	0.02738	0.18742
CCNA_00124	CDS_UTRS	NC_011916.1	-	134626	135461	CCNA_03600	CDS_UTRS	NC_011916.1	+	3754038	3754949	43	0	1	1.60847e-63	1.74913e-62	0.220128	0.529269
CCNA_00267	CDS_UTRS	NC_011916.1	-	280885	282072	CCNA_00268	CDS_UTRS	NC_011916.1	+	281930	284029	43	0	2	1	1	0.52192	0.771616
CCNA_00396	CDS_UTRS	NC_011916.1	-	412733	413810	SisD	ncRNA	NC_011916.1	-	2383511	2383595	43	0	1	1.28762e-12	7.13757e-12	0.251722	0.561781
CCNA_00440	CDS_UTRS	NC_011916.1	+	447518	447805	SisA	ncRNA	NC_011916.1	+	840137	840219	43	0	1	6.60099e-21	4.26679e-20	0.762184	0.902185
CCNA_00468	CDS_UTRS	NC_011916.1	-	481620	482082	CCNA_03465	CDS_UTRS	NC_011916.1	-	3628123	3629450	43	0	1	6.98976e-62	7.46202e-61	0.220128	0.529269
CCNA_00745:CCNA_00742	IGR	NC_011916.1	-	800998	801869	CCNA_00744	CDS_UTRS	NC_011916.1	+	801632	802059	43	0	1	5.27456e-143	1.2448e-141	0.292205	0.604682
CCNA_00834	CDS_UTRS	NC_011916.1	+	899462	900613	CCNA_01527	CDS_UTRS	NC_011916.1	+	1635138	1636220	43	0	4	0.142492	0.248979	NaN	NaN
CCNA_00836:CCNA_R0204	IGR	NC_011916.1	+	903213	906969	CCNA_01059	CDS_UTRS	NC_011916.1	+	1159493	1162894	43	0	1	2.72748e-09	1.38017e-08	NaN	NaN
CCNA_00886	CDS_UTRS	NC_011916.1	+	964737	966184	CCNA_01063	CDS_UTRS	NC_011916.1	+	1167247	1167894	43	0	1	9.6945e-86	1.32428e-84	0.022748	0.17103
CCNA_01295	CDS_UTRS	NC_011916.1	-	1419054	1420056	CCNA_02992	CDS_UTRS	NC_011916.1	-	3144717	3145387	43	0	2	1.16162e-112	2.08489e-111	NaN	NaN
CCNA_01295	CDS_UTRS	NC_011916.1	-	1419054	1420056	CCNA_03947	CDS_UTRS	NC_011916.1	+	1394709	1395105	43	0	2	4.07888e-134	8.94129e-133	NaN	NaN
CCNA_01316	CDS_UTRS	NC_011916.1	+	1436536	1436904	CCNA_01321	CDS_UTRS	NC_011916.1	+	1438523	1439056	43	0	1	1.41594e-39	1.17031e-38	0.934838	0.969452
CCNA_01435	CDS_UTRS	NC_011916.1	-	1549309	1549760	CCNA_00075	CDS_UTRS	NC_011916.1	-	78703	79941	43	0	1	6.06832e-104	1.00015e-102	0.105244	0.37709
CCNA_01556	CDS_UTRS	NC_011916.1	+	1672095	1673422	CCNA_00163	CDS_UTRS	NC_011916.1	+	172941	175183	43	0	1	8.88706e-13	4.95851e-12	0.448388	0.718714
CCNA_01566:CCNA_01555	IGR	NC_011916.1	-	1672335	1682795	SisA	ncRNA	NC_011916.1	+	840137	840219	43	0	1	1.24991e-13	7.08071e-13	0.251722	0.561781
CCNA_01574:CCNA_01578	IGR	NC_011916.1	+	1691108	1694478	CCNA_01575	CDS_UTRS	NC_011916.1	-	1690768	1692251	43	0	1	4.26508e-117	7.99126e-116	0.866624	0.944916
CCNA_01714	CDS_UTRS	NC_011916.1	+	1845379	1845826	CCNA_01727	CDS_UTRS	NC_011916.1	-	1854529	1856327	43	0	1	6.19684e-124	1.24295e-122	0.321706	0.622214
CCNA_01926	CDS_UTRS	NC_011916.1	+	2072420	2073749	CCNA_02343	CDS_UTRS	NC_011916.1	-	2482733	2484089	43	0	1	6.11609e-72	7.34195e-71	0.577478	0.800139
CCNA_02152	CDS_UTRS	NC_011916.1	-	2308500	2309207	CCNA_01417	CDS_UTRS	NC_011916.1	+	1534701	1536214	43	0	1	6.13078e-57	6.21596e-56	0.448388	0.718714
CCNA_02234:CCNA_02231	IGR	NC_011916.1	-	2379837	2382921	CCNA_00163	CDS_UTRS	NC_011916.1	+	172941	175183	43	0	1	4.37242e-80	5.69235e-79	0.004996	0.0638687
CCNA_02237	CDS_UTRS	NC_011916.1	+	2385941	2388259	CCNA_02238	CDS_UTRS	NC_011916.1	+	2388260	2388734	43	0	1	6.51263e-109	1.1252e-107	NaN	NaN
CCNA_02240	CDS_UTRS	NC_011916.1	-	2389711	2390484	CCNA_01991	CDS_UTRS	NC_011916.1	-	2136649	2137313	43	0	1	7.15559e-85	9.67924e-84	0.838813	0.935317
CCNA_02458	CDS_UTRS	NC_011916.1	+	2599411	2601062	CCNA_02370	CDS_UTRS	NC_011916.1	+	2513940	2516998	43	0	1	4.40757e-77	5.56186e-76	0.018956	0.154212
CCNA_02458	CDS_UTRS	NC_011916.1	+	2599411	2601062	CCNA_00247	CDS_UTRS	NC_011916.1	-	258679	259475	43	0	1	1.67164e-52	1.6012e-51	0.404494	0.689312
CCNA_03023	CDS_UTRS	NC_011916.1	-	3176921	3179196	CCNA_01612	CDS_UTRS	NC_011916.1	+	1733141	1734385	43	0	1	1.0178e-34	7.98405e-34	0.53439	0.771616
CCNA_03098:CCNA_03103	IGR	NC_011916.1	+	3250542	3253727	CCNA_03620:CCNA_03612	IGR	NC_011916.1	-	3767477	3775474	43	16	2	1.66589e-60	1.75814e-59	NaN	NaN
CCNA_03271	CDS_UTRS	NC_011916.1	-	3439182	3440787	CCNA_00988:CCNA_00985	IGR	NC_011916.1	-	1067003	1067926	43	43	1	1.88217e-123	3.76842e-122	0.220128	0.529269
CCNA_03271	CDS_UTRS	NC_011916.1	-	3439182	3440787	CCNA_00985	CDS_UTRS	NC_011916.1	-	1064610	1067002	43	43	1	1.68745e-45	1.48196e-44	0.220128	0.529269
CCNA_03358	CDS_UTRS	NC_011916.1	+	3535916	3537212	CCNA_02694	CDS_UTRS	NC_011916.1	-	2848145	2849438	43	0	1	7.85314e-83	1.05075e-81	0.65905	0.854436
CCNA_03915	CDS_UTRS	NC_011916.1	+	177744	178290	CCNA_02848	CDS_UTRS	NC_011916.1	-	3000851	3002910	43	0	1	5.27661e-71	6.2664e-70	NaN	NaN
CCNA_R0065:CCNA_R0064	IGR	NC_011916.1	-	2862375	2862437	CCNA_R0067:CCNA_R0066	IGR	NC_011916.1	-	2865447	2865741	43	0	1	5.23996e-100	8.29125e-99	NaN	NaN
CCNA_R0180:CCNA_R0179	IGR	NC_011916.1	-	3265918	3266850	CCNA_03817	CDS_UTRS	NC_011916.1	+	3981737	3982985	43	0	3	3.46575e-98	5.36152e-97	NaN	NaN
CCNA_00230	CDS_UTRS	NC_011916.1	-	245565	247203	CCNA_00268	CDS_UTRS	NC_011916.1	+	281930	284029	42	0	1	1	1	0.220128	0.529269
CCNA_00516	CDS_UTRS	NC_011916.1	-	531483	532432	CCNA_02910	CDS_UTRS	NC_011916.1	-	3066192	3069531	42	0	1	2.16805e-91	3.11503e-90	0.251722	0.561781
CCNA_00531	CDS_UTRS	NC_011916.1	+	543123	543728	CCNA_03740	CDS_UTRS	NC_011916.1	-	3909605	3910625	42	0	1	1.31152e-51	1.2423e-50	0.762184	0.902185
CCNA_00592	CDS_UTRS	NC_011916.1	-	621804	622902	CCNA_R0199	ncRNA	NC_011916.1	+	3987216	3987334	42	2	1	8.27216e-27	5.81094e-26	0.165062	0.462653
CCNA_00772:CCNA_00767	IGR	NC_011916.1	-	824622	826820	CCNA_03839	CDS_UTRS	NC_011916.1	+	4004196	4006446	42	1	1	3.52105e-117	6.63082e-116	0.190906	0.49641
CCNA_00933	CDS_UTRS	NC_011916.1	+	1008571	1010047	CCNA_02705	CDS_UTRS	NC_011916.1	-	2861642	2862251	42	41	1	4.09223e-45	3.58539e-44	NaN	NaN
CCNA_01044	CDS_UTRS	NC_011916.1	+	1139924	1140956	CCNA_03314	CDS_UTRS	NC_011916.1	+	3488533	3489720	42	0	1	1.03303e-87	1.44131e-86	0.577478	0.800139
CCNA_01087	CDS_UTRS	NC_011916.1	+	1193076	1194192	CCNA_02900	CDS_UTRS	NC_011916.1	-	3052974	3054591	42	0	1	1.0825e-55	1.07302e-54	NaN	NaN
CCNA_01462	CDS_UTRS	NC_011916.1	-	1569094	1570568	SisA	ncRNA	NC_011916.1	+	840137	840219	42	0	1	1.26757e-09	6.46728e-09	0.190906	0.49641
CCNA_01580	CDS_UTRS	NC_011916.1	+	1696848	1697587	CCNA_02037	CDS_UTRS	NC_011916.1	-	2181001	2183668	42	0	1	1.19604e-57	1.22159e-56	0.448388	0.718714
CCNA_01706	CDS_UTRS	NC_011916.1	+	1837518	1839457	SisA	ncRNA	NC_011916.1	+	840137	840219	42	0	1	1	1	NaN	NaN
CCNA_01968	CDS_UTRS	NC_011916.1	+	2111562	2112678	CCNA_01975	CDS_UTRS	NC_011916.1	+	2119875	2120900	42	0	1	3.03531e-71	3.62407e-70	0.321706	0.622214
CCNA_01968	CDS_UTRS	NC_011916.1	+	2111562	2112678	CCNA_R0040	ncRNA	NC_011916.1	+	1645113	1645326	42	41	1	1	1	NaN	NaN
CCNA_02420	CDS_UTRS	NC_011916.1	-	2564292	2564726	CCNA_02826	CDS_UTRS	NC_011916.1	+	2981044	2982193	42	0	1	3.49514e-75	4.31716e-74	0.904328	0.961454
CCNA_02807	CDS_UTRS	NC_011916.1	+	2962296	2963531	CCNA_00605	CDS_UTRS	NC_011916.1	-	640922	642110	42	0	1	4.71485e-63	5.10215e-62	0.491562	0.747117
CCNA_03065:CCNA_03068	IGR	NC_011916.1	+	3217514	3219871	CCNA_R0150:CCNA_R0043	IGR	NC_011916.1	+	2039246	2044468	42	0	1	1.40432e-38	1.14872e-37	NaN	NaN
CCNA_03618	CDS_UTRS	NC_011916.1	+	3772717	3773389	CCNA_02930	CDS_UTRS	NC_011916.1	-	3090717	3091450	42	0	1	4.88104e-83	6.53871e-82	0.28541	0.593633
CCNA_03965:CCNA_02258	IGR	NC_011916.1	+	2404410	2409192	CCNA_02255	CDS_UTRS	NC_011916.1	-	2405780	2407228	42	0	1	1.60107e-50	1.49236e-49	0.65905	0.854436
CCNA_R0063	ncRNA	NC_011916.1	+	2889176	2889287	CCNA_00995	CDS_UTRS	NC_011916.1	+	1077042	1078691	42	4	1	1.2663e-47	1.13823e-46	0.0335026	0.209763
CCNA_R0069:CCNA_R0068	IGR	NC_011916.1	-	2865962	2866133	CCNA_R0086:CCNA_R0085	IGR	NC_011916.1	-	3795851	3795917	42	0	2	1.18631e-101	1.90152e-100	NaN	NaN
CCNA_00322	CDS_UTRS	NC_011916.1	+	335759	336609	CCNA_00346	CDS_UTRS	NC_011916.1	+	360219	361864	41	0	1	2.08816e-71	2.49858e-70	0.361952	0.657427
CCNA_00692:CCNA_00696	IGR	NC_011916.1	+	751451	756028	CCNA_R0040	ncRNA	NC_011916.1	+	1645113	1645326	41	0	1	1	1	NaN	NaN
CCNA_00754	CDS_UTRS	NC_011916.1	-	812517	813370	CCNA_02815	CDS_UTRS	NC_011916.1	-	2971367	2973531	41	0	1	3.87806e-15	2.26875e-14	0.491562	0.747117
CCNA_00933	CDS_UTRS	NC_011916.1	+	1008571	1010047	CCNA_01258	CDS_UTRS	NC_011916.1	-	1385509	1386371	41	41	1	2.01426e-64	2.21649e-63	NaN	NaN
CCNA_01087	CDS_UTRS	NC_011916.1	+	1193076	1194192	CCNA_02082	CDS_UTRS	NC_011916.1	-	2232470	2232803	41	41	1	1.23598e-24	8.46791e-24	0.553007	0.796617
CCNA_01195	CDS_UTRS	NC_011916.1	-	1318029	1319329	CCNA_R0147	ncRNA	NC_011916.1	+	1986625	1986741	41	3	2	1	1	NaN	NaN
CCNA_01264	CDS_UTRS	NC_011916.1	-	1394567	1395318	CCNA_02674	CDS_UTRS	NC_011916.1	+	2828369	2828881	41	0	4	4.08864e-130	8.67135e-129	NaN	NaN
CCNA_01264	CDS_UTRS	NC_011916.1	-	1394567	1395318	CCNA_01294	CDS_UTRS	NC_011916.1	+	1418530	1419424	41	0	4	1.04315e-130	2.22513e-129	NaN	NaN
CCNA_01424	CDS_UTRS	NC_011916.1	+	1540591	1541287	CCNA_03562	CDS_UTRS	NC_011916.1	-	3717106	3718664	41	35	1	8.41171e-75	1.03555e-73	NaN	NaN
CCNA_01968	CDS_UTRS	NC_011916.1	+	2111562	2112678	CCNA_01536	CDS_UTRS	NC_011916.1	+	1644245	1645112	41	41	1	2.62672e-12	1.4445e-11	0.947106	0.975485
CCNA_02037	CDS_UTRS	NC_011916.1	-	2181001	2183668	CCNA_03658	CDS_UTRS	NC_011916.1	-	3819271	3820491	41	0	1	3.9606e-52	3.78389e-51	0.404494	0.689312
CCNA_02115:CCNA_02121	IGR	NC_011916.1	+	2265801	2271108	CCNA_03227	CDS_UTRS	NC_011916.1	-	3389710	3392190	41	0	1	2.54119e-105	4.25142e-104	0.503851	0.763581
CCNA_02171	CDS_UTRS	NC_011916.1	-	2323269	2324780	3_CCNA_03303	ncRNA	NC_011916.1	-	3479624	3479706	41	0	1	2.07019e-47	1.85182e-46	NaN	NaN		3´-derived sRNA
CCNA_02194	CDS_UTRS	NC_011916.1	+	2344337	2345928	CCNA_00043	CDS_UTRS	NC_011916.1	-	46583	48268	41	0	1	2.33461e-65	2.60518e-64	0.015744	0.140206
CCNA_02233	CDS_UTRS	NC_011916.1	+	2382270	2383316	CCNA_01861:CCNA_R0148	IGR	NC_011916.1	+	1996685	1997161	41	0	1	4.56372e-162	1.31483e-160	0.404494	0.689312
CCNA_02336	CDS_UTRS	NC_011916.1	-	2476609	2477789	CCNA_02705	CDS_UTRS	NC_011916.1	-	2861642	2862251	41	41	1	7.15055e-40	5.92779e-39	0.53439	0.771616
CCNA_02401:CCNA_02403	IGR	NC_011916.1	+	2544764	2546165	CCNA_02402	CDS_UTRS	NC_011916.1	-	2544407	2546351	41	0	1	2.23035e-115	4.10266e-114	0	0
CCNA_02533	CDS_UTRS	NC_011916.1	+	2680497	2681139	CCNA_02534	CDS_UTRS	NC_011916.1	-	2680963	2681333	41	0	1	1.68008e-109	2.92092e-108	0.762184	0.902185
CCNA_02596	CDS_UTRS	NC_011916.1	-	2743591	2744426	CCNA_01726	CDS_UTRS	NC_011916.1	+	1852822	1854850	41	40	1	1.35297e-48	1.23414e-47	0.165062	0.462653
CCNA_03020:CCNA_03025	IGR	NC_011916.1	+	3175836	3180077	CCNA_01556	CDS_UTRS	NC_011916.1	+	1672095	1673422	41	0	1	4.66318e-68	5.35445e-67	NaN	NaN
CCNA_03065:CCNA_03068	IGR	NC_011916.1	+	3217514	3219871	CCNA_01457	CDS_UTRS	NC_011916.1	+	1567425	1567876	41	0	1	5.33508e-58	5.47426e-57	NaN	NaN
CCNA_03079:CCNA_03067	IGR	NC_011916.1	-	3220161	3228093	CCNA_02673	CDS_UTRS	NC_011916.1	+	2825162	2828368	41	0	1	6.72288e-96	1.01456e-94	0.105244	0.37709
CCNA_03689	CDS_UTRS	NC_011916.1	+	3854685	3856197	CCNA_00425	CDS_UTRS	NC_011916.1	-	435433	436294	41	0	1	0.00020144	0.00079233	0.696034	0.872778
CCNA_03795	CDS_UTRS	NC_011916.1	+	3958687	3959402	CCNA_00132	CDS_UTRS	NC_011916.1	+	141588	142556	41	4	1	9.75563e-76	1.21175e-74	0.762184	0.902185
CCNA_03903	CDS_UTRS	NC_011916.1	+	3144041	3144539	CCNA_01264	CDS_UTRS	NC_011916.1	-	1394567	1395318	41	0	4	7.3385e-126	1.49355e-124	NaN	NaN
CCNA_R0150:CCNA_R0043	IGR	NC_011916.1	+	2039246	2044468	CCNA_00465	CDS_UTRS	NC_011916.1	+	477800	479112	41	0	1	5.15744e-40	4.27871e-39	NaN	NaN
CCNA_00200	CDS_UTRS	NC_011916.1	-	214120	215455	CCNA_02709:CCNA_R0069	IGR	NC_011916.1	-	2867610	2868911	40	0	1	0.0021004	0.00719064	NaN	NaN
CCNA_00230	CDS_UTRS	NC_011916.1	-	245565	247203	CCNA_R0176	ncRNA	NC_011916.1	-	3091335	3091482	40	8	1	1.04383e-17	6.40034e-17	NaN	NaN
CCNA_00444	CDS_UTRS	NC_011916.1	+	450996	451877	CCNA_02416	CDS_UTRS	NC_011916.1	+	2559983	2560475	40	0	1	4.38548e-23	2.92858e-22	NaN	NaN
CCNA_00692:CCNA_00696	IGR	NC_011916.1	+	751451	756028	CCNA_00754	CDS_UTRS	NC_011916.1	-	812517	813370	40	1	1	0.12213	0.220208	0.920524	0.966076
CCNA_01261	CDS_UTRS	NC_011916.1	+	1387947	1389121	CCNA_01034	CDS_UTRS	NC_011916.1	+	1123125	1126540	40	0	1	5.91082e-68	6.77417e-67	0.65905	0.854436
CCNA_01264	CDS_UTRS	NC_011916.1	-	1394567	1395318	CCNA_02123	CDS_UTRS	NC_011916.1	+	2274761	2275622	40	0	4	1.0884e-128	2.26928e-127	NaN	NaN
CCNA_01296	CDS_UTRS	NC_011916.1	-	1420057	1422100	CCNA_02867	CDS_UTRS	NC_011916.1	-	3019449	3020155	40	0	1	1.03674e-143	2.46242e-142	0.089528	0.350938
CCNA_01395	CDS_UTRS	NC_011916.1	+	1513237	1515150	CCNA_00445	CDS_UTRS	NC_011916.1	+	451877	452911	40	0	1	2.42688e-37	1.95775e-36	0.126628	0.414082
CCNA_01726	CDS_UTRS	NC_011916.1	+	1852822	1854850	CCNA_02595	CDS_UTRS	NC_011916.1	-	2743138	2743590	40	40	1	5.56211e-37	4.45451e-36	0.886618	0.95761
CCNA_02136	CDS_UTRS	NC_011916.1	-	2292773	2294377	CCNA_01753	CDS_UTRS	NC_011916.1	+	1880687	1881528	40	0	1	6.45952e-63	6.97654e-62	0.361952	0.657427
CCNA_02186:CCNA_R0206	IGR	NC_011916.1	+	2338632	2338873	CCNA_03065:CCNA_03068	IGR	NC_011916.1	+	3217514	3219871	40	0	1	1	1	0.844054	0.935317
CCNA_02421	CDS_UTRS	NC_011916.1	-	2564732	2565840	CCNA_R0019	ncRNA	NC_011916.1	-	920579	920752	40	0	1	8.74083e-06	3.84278e-05	0.762184	0.902185
CCNA_02704:CCNA_02708	IGR	NC_011916.1	+	2861922	2868344	CCNA_03637	CDS_UTRS	NC_011916.1	+	3790545	3792474	40	0	3	4.45318e-73	5.41015e-72	NaN	NaN
CCNA_02772	CDS_UTRS	NC_011916.1	+	2931810	2932736	CCNA_02373	CDS_UTRS	NC_011916.1	-	2518748	2519674	40	0	3	1.39415e-145	3.39866e-144	NaN	NaN
CCNA_02992:CCNA_02986	IGR	NC_011916.1	-	3142616	3144716	CCNA_02676:CCNA_02672	IGR	NC_011916.1	-	2825322	2829058	40	0	2	1.11225e-151	2.8361e-150	NaN	NaN
CCNA_03060	CDS_UTRS	NC_011916.1	+	3212537	3212962	CCNA_00657	CDS_UTRS	NC_011916.1	+	712528	713880	40	0	1	5.91182e-68	6.77417e-67	0.448388	0.718714
CCNA_03918:CCNA_00375	IGR	NC_011916.1	+	387760	390398	CCNA_00371	CDS_UTRS	NC_011916.1	-	388096	388692	40	2	2	6.72045e-86	9.20287e-85	0.249008	0.561781
CCNA_R0180:CCNA_R0179	IGR	NC_011916.1	-	3265918	3266850	CCNA_02174:CCNA_02176	IGR	NC_011916.1	+	2328067	2328215	40	1	3	3.61696e-127	7.48495e-126	NaN	NaN
CCNA_00438:CCNA_00432	IGR	NC_011916.1	-	438851	444688	CCNA_00436	CDS_UTRS	NC_011916.1	+	441663	442964	39	2	1	1.343e-104	2.22668e-103	0.238632	0.561781
CCNA_00754	CDS_UTRS	NC_011916.1	-	812517	813370	CCNA_01317	CDS_UTRS	NC_011916.1	+	1436904	1437218	39	0	1	7.69987e-10	3.95403e-09	0.165062	0.462653
CCNA_00950	CDS_UTRS	NC_011916.1	+	1026984	1028648	CCNA_03762	CDS_UTRS	NC_011916.1	+	3931475	3931880	39	0	1	9.52771e-11	5.03484e-10	0.448388	0.718714
CCNA_01087	CDS_UTRS	NC_011916.1	+	1193076	1194192	CCNA_03666	CDS_UTRS	NC_011916.1	+	3829099	3829284	39	0	1	3.95829e-25	2.73043e-24	0.032572	0.204986
CCNA_01177	CDS_UTRS	NC_011916.1	+	1295998	1297656	CCNA_00787	CDS_UTRS	NC_011916.1	-	850499	851620	39	16	1	1.28962e-105	2.1608e-104	0.730216	0.886026
CCNA_01746	CDS_UTRS	NC_011916.1	+	1874010	1875154	CCNA_00240	CDS_UTRS	NC_011916.1	+	255281	255725	39	0	1	3.55278e-92	5.13118e-91	0.577478	0.800139
CCNA_01933	CDS_UTRS	NC_011916.1	-	2077766	2078166	CCNA_00719	CDS_UTRS	NC_011916.1	+	774194	775635	39	0	1	2.33814e-92	3.3813e-91	0.321706	0.622214
CCNA_01945	CDS_UTRS	NC_011916.1	-	2086861	2088206	CCNA_03651	CDS_UTRS	NC_011916.1	+	3808728	3811783	39	0	1	2.01272e-112	3.58924e-111	0.0194548	0.157571
CCNA_02093	CDS_UTRS	NC_011916.1	+	2240648	2242895	CCNA_00268	CDS_UTRS	NC_011916.1	+	281930	284029	39	0	1	0.987939	1	0.013048	0.126648
CCNA_02298	CDS_UTRS	NC_011916.1	-	2444803	2445962	SisA	ncRNA	NC_011916.1	+	840137	840219	39	0	1	0.0171183	0.0451226	0.491562	0.747117
CCNA_02458	CDS_UTRS	NC_011916.1	+	2599411	2601062	CCNA_03304	CDS_UTRS	NC_011916.1	-	3480931	3483125	39	0	1	1.22953e-12	6.8258e-12	0.251722	0.561781
CCNA_02615	CDS_UTRS	NC_011916.1	-	2762745	2764164	CCNA_02397	CDS_UTRS	NC_011916.1	+	2539282	2540401	39	0	1	4.80881e-66	5.40966e-65	NaN	NaN
CCNA_02866	CDS_UTRS	NC_011916.1	+	3018811	3019675	CCNA_01826	CDS_UTRS	NC_011916.1	+	1951098	1953283	39	0	1	1	1	0.730216	0.886026
CCNA_03065:CCNA_03068	IGR	NC_011916.1	+	3217514	3219871	CCNA_02204	CDS_UTRS	NC_011916.1	-	2351862	2353090	39	0	1	1.08529e-21	7.11465e-21	NaN	NaN
CCNA_03501	CDS_UTRS	NC_011916.1	-	3658588	3659565	CCNA_00268	CDS_UTRS	NC_011916.1	+	281930	284029	39	0	1	0.975414	1	0.53439	0.771616
CCNA_03599	CDS_UTRS	NC_011916.1	+	3752860	3754037	CCNA_01155	CDS_UTRS	NC_011916.1	+	1258735	1261848	39	0	1	2.13908e-84	2.87596e-83	0.251722	0.561781
CCNA_03804:CCNA_03800	IGR	NC_011916.1	-	3964395	3969754	CCNA_03801	CDS_UTRS	NC_011916.1	+	3964009	3966470	39	0	1	1.68428e-101	2.68806e-100	0.003346	0.0468568
CCNA_R0065:CCNA_R0064	IGR	NC_011916.1	-	2862375	2862437	CCNA_R0085:CCNA_R0084	IGR	NC_011916.1	-	3795480	3795774	39	0	1	2.06923e-88	2.90898e-87	NaN	NaN
CCNA_R0158	ncRNA	NC_011916.1	+	2428924	2429018	CCNA_00847:CCNA_00852	IGR	NC_011916.1	+	921504	927437	39	3	3	2.75485e-33	2.11173e-32	0.0783574	0.339425
CCNA_00045:CCNA_00061	IGR	NC_011916.1	+	49839	61684	CCNA_00048	CDS_UTRS	NC_011916.1	-	50858	52185	38	0	1	5.28235e-58	5.42517e-57	0.013048	0.126648
CCNA_00165:CCNA_00154	IGR	NC_011916.1	-	163436	176891	CCNA_00086	CDS_UTRS	NC_011916.1	-	91267	96455	38	0	1	5.19385e-19	3.25297e-18	NaN	NaN
CCNA_00230	CDS_UTRS	NC_011916.1	-	245565	247203	CCNA_02135	CDS_UTRS	NC_011916.1	-	2292072	2292770	38	0	1	4.96763e-63	5.37046e-62	NaN	NaN
CCNA_00488:CCNA_00485	IGR	NC_011916.1	-	502343	506514	CCNA_00487	CDS_UTRS	NC_011916.1	+	504818	506805	38	3	1	2.69855e-104	4.46085e-103	0.716224	0.886026
CCNA_00621:CCNA_00616	IGR	NC_011916.1	-	660813	665846	CCNA_00617	CDS_UTRS	NC_011916.1	+	660531	661774	38	4	1	5.29334e-79	6.81134e-78	0.276894	0.593633
CCNA_01185	CDS_UTRS	NC_011916.1	-	1303893	1304643	CCNA_01184	CDS_UTRS	NC_011916.1	+	1303641	1304287	38	27	2	2.69828e-42	2.29168e-41	0.920524	0.966076
CCNA_01210:CCNA_01217	IGR	NC_011916.1	+	1337826	1343331	CCNA_01214	CDS_UTRS	NC_011916.1	-	1340778	1341998	38	0	1	1.438e-112	2.57679e-111	0.000526	0.0108421
CCNA_01294	CDS_UTRS	NC_011916.1	+	1418530	1419424	CCNA_02991	CDS_UTRS	NC_011916.1	+	3144404	3145098	38	0	3	1.41628e-139	3.27279e-138	NaN	NaN
CCNA_01295	CDS_UTRS	NC_011916.1	-	1419054	1420056	CCNA_02676	CDS_UTRS	NC_011916.1	-	2829059	2830355	38	0	2	3.506e-93	5.10348e-92	NaN	NaN
CCNA_01420	CDS_UTRS	NC_011916.1	+	1538042	1538548	CCNA_01419	CDS_UTRS	NC_011916.1	+	1536523	1538009	38	0	1	1.19892e-47	1.07854e-46	0.491562	0.747117
CCNA_02081	CDS_UTRS	NC_011916.1	-	2231825	2232469	CCNA_02597	CDS_UTRS	NC_011916.1	-	2744427	2744932	38	2	1	1.4641e-30	1.07977e-29	0.886618	0.95761
CCNA_02226	CDS_UTRS	NC_011916.1	-	2374680	2375078	CCNA_01355	CDS_UTRS	NC_011916.1	+	1469166	1470305	38	1	1	9.14028e-08	4.40226e-07	NaN	NaN
CCNA_02373	CDS_UTRS	NC_011916.1	-	2518748	2519674	CCNA_02772	CDS_UTRS	NC_011916.1	+	2931810	2932736	38	0	3	3.55172e-138	8.07288e-137	NaN	NaN
CCNA_02595	CDS_UTRS	NC_011916.1	-	2743138	2743590	CCNA_00538	CDS_UTRS	NC_011916.1	+	556315	558420	38	0	1	1.13874e-52	1.09264e-51	0.165062	0.462653
CCNA_02607	CDS_UTRS	NC_011916.1	+	2753722	2755133	CCNA_03858	CDS_UTRS	NC_011916.1	+	4021513	4022404	38	0	1	3.1757e-65	3.53309e-64	0.220128	0.529269
CCNA_02815	CDS_UTRS	NC_011916.1	-	2971367	2973531	CCNA_02738:CCNA_02741	IGR	NC_011916.1	+	2900019	2901392	38	0	2	8.65816e-79	1.10896e-77	NaN	NaN
CCNA_03027	CDS_UTRS	NC_011916.1	+	3181564	3183182	CCNA_03028	CDS_UTRS	NC_011916.1	-	3182910	3183961	38	6	1	1.36759e-118	2.62445e-117	0.105244	0.37709
CCNA_03065:CCNA_03068	IGR	NC_011916.1	+	3217514	3219871	CCNA_01537:CCNA_01524	IGR	NC_011916.1	-	1634268	1645153	38	0	2	4.23277e-30	3.10105e-29	NaN	NaN
CCNA_03304	CDS_UTRS	NC_011916.1	-	3480931	3483125	CCNA_02131	CDS_UTRS	NC_011916.1	-	2285379	2287993	38	38	1	7.2625e-61	7.6866e-60	0.65905	0.854436
CCNA_03615	CDS_UTRS	NC_011916.1	+	3768667	3770812	CCNA_00425	CDS_UTRS	NC_011916.1	-	435433	436294	38	0	1	5.40045e-12	2.94792e-11	NaN	NaN
CCNA_03690:CCNA_03688	IGR	NC_011916.1	-	3854966	3855892	CCNA_03689	CDS_UTRS	NC_011916.1	+	3854685	3856197	38	0	1	5.176e-74	6.34389e-73	0.000145294	0.00378074
CCNA_R0040	ncRNA	NC_011916.1	+	1645113	1645326	CCNA_R0032	ncRNA	NC_011916.1	+	1491642	1491707	38	0	1	0.999927	1	0.123206	0.405783
CCNA_R0077	ncRNA	NC_011916.1	-	3532896	3533067	CCNA_03350:CCNA_R0189	IGR	NC_011916.1	+	3529613	3534836	38	35	2	4.6056e-19	2.89271e-18	3.84e-05	0.00144139
CCNA_R0095:CCNA_R0094	IGR	NC_011916.1	-	183	4291	CCNA_00003	CDS_UTRS	NC_011916.1	+	1700	2557	38	0	1	2.5785e-109	4.47586e-108	0.762271	0.902185
CrfA	ncRNA	NC_011916.1	-	3781372	3781500	CCNA_00398	CDS_UTRS	NC_011916.1	-	415206	416964	38	0	1	1	1	0.404494	0.689312
CCNA_00248	CDS_UTRS	NC_011916.1	-	259476	261114	CCNA_R0123	ncRNA	NC_011916.1	-	921612	921719	37	18	2	6.76179e-32	5.08142e-31	NaN	NaN
CCNA_00267	CDS_UTRS	NC_011916.1	-	280885	282072	CCNA_02694	CDS_UTRS	NC_011916.1	-	2848145	2849438	37	0	1	1.99294e-65	2.23064e-64	0.730216	0.886026
CCNA_00422	CDS_UTRS	NC_011916.1	-	432312	433088	CCNA_R0147	ncRNA	NC_011916.1	+	1986625	1986741	37	0	1	2.24377e-06	1.01047e-05	0.089528	0.350938
CCNA_00692:CCNA_00696	IGR	NC_011916.1	+	751451	756028	CCNA_R0012	ncRNA	NC_011916.1	-	758663	758806	37	0	2	0.972184	1	NaN	NaN	antisense sRNA to ISCc2 transposase
CCNA_00986	CDS_UTRS	NC_011916.1	+	1066623	1067812	CCNA_00223:CCNA_00225	IGR	NC_011916.1	+	240852	242823	37	0	1	3.36184e-96	5.10117e-95	NaN	NaN
CCNA_01165:CCNA_01171	IGR	NC_011916.1	+	1284819	1291552	CCNA_02496:CCNA_02486	IGR	NC_011916.1	-	2635254	2644181	37	0	2	5.37429e-91	7.68191e-90	NaN	NaN
CCNA_01184:CCNA_01186	IGR	NC_011916.1	+	1304288	1304504	CCNA_01185	CDS_UTRS	NC_011916.1	-	1303893	1304643	37	0	1	1.98853e-93	2.8984e-92	0.448388	0.718714
CCNA_01736:CCNA_01742	IGR	NC_011916.1	+	1865087	1870607	CCNA_R0172	ncRNA	NC_011916.1	-	2940596	2940670	37	0	1	5.5077e-31	4.09186e-30	0.491562	0.747117
CCNA_01754:CCNA_01745	IGR	NC_011916.1	-	1874243	1881166	CCNA_01749	CDS_UTRS	NC_011916.1	+	1876947	1877348	37	0	1	5.92355e-56	5.89274e-55	0.00077	0.0145292
CCNA_01820:CCNA_01826	IGR	NC_011916.1	+	1947764	1951097	CCNA_01822	CDS_UTRS	NC_011916.1	-	1948350	1949901	37	5	1	9.15632e-72	1.09797e-70	0.03993	0.228554
CCNA_02065:CCNA_02072	IGR	NC_011916.1	+	2218083	2222818	CCNA_02637	CDS_UTRS	NC_011916.1	+	2788043	2789309	37	0	1	3.53905e-79	4.56986e-78	0.791794	0.916433
CCNA_02387	CDS_UTRS	NC_011916.1	-	2530722	2532143	CCNA_01059	CDS_UTRS	NC_011916.1	+	1159493	1162894	37	0	1	0.0551697	0.117908	0.966416	0.982755
CCNA_02705	CDS_UTRS	NC_011916.1	-	2861642	2862251	CCNA_00230	CDS_UTRS	NC_011916.1	-	245565	247203	37	37	1	1.43171e-46	1.27248e-45	NaN	NaN
CCNA_02794:CCNA_02789	IGR	NC_011916.1	-	2946224	2953300	CCNA_01622	CDS_UTRS	NC_011916.1	+	1742098	1744576	37	0	1	5.17336e-74	6.34389e-73	0.321706	0.622214
CCNA_03169	CDS_UTRS	NC_011916.1	+	3327740	3328564	CCNA_01473	CDS_UTRS	NC_011916.1	+	1580130	1582304	37	0	1	1.06908e-19	6.77615e-19	0.251722	0.561781
CCNA_03248	CDS_UTRS	NC_011916.1	+	3415735	3418560	CCNA_03249	CDS_UTRS	NC_011916.1	+	3418561	3421359	37	0	2	1.96274e-69	2.27727e-68	NaN	NaN
CCNA_03304	CDS_UTRS	NC_011916.1	-	3480931	3483125	CCNA_00230	CDS_UTRS	NC_011916.1	-	245565	247203	37	37	1	3.65205e-32	2.75007e-31	NaN	NaN
CCNA_03889:CCNA_00874	IGR	NC_011916.1	+	947469	952632	CCNA_00749	CDS_UTRS	NC_011916.1	+	805489	807584	37	1	1	4.61287e-48	4.17681e-47	0.06473	0.304871
CCNA_00262	CDS_UTRS	NC_011916.1	+	274830	275993	CCNA_00618	CDS_UTRS	NC_011916.1	+	661761	663179	36	1	1	2.67019e-24	1.82039e-23	0.02738	0.18742
CCNA_00620	CDS_UTRS	NC_011916.1	+	664466	665844	CCNA_01761	CDS_UTRS	NC_011916.1	-	1889529	1890635	36	0	1	7.79233e-42	6.58283e-41	0.65905	0.854436
CCNA_00692:CCNA_00696	IGR	NC_011916.1	+	751451	756028	CCNA_03041	CDS_UTRS	NC_011916.1	-	3196753	3197741	36	8	1	1.64654e-32	1.24921e-31	NaN	NaN
CCNA_01059	CDS_UTRS	NC_011916.1	+	1159493	1162894	CCNA_01104	CDS_UTRS	NC_011916.1	-	1209940	1211312	36	0	1	5.8246e-08	2.82865e-07	0.491562	0.747117
CCNA_01637	CDS_UTRS	NC_011916.1	+	1755836	1758145	CCNA_01772	CDS_UTRS	NC_011916.1	+	1898864	1899612	36	0	1	6.00229e-116	1.11148e-114	0.696034	0.872778
CCNA_01754:CCNA_01745	IGR	NC_011916.1	-	1874243	1881166	CCNA_02061	CDS_UTRS	NC_011916.1	+	2210238	2211867	36	0	1	8.35635e-74	1.02305e-72	NaN	NaN
CCNA_02252	CDS_UTRS	NC_011916.1	-	2400729	2402521	CCNA_01248	CDS_UTRS	NC_011916.1	+	1375793	1376628	36	36	1	1.7127e-47	1.53576e-46	0.169778	0.47334
CCNA_02351:CCNA_02344	IGR	NC_011916.1	-	2485050	2489735	CCNA_02346	CDS_UTRS	NC_011916.1	+	2485222	2486228	36	0	1	1.39978e-98	2.18067e-97	6.58065e-06	0.000536542
CCNA_02373	CDS_UTRS	NC_011916.1	-	2518748	2519674	CCNA_02828	CDS_UTRS	NC_011916.1	+	2982516	2983442	36	0	3	9.70327e-130	2.05007e-128	NaN	NaN
CCNA_03124	CDS_UTRS	NC_011916.1	+	3269698	3270998	CCNA_03562	CDS_UTRS	NC_011916.1	-	3717106	3718664	36	0	1	1.13706e-34	8.9007e-34	0.783961	0.916433
CCNA_03160:CCNA_03150	IGR	NC_011916.1	-	3306485	3315895	CCNA_03157	CDS_UTRS	NC_011916.1	+	3312450	3313334	36	0	1	2.98934e-77	3.77651e-76	0.730216	0.886026
CCNA_03557	CDS_UTRS	NC_011916.1	-	3713031	3713914	CCNA_01355	CDS_UTRS	NC_011916.1	+	1469166	1470305	36	0	2	1	1	NaN	NaN
CCNA_03580:CCNA_03577	IGR	NC_011916.1	-	3735085	3737241	CCNA_R0147	ncRNA	NC_011916.1	+	1986625	1986741	36	2	2	2.25489e-64	2.47636e-63	NaN	NaN
3_CCNA_00974:CCNA_R0022	IGR	NC_011916.1	+	1054612	1057200	CCNA_03685	CDS_UTRS	NC_011916.1	-	3845849	3848232	35	0	1	1.7745e-120	3.46528e-119	NaN	NaN	3´-derived sRNA
CCNA_00352	CDS_UTRS	NC_011916.1	-	368158	369355	CCNA_01141	CDS_UTRS	NC_011916.1	+	1244963	1246233	35	35	1	5.63381e-52	5.36858e-51	0.147093	0.444916
CCNA_00437:CCNA_00439	IGR	NC_011916.1	+	444878	445296	CCNA_00438	CDS_UTRS	NC_011916.1	-	444689	445400	35	0	1	1.60507e-101	2.56534e-100	0.730216	0.886026
CCNA_00549	CDS_UTRS	NC_011916.1	+	566164	567090	CCNA_02373	CDS_UTRS	NC_011916.1	-	2518748	2519674	35	0	3	6.62521e-126	1.35086e-124	NaN	NaN
CCNA_00612:CCNA_00605	IGR	NC_011916.1	-	642111	653094	CCNA_00086	CDS_UTRS	NC_011916.1	-	91267	96455	35	2	1	2.60883e-17	1.58647e-16	0.791794	0.916433
CCNA_00620	CDS_UTRS	NC_011916.1	+	664466	665844	CCNA_02241	CDS_UTRS	NC_011916.1	-	2390484	2391038	35	0	1	9.04015e-62	9.63241e-61	0.53439	0.771616
CCNA_00692:CCNA_00696	IGR	NC_011916.1	+	751451	756028	CCNA_R0011	ncRNA	NC_011916.1	-	735387	735530	35	0	2	0.986962	1	NaN	NaN	antisense sRNA to ISCc2 transposase
CCNA_00801	CDS_UTRS	NC_011916.1	+	866406	867557	CCNA_00744	CDS_UTRS	NC_011916.1	+	801632	802059	35	0	1	4.15008e-38	3.37483e-37	NaN	NaN
CCNA_00888	CDS_UTRS	NC_011916.1	+	966894	967509	CCNA_02344	CDS_UTRS	NC_011916.1	-	2484090	2485049	35	1	1	1.88383e-119	3.634e-118	0.696034	0.872778
CCNA_01087	CDS_UTRS	NC_011916.1	+	1193076	1194192	CCNA_00391	CDS_UTRS	NC_011916.1	+	407210	407807	35	35	1	1.61135e-59	1.67351e-58	NaN	NaN
CCNA_01141	CDS_UTRS	NC_011916.1	+	1244963	1246233	CCNA_00352	CDS_UTRS	NC_011916.1	-	368158	369355	35	35	1	1.55237e-51	1.46919e-50	0.258081	0.574924
CCNA_01272:CCNA_01268	IGR	NC_011916.1	-	1397472	1398810	CCNA_01475	CDS_UTRS	NC_011916.1	+	1582534	1583334	35	14	1	6.86829e-79	8.80729e-78	0.06473	0.304871
CCNA_01308	CDS_UTRS	NC_011916.1	+	1433070	1433366	CCNA_01059	CDS_UTRS	NC_011916.1	+	1159493	1162894	35	0	1	0.164318	0.278857	0.321706	0.622214
CCNA_01333:CCNA_01297	IGR	NC_011916.1	-	1423191	1446131	CCNA_03301:CCNA_03307	IGR	NC_011916.1	+	3478621	3483864	35	0	3	2.40951e-68	2.77243e-67	NaN	NaN
CCNA_01425	CDS_UTRS	NC_011916.1	+	1541288	1543747	CCNA_03562	CDS_UTRS	NC_011916.1	-	3717106	3718664	35	35	1	0.000180825	0.00071505	0.165062	0.462653
CCNA_02082	CDS_UTRS	NC_011916.1	-	2232470	2232803	CCNA_00391	CDS_UTRS	NC_011916.1	+	407210	407807	35	35	1	4.47576e-76	5.57185e-75	0.28541	0.593633
CCNA_02929:CCNA_02933	IGR	NC_011916.1	+	3090881	3092063	CCNA_02931	CDS_UTRS	NC_011916.1	-	3091532	3092057	35	2	1	1.3247e-76	1.66216e-75	0.000506	0.0107313
CCNA_02944	CDS_UTRS	NC_011916.1	+	3103897	3104890	CCNA_02986:CCNA_02980	IGR	NC_011916.1	-	3136573	3140295	35	2	1	1.42285e-109	2.4776e-108	0.0807861	0.349122
CCNA_03038	CDS_UTRS	NC_011916.1	-	3192834	3194387	CCNA_01789	CDS_UTRS	NC_011916.1	-	1916560	1917364	35	0	1	1.0334e-88	1.45833e-87	0.491562	0.747117
CCNA_03144	CDS_UTRS	NC_011916.1	-	3296433	3298624	CCNA_02268:CCNA_02264	IGR	NC_011916.1	-	2418801	2420737	35	34	1	2.29662e-102	3.70802e-101	NaN	NaN
CCNA_03420:CCNA_03424	IGR	NC_011916.1	+	3586626	3590053	CCNA_03422	CDS_UTRS	NC_011916.1	-	3587899	3589710	35	0	1	7.57535e-109	1.30678e-107	0.361952	0.657427
CCNA_03685:CCNA_03681	IGR	NC_011916.1	-	3843847	3845848	CCNA_03683	CDS_UTRS	NC_011916.1	+	3844670	3845302	35	28	1	2.41801e-102	3.88704e-101	NaN	NaN
CCNA_03723:CCNA_03719	IGR	NC_011916.1	-	3885182	3891189	CCNA_00515	CDS_UTRS	NC_011916.1	+	529124	531857	35	0	1	5.4558e-72	6.56353e-71	0.886618	0.95761
CCNA_03732:CCNA_03735	IGR	NC_011916.1	+	3900753	3903975	CCNA_03733	CDS_UTRS	NC_011916.1	-	3900336	3901893	35	0	2	5.34218e-77	6.73358e-76	0.844054	0.935317
CCNA_03803	CDS_UTRS	NC_011916.1	+	3968693	3970043	CCNA_03689	CDS_UTRS	NC_011916.1	+	3854685	3856197	35	2	1	3.55074e-10	1.84472e-09	0.660907	0.856541
CCNA_R0040	ncRNA	NC_011916.1	+	1645113	1645326	CCNA_R0130	ncRNA	NC_011916.1	-	1136823	1136907	35	0	1	1	1	0.28541	0.593633
CCNA_R0141:CCNA_01495	IGR	NC_011916.1	-	1606227	1607670	CCNA_02268:CCNA_02264	IGR	NC_011916.1	-	2418801	2420737	35	33	1	1.04721e-168	3.19112e-167	NaN	NaN
CCNA_00085:CCNA_00088	IGR	NC_011916.1	+	91614	97640	CCNA_03200	CDS_UTRS	NC_011916.1	-	3359859	3361683	34	1	1	6.97052e-48	6.29105e-47	0.577478	0.800139
CCNA_00150	CDS_UTRS	NC_011916.1	-	159120	160380	CCNA_00161	CDS_UTRS	NC_011916.1	+	170751	171613	34	0	1	2.54476e-32	1.92672e-31	0.904328	0.961454
CCNA_00230	CDS_UTRS	NC_011916.1	-	245565	247203	CCNA_R0063	ncRNA	NC_011916.1	+	2889176	2889287	34	0	1	1.47542e-12	8.15412e-12	NaN	NaN
CCNA_00308:CCNA_00318	IGR	NC_011916.1	+	323890	332978	CCNA_02676	CDS_UTRS	NC_011916.1	-	2829059	2830355	34	0	1	3.5375e-88	4.96055e-87	0.046328	0.249234
CCNA_00360:CCNA_00366	IGR	NC_011916.1	+	378007	382808	CCNA_00364	CDS_UTRS	NC_011916.1	-	380140	381334	34	0	1	4.51911e-79	5.82183e-78	0.696034	0.872778
CCNA_00621	CDS_UTRS	NC_011916.1	-	665847	666801	CCNA_00655	CDS_UTRS	NC_011916.1	-	708128	710510	34	0	1	5.86215e-144	1.39534e-142	NaN	NaN
CCNA_00656	CDS_UTRS	NC_011916.1	+	710496	712531	CCNA_01928	CDS_UTRS	NC_011916.1	-	2074408	2075018	34	1	1	5.92731e-99	9.31242e-98	NaN	NaN
CCNA_00692:CCNA_00696	IGR	NC_011916.1	+	751451	756028	CCNA_03507	CDS_UTRS	NC_011916.1	-	3664546	3666413	34	0	2	7.24532e-25	4.98542e-24	NaN	NaN
CCNA_01119	CDS_UTRS	NC_011916.1	+	1223658	1224297	CCNA_01313	CDS_UTRS	NC_011916.1	+	1435640	1436071	34	0	1	4.77555e-62	5.10313e-61	0.491562	0.747117
CCNA_01124:CCNA_01120	IGR	NC_011916.1	-	1224522	1229139	CCNA_01122	CDS_UTRS	NC_011916.1	+	1226075	1227676	34	30	1	1.55376e-73	1.90015e-72	6.6e-05	0.00187716
CCNA_01248	CDS_UTRS	NC_011916.1	+	1375793	1376628	CCNA_02252	CDS_UTRS	NC_011916.1	-	2400729	2402521	34	34	1	6.39406e-48	5.77548e-47	0.53439	0.771616
CCNA_01386	CDS_UTRS	NC_011916.1	-	1502906	1503947	CCNA_03609	CDS_UTRS	NC_011916.1	-	3762527	3764132	34	1	1	1	1	0.696034	0.872778
CCNA_02826	CDS_UTRS	NC_011916.1	+	2981044	2982193	CCNA_00548	CDS_UTRS	NC_011916.1	+	565904	566170	34	0	1	1.01293e-113	1.83286e-112	NaN	NaN
CCNA_03160:CCNA_03150	IGR	NC_011916.1	-	3306485	3315895	CCNA_03158	CDS_UTRS	NC_011916.1	+	3313423	3314464	34	0	1	1.22859e-75	1.52433e-74	0.577478	0.800139
CCNA_03727	CDS_UTRS	NC_011916.1	+	3895456	3896842	CCNA_02540	CDS_UTRS	NC_011916.1	-	2689373	2690906	34	0	1	1.44555e-93	2.1181e-92	NaN	NaN
CCNA_03786	CDS_UTRS	NC_011916.1	+	3953353	3954146	CCNA_00368	CDS_UTRS	NC_011916.1	+	384831	385742	34	0	1	3.48097e-56	3.47846e-55	0.819306	0.928361
CCNA_00033	CDS_UTRS	NC_011916.1	-	35824	38086	CCNA_01760	CDS_UTRS	NC_011916.1	-	1887024	1889536	33	0	1	0.0135158	0.0371957	0.361952	0.657427
CCNA_00692:CCNA_00696	IGR	NC_011916.1	+	751451	756028	CCNA_R0063	ncRNA	NC_011916.1	+	2889176	2889287	33	0	1	0.343426	0.504891	NaN	NaN
CCNA_00692:CCNA_00696	IGR	NC_011916.1	+	751451	756028	CCNA_01922	CDS_UTRS	NC_011916.1	-	2067304	2068235	33	0	1	3.84269e-62	4.1142e-61	NaN	NaN
CCNA_00754	CDS_UTRS	NC_011916.1	-	812517	813370	CCNA_02849	CDS_UTRS	NC_011916.1	-	3002911	3003476	33	0	1	2.10283e-12	1.1587e-11	0.190906	0.49641
CCNA_01087	CDS_UTRS	NC_011916.1	+	1193076	1194192	3_CCNA_00974	ncRNA	NC_011916.1	+	1054416	1054611	33	0	1	2.27086e-20	1.45935e-19	0.02738	0.18742		3´-derived sRNA
CCNA_01199:CCNA_01205	IGR	NC_011916.1	+	1323637	1331771	CCNA_01201	CDS_UTRS	NC_011916.1	-	1325769	1326326	33	0	1	6.13336e-89	8.67745e-88	0.491562	0.747117
CCNA_01230	CDS_UTRS	NC_011916.1	+	1356895	1358750	SisD	ncRNA	NC_011916.1	-	2383511	2383595	33	0	1	8.17222e-36	6.47473e-35	0.448388	0.718714
CCNA_01242	CDS_UTRS	NC_011916.1	-	1367540	1369402	CCNA_01253	CDS_UTRS	NC_011916.1	+	1381334	1382418	33	33	1	6.88298e-41	5.76631e-40	0.742436	0.8999
CCNA_01292	CDS_UTRS	NC_011916.1	+	1417855	1418480	CCNA_03903	CDS_UTRS	NC_011916.1	+	3144041	3144539	33	0	2	1.96562e-127	4.0829e-126	NaN	NaN
CCNA_01295	CDS_UTRS	NC_011916.1	-	1419054	1420056	CCNA_02124:CCNA_02120	IGR	NC_011916.1	-	2271367	2275366	33	0	2	6.12401e-85	8.3041e-84	NaN	NaN
CCNA_01426:CCNA_01418	IGR	NC_011916.1	-	1536759	1543437	CCNA_01425	CDS_UTRS	NC_011916.1	+	1541288	1543747	33	0	1	1.4858e-33	1.14448e-32	0.417134	0.708221
CCNA_01820	CDS_UTRS	NC_011916.1	+	1946223	1947763	CCNA_01665	CDS_UTRS	NC_011916.1	+	1786463	1787056	33	0	1	1.16037e-50	1.08523e-49	0.65905	0.854436
CCNA_02036	CDS_UTRS	NC_011916.1	-	2180544	2181000	CCNA_02041	CDS_UTRS	NC_011916.1	-	2186011	2186936	33	0	1	2.98717e-50	2.7727e-49	0.321706	0.622214
CCNA_02676	CDS_UTRS	NC_011916.1	-	2829059	2830355	CCNA_03947	CDS_UTRS	NC_011916.1	+	1394709	1395105	33	0	1	5.25199e-94	7.74669e-93	NaN	NaN
CCNA_02738	CDS_UTRS	NC_011916.1	+	2898797	2900018	CCNA_02815	CDS_UTRS	NC_011916.1	-	2971367	2973531	33	0	3	1.97073e-68	2.26992e-67	NaN	NaN
CCNA_03033:CCNA_03044	IGR	NC_011916.1	+	3189097	3198818	CCNA_03041	CDS_UTRS	NC_011916.1	-	3196753	3197741	33	4	2	2.93931e-70	3.45003e-69	0.000252	0.00600382
CCNA_03094:CCNA_03090	IGR	NC_011916.1	-	3240421	3242663	CCNA_03092	CDS_UTRS	NC_011916.1	+	3240751	3242208	33	0	1	2.66523e-79	3.44555e-78	0.0246437	0.183403
CCNA_03119	CDS_UTRS	NC_011916.1	-	3267484	3268082	CCNA_03609	CDS_UTRS	NC_011916.1	-	3762527	3764132	33	0	3	0.143151	0.249934	0.413659	0.703019
CCNA_03334	CDS_UTRS	NC_011916.1	-	3514514	3516442	CCNA_03327:CCNA_03347	IGR	NC_011916.1	+	3509272	3526280	33	0	1	2.53253e-38	2.0655e-37	2.0625e-06	0.000244107
CCNA_03459:CCNA_03466	IGR	NC_011916.1	+	3623799	3629433	CCNA_03465	CDS_UTRS	NC_011916.1	-	3628123	3629450	33	1	1	3.5848e-60	3.76897e-59	0.321706	0.622214
CCNA_03555:CCNA_R0194	IGR	NC_011916.1	+	3712846	3715401	CCNA_03559	CDS_UTRS	NC_011916.1	-	3714278	3714529	33	0	2	6.26669e-68	7.17339e-67	0.696034	0.872778
CCNA_03613	CDS_UTRS	NC_011916.1	+	3767476	3768158	CCNA_R0040	ncRNA	NC_011916.1	+	1645113	1645326	33	12	2	0.748903	0.939899	0.065144	0.306035
CCNA_R0069:CCNA_R0068	IGR	NC_011916.1	-	2865962	2866133	CCNA_02709:CCNA_R0069	IGR	NC_011916.1	-	2867610	2868911	33	0	2	0.00129363	0.00461678	NaN	NaN
CCNA_R0164:CCNA_02464	IGR	NC_011916.1	-	2607515	2608031	SisD	ncRNA	NC_011916.1	-	2383511	2383595	33	3	1	1.144e-51	1.08455e-50	0.361952	0.657427
CCNA_00045:CCNA_00061	IGR	NC_011916.1	+	49839	61684	CCNA_03688	CDS_UTRS	NC_011916.1	-	3854256	3854965	32	0	1	9.55544e-94	1.40569e-92	NaN	NaN
CCNA_00249	CDS_UTRS	NC_011916.1	+	260771	261601	CCNA_00311	CDS_UTRS	NC_011916.1	-	324842	326201	32	0	1	1.7892e-77	2.26293e-76	0.259842	0.578495
CCNA_00338	CDS_UTRS	NC_011916.1	+	348393	350753	CCNA_03735	CDS_UTRS	NC_011916.1	+	3903976	3906337	32	0	1	1.25856e-06	5.74012e-06	0.980032	0.990288
CCNA_00571	CDS_UTRS	NC_011916.1	+	588932	591768	CCNA_00458	CDS_UTRS	NC_011916.1	+	469661	471478	32	0	2	4.2417e-98	6.54366e-97	NaN	NaN
CCNA_00871	CDS_UTRS	NC_011916.1	-	950906	951757	CCNA_03615	CDS_UTRS	NC_011916.1	+	3768667	3770812	32	0	1	1.95744e-43	1.68049e-42	0.730216	0.886026
CCNA_01036:CCNA_R0128	IGR	NC_011916.1	-	1123072	1128998	CCNA_01035	CDS_UTRS	NC_011916.1	+	1126541	1128433	32	0	1	1.23787e-67	1.41259e-66	4.18182e-05	0.00144139
CCNA_01379	CDS_UTRS	NC_011916.1	+	1493170	1494747	CCNA_03672	CDS_UTRS	NC_011916.1	-	3832346	3833277	32	0	1	4.39891e-27	3.10584e-26	0.28541	0.593633
CCNA_01447	CDS_UTRS	NC_011916.1	+	1559503	1560829	SisB	ncRNA	NC_011916.1	-	1247598	1247664	32	32	1	1.00516e-45	8.85566e-45	0.448388	0.718714
CCNA_01677	CDS_UTRS	NC_011916.1	+	1803764	1805058	SisA	ncRNA	NC_011916.1	+	840137	840219	32	0	1	0.343437	0.504891	0.076034	0.331317
CCNA_01766:CCNA_01762	IGR	NC_011916.1	-	1891972	1894242	SisA	ncRNA	NC_011916.1	+	840137	840219	32	0	1	6.09022e-14	3.47672e-13	0.06473	0.304871
CCNA_01768	CDS_UTRS	NC_011916.1	-	1895634	1896271	CCNA_01767	CDS_UTRS	NC_011916.1	+	1895223	1896021	32	0	1	5.64636e-54	5.51315e-53	0.012306	0.126648
CCNA_01804	CDS_UTRS	NC_011916.1	+	1928226	1928749	CrfA	ncRNA	NC_011916.1	-	3781372	3781500	32	0	1	0.631296	0.821291	0.314935	0.622214
CCNA_01926	CDS_UTRS	NC_011916.1	+	2072420	2073749	CCNA_01307	CDS_UTRS	NC_011916.1	+	1432432	1433070	32	0	1	1.5397e-21	1.00461e-20	NaN	NaN
CCNA_02171	CDS_UTRS	NC_011916.1	-	2323269	2324780	CCNA_00593	CDS_UTRS	NC_011916.1	-	622903	624517	32	0	1	2.74133e-63	2.97522e-62	0.0089	0.0968964
CCNA_02186	CDS_UTRS	NC_011916.1	+	2337853	2338631	CCNA_00595	CDS_UTRS	NC_011916.1	-	626699	627888	32	0	1	5.89194e-30	4.30523e-29	0.6196	0.827863
CCNA_02290	CDS_UTRS	NC_011916.1	-	2437686	2438333	CCNA_02012	CDS_UTRS	NC_011916.1	-	2158044	2159777	32	31	1	2.85271e-81	3.74908e-80	NaN	NaN
CCNA_02351	CDS_UTRS	NC_011916.1	-	2489736	2490591	CCNA_02350:CCNA_02354	IGR	NC_011916.1	+	2489965	2493452	32	1	1	1.65423e-84	2.22678e-83	NaN	NaN
CCNA_02676:CCNA_02672	IGR	NC_011916.1	-	2825322	2829058	CCNA_02992:CCNA_02986	IGR	NC_011916.1	-	3142616	3144716	32	0	3	6.19305e-120	1.19884e-118	NaN	NaN
CCNA_02680	CDS_UTRS	NC_011916.1	-	2832667	2833880	CCNA_00438	CDS_UTRS	NC_011916.1	-	444689	445400	32	0	1	5.79962e-45	5.0733e-44	NaN	NaN
CCNA_02729	CDS_UTRS	NC_011916.1	+	2891460	2893507	CCNA_R0051	ncRNA	NC_011916.1	+	2404309	2404501	32	0	1	2.74385e-18	1.69364e-17	0.696034	0.872778
CCNA_02776	CDS_UTRS	NC_011916.1	-	2934523	2936116	CCNA_01827	CDS_UTRS	NC_011916.1	+	1953284	1954970	32	0	4	1.16092e-39	9.60247e-39	NaN	NaN
CCNA_03246	CDS_UTRS	NC_011916.1	-	3412171	3413635	CCNA_00834	CDS_UTRS	NC_011916.1	+	899462	900613	32	0	1	1.3412e-09	6.83669e-09	0.165062	0.462653
CCNA_03271	CDS_UTRS	NC_011916.1	-	3439182	3440787	CCNA_02047	CDS_UTRS	NC_011916.1	+	2192877	2194454	32	0	1	1.93368e-25	1.33718e-24	NaN	NaN
CCNA_03487	CDS_UTRS	NC_011916.1	+	3648487	3649114	CCNA_03299	CDS_UTRS	NC_011916.1	+	3472517	3474228	32	0	1	6.43342e-88	8.99867e-87	0.321706	0.622214
CCNA_03519	CDS_UTRS	NC_011916.1	+	3676618	3677144	CCNA_R0085:CCNA_R0084	IGR	NC_011916.1	-	3795480	3795774	32	0	1	5.04404e-14	2.88692e-13	NaN	NaN
CCNA_03546	CDS_UTRS	NC_011916.1	+	3702533	3703077	CCNA_01827	CDS_UTRS	NC_011916.1	+	1953284	1954970	32	0	1	1.75451e-22	1.15936e-21	NaN	NaN
CCNA_03620:CCNA_03612	IGR	NC_011916.1	-	3767477	3775474	CCNA_01267	CDS_UTRS	NC_011916.1	-	1395950	1396726	32	11	1	1.65918e-52	1.59063e-51	NaN	NaN
CCNA_03822:CCNA_03818	IGR	NC_011916.1	-	3983333	3987987	CCNA_03820	CDS_UTRS	NC_011916.1	+	3986408	3987215	32	0	1	3.30439e-71	3.94111e-70	0.251722	0.561781
CCNA_03910:CCNA_03646	IGR	NC_011916.1	-	3805733	3815778	CCNA_03651	CDS_UTRS	NC_011916.1	+	3808728	3811783	32	30	1	3.06522e-72	3.69559e-71	0.220128	0.529269
CCNA_R0001:CCNA_00080	IGR	NC_011916.1	+	76226	83886	CCNA_00074	CDS_UTRS	NC_011916.1	-	76277	78678	32	0	1	2.1286e-56	2.1367e-55	0.298337	0.616328
CCNA_R0020	ncRNA	NC_011916.1	+	970059	970156	CCNA_00752	CDS_UTRS	NC_011916.1	-	810309	811331	32	0	1	3.57278e-10	1.8553e-09	0.010666	0.110547
CCNA_R0081	ncRNA	NC_011916.1	+	3830130	3830241	CCNA_02603	CDS_UTRS	NC_011916.1	-	2748335	2749862	32	0	1	5.99994e-10	3.09254e-09	NaN	NaN
CCNA_R0158	ncRNA	NC_011916.1	+	2428924	2429018	CCNA_03613	CDS_UTRS	NC_011916.1	+	3767476	3768158	32	5	3	6.2595e-35	4.92065e-34	0.0439722	0.249234
CCNA_R0177	ncRNA	NC_011916.1	+	3111902	3112088	CCNA_03184	CDS_UTRS	NC_011916.1	-	3343978	3345948	32	0	1	2.9875e-31	2.22547e-30	NaN	NaN
CCNA_00162	CDS_UTRS	NC_011916.1	+	171614	172940	CCNA_00373	CDS_UTRS	NC_011916.1	-	389006	389791	31	0	1	6.29014e-19	3.92629e-18	0.904328	0.961454
CCNA_00385	CDS_UTRS	NC_011916.1	+	401504	403061	CCNA_03715	CDS_UTRS	NC_011916.1	-	3880744	3881333	31	0	1	1.42737e-63	1.55524e-62	0.123206	0.405783
CCNA_00621:CCNA_00616	IGR	NC_011916.1	-	660813	665846	CCNA_00618	CDS_UTRS	NC_011916.1	+	661761	663179	31	1	1	1.79113e-58	1.84983e-57	0.844054	0.935317
CCNA_00692:CCNA_00696	IGR	NC_011916.1	+	751451	756028	CCNA_R0072	ncRNA	NC_011916.1	-	3062858	3063001	31	0	2	0.99906	1	NaN	NaN	antisense sRNA to ISCc2 transposase
CCNA_00721	CDS_UTRS	NC_011916.1	-	777742	779614	CCNA_02036	CDS_UTRS	NC_011916.1	-	2180544	2181000	31	0	1	2.08409e-24	1.42432e-23	0.53439	0.771616
CCNA_00758:CCNA_R0120	IGR	NC_011916.1	+	816202	818769	CCNA_00759	CDS_UTRS	NC_011916.1	-	816001	818742	31	1	1	3.07485e-95	4.60894e-94	0.000613667	0.0123711
CCNA_00935	CDS_UTRS	NC_011916.1	-	1010493	1011879	CCNA_00934:CCNA_00936	IGR	NC_011916.1	+	1010795	1011609	31	0	1	8.4386e-111	1.47869e-109	0.491562	0.747117
CCNA_01253	CDS_UTRS	NC_011916.1	+	1381334	1382418	CCNA_01242	CDS_UTRS	NC_011916.1	-	1367540	1369402	31	31	1	1.07583e-37	8.71026e-37	0.089528	0.350938
CCNA_01448	CDS_UTRS	NC_011916.1	+	1560830	1561850	CCNA_01194	CDS_UTRS	NC_011916.1	-	1315395	1318028	31	0	1	1.62692e-42	1.38282e-41	0.28541	0.593633
CCNA_01637	CDS_UTRS	NC_011916.1	+	1755836	1758145	CCNA_03359	CDS_UTRS	NC_011916.1	+	3537213	3538575	31	0	1	3.97304e-35	3.1299e-34	0.99945	0.99945
CCNA_01676	CDS_UTRS	NC_011916.1	+	1799556	1803763	CCNA_01438	CDS_UTRS	NC_011916.1	+	1549959	1551390	31	0	1	1.29311e-34	1.01151e-33	0.321706	0.622214
CCNA_02272	CDS_UTRS	NC_011916.1	-	2424653	2424929	CCNA_03026	CDS_UTRS	NC_011916.1	+	3180781	3181563	31	30	1	1.43521e-82	1.91568e-81	0.448388	0.718714
CCNA_02289	CDS_UTRS	NC_011916.1	-	2437166	2437677	CCNA_02012	CDS_UTRS	NC_011916.1	-	2158044	2159777	31	31	1	1.37944e-92	2.00271e-91	0.251722	0.561781
CCNA_02357	CDS_UTRS	NC_011916.1	-	2496431	2498034	CCNA_02356	CDS_UTRS	NC_011916.1	-	2495193	2496430	31	0	1	2.1793e-49	2.00438e-48	0.022748	0.17103
CCNA_02410	CDS_UTRS	NC_011916.1	+	2553885	2555347	SisA	ncRNA	NC_011916.1	+	840137	840219	31	12	1	9.09528e-11	4.81321e-10	0.02738	0.18742
CCNA_02850	CDS_UTRS	NC_011916.1	-	3003473	3004785	CCNA_01473	CDS_UTRS	NC_011916.1	+	1580130	1582304	31	0	1	1.31256e-33	1.01315e-32	0.28541	0.593633
CCNA_02851:CCNA_02866	IGR	NC_011916.1	+	3005578	3018810	CCNA_02854	CDS_UTRS	NC_011916.1	-	3008372	3009114	31	27	1	3.40654e-56	3.40715e-55	NaN	NaN
CCNA_02927	CDS_UTRS	NC_011916.1	+	3088622	3089536	SisA	ncRNA	NC_011916.1	+	840137	840219	31	16	1	4.99846e-12	2.72983e-11	0.448388	0.718714
CCNA_03065:CCNA_03068	IGR	NC_011916.1	+	3217514	3219871	CCNA_03184	CDS_UTRS	NC_011916.1	-	3343978	3345948	31	0	1	0.00198055	0.00680976	NaN	NaN
CCNA_03196	CDS_UTRS	NC_011916.1	-	3356461	3357055	CCNA_01000	CDS_UTRS	NC_011916.1	+	1082510	1082925	31	0	2	1.92086e-131	4.10523e-130	NaN	NaN
CCNA_03341	CDS_UTRS	NC_011916.1	-	3522074	3522829	CCNA_03301	CDS_UTRS	NC_011916.1	+	3475295	3478620	31	0	1	1.04959e-55	1.04133e-54	0.015744	0.140206
CCNA_03436:CCNA_03444	IGR	NC_011916.1	+	3602493	3605822	CCNA_00983:CCNA_R0021	IGR	NC_011916.1	-	1057037	1061970	31	0	3	1.34605e-93	1.97753e-92	NaN	NaN
CCNA_03613	CDS_UTRS	NC_011916.1	+	3767476	3768158	CCNA_00268	CDS_UTRS	NC_011916.1	+	281930	284029	31	4	4	1	1	NaN	NaN
CCNA_03803:CCNA_03806	IGR	NC_011916.1	+	3970044	3970937	CCNA_03805	CDS_UTRS	NC_011916.1	-	3970256	3971034	31	4	1	1.94424e-100	3.09404e-99	0.65905	0.854436
CCNA_03838	CDS_UTRS	NC_011916.1	+	4002961	4004195	CCNA_03837	CDS_UTRS	NC_011916.1	-	4002508	4003288	31	31	1	6.45106e-66	7.24976e-65	NaN	NaN
CCNA_03838	CDS_UTRS	NC_011916.1	+	4002961	4004195	CCNA_03840:CCNA_03837	IGR	NC_011916.1	-	4003289	4006050	31	31	1	5.91833e-65	6.55805e-64	1.792e-05	0.00115348
CCNA_03931:CCNA_03930	IGR	NC_011916.1	-	773095	773236	CCNA_00136:CCNA_00130	IGR	NC_011916.1	-	141119	145072	31	0	1	2.30439e-115	4.23184e-114	NaN	NaN
CCNA_03947	CDS_UTRS	NC_011916.1	+	1394709	1395105	CCNA_01295	CDS_UTRS	NC_011916.1	-	1419054	1420056	31	0	2	7.62586e-96	1.14927e-94	NaN	NaN
CCNA_R0114:CCNA_00643	IGR	NC_011916.1	+	691612	693155	CCNA_01537:CCNA_01524	IGR	NC_011916.1	-	1634268	1645153	31	30	1	4.34748e-47	3.87016e-46	0.53439	0.771616
CCNA_R0154:CCNA_02141	IGR	NC_011916.1	-	2300746	2304964	CCNA_03305	CDS_UTRS	NC_011916.1	-	3483126	3483656	31	0	1	1.56416e-57	1.5961e-56	0.872189	0.950702
3_CCNA_00033	ncRNA	NC_011916.1	-	35775	35860	CCNA_02290	CDS_UTRS	NC_011916.1	-	2437686	2438333	30	30	1	2.45912e-56	2.46401e-55	NaN	NaN	3´-derived sRNA
CCNA_00033	CDS_UTRS	NC_011916.1	-	35824	38086	CCNA_02290	CDS_UTRS	NC_011916.1	-	2437686	2438333	30	30	1	3.66043e-39	3.00751e-38	NaN	NaN
CCNA_00123:CCNA_00127	IGR	NC_011916.1	+	134883	136610	CCNA_00124	CDS_UTRS	NC_011916.1	-	134626	135461	30	12	1	4.80589e-58	4.9404e-57	0.0445211	0.249234
CCNA_00224	CDS_UTRS	NC_011916.1	-	240448	242893	CCNA_01624	CDS_UTRS	NC_011916.1	+	1744814	1745798	30	2	1	7.51888e-25	5.16405e-24	0.904328	0.961454
CCNA_00230	CDS_UTRS	NC_011916.1	-	245565	247203	CCNA_R0088	ncRNA	NC_011916.1	+	3946037	3946176	30	6	1	1.06295e-21	6.97234e-21	NaN	NaN
CCNA_00492	CDS_UTRS	NC_011916.1	+	509504	511095	CCNA_00491	CDS_UTRS	NC_011916.1	-	508670	509708	30	0	1	4.39962e-38	3.57513e-37	0.076034	0.331317
CCNA_00692:CCNA_00696	IGR	NC_011916.1	+	751451	756028	CCNA_02164	CDS_UTRS	NC_011916.1	-	2317942	2319234	30	0	1	4.47954e-27	3.15875e-26	0.361952	0.657427
CCNA_00806	CDS_UTRS	NC_011916.1	-	869778	871625	CCNA_01501:CCNA_R0141	IGR	NC_011916.1	-	1607997	1611686	30	0	1	1.35087e-77	1.71049e-76	0.076034	0.331317
CCNA_01109	CDS_UTRS	NC_011916.1	+	1213883	1215771	CCNA_03010	CDS_UTRS	NC_011916.1	-	3164000	3164530	30	0	1	1.08558e-79	1.40998e-78	0.361952	0.657427
CCNA_01124:CCNA_01120	IGR	NC_011916.1	-	1224522	1229139	CCNA_01123	CDS_UTRS	NC_011916.1	+	1227687	1229491	30	30	1	2.77467e-65	3.09002e-64	NaN	NaN
CCNA_01259	CDS_UTRS	NC_011916.1	+	1386126	1387099	CCNA_R0118	ncRNA	NC_011916.1	+	808729	808841	30	0	1	5.90496e-24	3.99621e-23	NaN	NaN
CCNA_01265	CDS_UTRS	NC_011916.1	-	1395319	1395547	CCNA_01294	CDS_UTRS	NC_011916.1	+	1418530	1419424	30	0	3	1.45179e-102	2.35084e-101	NaN	NaN
CCNA_01395	CDS_UTRS	NC_011916.1	+	1513237	1515150	CCNA_02562	CDS_UTRS	NC_011916.1	-	2708914	2710646	30	0	1	9.34968e-42	7.88044e-41	0.127454	0.416412
CCNA_02040:CCNA_02046	IGR	NC_011916.1	+	2186333	2192315	CCNA_02041	CDS_UTRS	NC_011916.1	-	2186011	2186936	30	1	1	2.78077e-61	2.95161e-60	0.957664	0.98065
CCNA_02272	CDS_UTRS	NC_011916.1	-	2424653	2424929	CCNA_03027	CDS_UTRS	NC_011916.1	+	3181564	3183182	30	30	1	1.93689e-87	2.69561e-86	NaN	NaN
CCNA_02562	CDS_UTRS	NC_011916.1	-	2708914	2710646	CCNA_R0020	ncRNA	NC_011916.1	+	970059	970156	30	2	1	1.47278e-31	1.10379e-30	0.190906	0.49641
CCNA_02693	CDS_UTRS	NC_011916.1	-	2846000	2848144	CCNA_00028	CDS_UTRS	NC_011916.1	-	30337	32858	30	2	1	4.39993e-28	3.15271e-27	0.14289	0.434352
CCNA_02709	CDS_UTRS	NC_011916.1	-	2868912	2869579	CCNA_02075	CDS_UTRS	NC_011916.1	-	2224852	2226927	30	0	1	1.27979e-27	9.09384e-27	0.251722	0.561781
CCNA_02775:CCNA_02770	IGR	NC_011916.1	-	2931733	2934081	CCNA_02371:CCNA_02376	IGR	NC_011916.1	+	2518807	2520044	30	0	2	8.56206e-161	2.42271e-159	NaN	NaN
CCNA_02895	CDS_UTRS	NC_011916.1	-	3043463	3046956	SisD	ncRNA	NC_011916.1	-	2383511	2383595	30	0	1	1.74018e-27	1.23415e-26	0.076034	0.331317
CCNA_03184	CDS_UTRS	NC_011916.1	-	3343978	3345948	CCNA_00086	CDS_UTRS	NC_011916.1	-	91267	96455	30	0	1	1	1	0.105244	0.37709
CCNA_03499:CCNA_03504	IGR	NC_011916.1	+	3657359	3661396	CCNA_03502	CDS_UTRS	NC_011916.1	-	3659496	3660779	30	1	1	1.15089e-56	1.15841e-55	0	0
CCNA_03699:CCNA_03705	IGR	NC_011916.1	+	3868819	3873554	CCNA_03702	CDS_UTRS	NC_011916.1	-	3869590	3871474	30	0	2	3.09581e-39	2.54739e-38	NaN	NaN
CCNA_R0002	ncRNA	NC_011916.1	-	96456	96584	CCNA_R0016	ncRNA	NC_011916.1	+	844332	844401	30	0	1	1.23663e-09	6.31233e-09	0.65905	0.854436
CCNA_R0012	ncRNA	NC_011916.1	-	758663	758806	CCNA_R0072	ncRNA	NC_011916.1	-	3062858	3063001	30	0	2	1	1	NaN	NaN	antisense sRNA to ISCc2 transposase
CCNA_R0199	ncRNA	NC_011916.1	+	3987216	3987334	CCNA_01534	CDS_UTRS	NC_011916.1	+	1643010	1643536	30	0	1	2.73279e-17	1.66094e-16	0.696034	0.872778
CCNA_00200	CDS_UTRS	NC_011916.1	-	214120	215455	CCNA_00773	CDS_UTRS	NC_011916.1	+	827258	829020	29	0	1	1.66209e-34	1.29465e-33	0.165062	0.462653
CCNA_00303:CCNA_00300	IGR	NC_011916.1	-	314586	316826	CCNA_00302	CDS_UTRS	NC_011916.1	+	315702	317191	29	7	1	3.27661e-65	3.63805e-64	0.164135	0.462653
CCNA_00618	CDS_UTRS	NC_011916.1	+	661761	663179	CCNA_00124	CDS_UTRS	NC_011916.1	-	134626	135461	29	0	1	0.00697232	0.0210555	0.819306	0.928361
CCNA_00692:CCNA_00696	IGR	NC_011916.1	+	751451	756028	CCNA_01813	CDS_UTRS	NC_011916.1	+	1937504	1938711	29	0	1	9.67823e-12	5.24175e-11	0.791794	0.916433
CCNA_00692:CCNA_00696	IGR	NC_011916.1	+	751451	756028	CCNA_02366	CDS_UTRS	NC_011916.1	-	2507554	2509265	29	0	1	8.40386e-46	7.40983e-45	0.491562	0.747117
CCNA_00692:CCNA_00696	IGR	NC_011916.1	+	751451	756028	CCNA_01804	CDS_UTRS	NC_011916.1	+	1928226	1928749	29	2	1	2.0606e-17	1.25652e-16	NaN	NaN
CCNA_00754	CDS_UTRS	NC_011916.1	-	812517	813370	CCNA_00165:CCNA_00154	IGR	NC_011916.1	-	163436	176891	29	0	1	1.96914e-09	1.00008e-08	0.015744	0.140206
CCNA_01265	CDS_UTRS	NC_011916.1	-	1395319	1395547	CCNA_02674	CDS_UTRS	NC_011916.1	+	2828369	2828881	29	0	3	2.70659e-98	4.19881e-97	NaN	NaN
CCNA_01314	CDS_UTRS	NC_011916.1	+	1436077	1436268	CCNA_02470	CDS_UTRS	NC_011916.1	-	2612478	2613882	29	1	1	9.08449e-81	1.18967e-79	NaN	NaN
CCNA_01431	CDS_UTRS	NC_011916.1	+	1546205	1547374	CCNA_01435:CCNA_01427	IGR	NC_011916.1	-	1545141	1549308	29	13	1	2.70542e-84	3.633e-83	5.27273e-06	0.00046061
CCNA_01791	CDS_UTRS	NC_011916.1	+	1917830	1919596	CCNA_00507	CDS_UTRS	NC_011916.1	+	522241	523286	29	4	1	8.24054e-17	4.95953e-16	0.005978	0.0733555
CCNA_01980:CCNA_01973	IGR	NC_011916.1	-	2119355	2124018	CCNA_00439	CDS_UTRS	NC_011916.1	+	445297	447518	29	0	1	1.11923e-57	1.14419e-56	0.089528	0.350938
CCNA_02251	CDS_UTRS	NC_011916.1	-	2399838	2400707	CCNA_02352	CDS_UTRS	NC_011916.1	-	2490592	2492791	29	0	1	1.34338e-34	1.05009e-33	0.844054	0.935317
CCNA_02252	CDS_UTRS	NC_011916.1	-	2400729	2402521	CCNA_00028	CDS_UTRS	NC_011916.1	-	30337	32858	29	0	1	0.347045	0.508712	0.404494	0.689312
CCNA_02363:CCNA_02367	IGR	NC_011916.1	+	2502940	2509111	CCNA_02612	CDS_UTRS	NC_011916.1	-	2758315	2761208	29	0	1	7.62511e-46	6.72854e-45	0.28541	0.593633
CCNA_02371:CCNA_02376	IGR	NC_011916.1	+	2518807	2520044	CCNA_02775:CCNA_02770	IGR	NC_011916.1	-	2931733	2934081	29	0	3	3.70102e-155	9.77421e-154	NaN	NaN
CCNA_02554	CDS_UTRS	NC_011916.1	+	2702185	2702801	CCNA_R0057:CCNA_R0163	IGR	NC_011916.1	-	2560043	2563344	29	0	1	3.92954e-51	3.70004e-50	0.762184	0.902185
CCNA_02635	CDS_UTRS	NC_011916.1	-	2786329	2787701	CCNA_00314	CDS_UTRS	NC_011916.1	-	328566	329198	29	0	1	2.23156e-82	2.96791e-81	NaN	NaN
CCNA_02704:CCNA_02708	IGR	NC_011916.1	+	2861922	2868344	CCNA_03639:CCNA_R0087	IGR	NC_011916.1	-	3797643	3798307	29	0	2	2.90682e-05	0.000123392	NaN	NaN
CCNA_02738	CDS_UTRS	NC_011916.1	+	2898797	2900018	SisA	ncRNA	NC_011916.1	+	840137	840219	29	0	1	1.39485e-14	8.0792e-14	0.06473	0.304871
CCNA_02978:CCNA_02981	IGR	NC_011916.1	+	3134558	3136275	CCNA_02979	CDS_UTRS	NC_011916.1	-	3134221	3135605	29	0	1	1.75312e-88	2.46772e-87	0	0
CCNA_03119	CDS_UTRS	NC_011916.1	-	3267484	3268082	CCNA_02595	CDS_UTRS	NC_011916.1	-	2743138	2743590	29	0	2	8.92708e-08	4.30144e-07	NaN	NaN
CCNA_03334	CDS_UTRS	NC_011916.1	-	3514514	3516442	CCNA_01808	CDS_UTRS	NC_011916.1	-	1933299	1934619	29	2	1	4.63127e-63	5.01661e-62	0.0927254	0.360236
CCNA_03393	CDS_UTRS	NC_011916.1	-	3564851	3565542	CCNA_03552	CDS_UTRS	NC_011916.1	+	3708601	3709985	29	9	1	4.85912e-81	6.37085e-80	NaN	NaN
CCNA_03717	CDS_UTRS	NC_011916.1	-	3881992	3882764	CCNA_00041	CDS_UTRS	NC_011916.1	-	42549	45753	29	1	1	4.97141e-08	2.41855e-07	NaN	NaN
CCNA_03797:CCNA_03793	IGR	NC_011916.1	-	3958032	3960535	CCNA_03795	CDS_UTRS	NC_011916.1	+	3958687	3959402	29	1	1	1.16522e-82	1.55719e-81	0.791794	0.916433
CCNA_03868:CCNA_03863	IGR	NC_011916.1	-	4025436	4030348	CCNA_03864	CDS_UTRS	NC_011916.1	+	4025289	4026086	29	1	2	6.6914e-71	7.91269e-70	0.505618	0.764994
CCNA_03887	CDS_UTRS	NC_011916.1	+	634847	635673	CCNA_01386	CDS_UTRS	NC_011916.1	-	1502906	1503947	29	0	1	0.00251731	0.0084792	NaN	NaN
CCNA_03955	CDS_UTRS	NC_011916.1	+	1730192	1730340	CCNA_01799	CDS_UTRS	NC_011916.1	+	1923875	1924988	29	0	1	4.84855e-41	4.06809e-40	0.251722	0.561781
CCNA_R0088	ncRNA	NC_011916.1	+	3946037	3946176	CCNA_00465	CDS_UTRS	NC_011916.1	+	477800	479112	29	0	1	3.08983e-14	1.77485e-13	NaN	NaN
CCNA_R0110:CCNA_00543	IGR	NC_011916.1	-	562564	563799	CCNA_00544	CDS_UTRS	NC_011916.1	+	562379	563789	29	0	2	2.80323e-96	4.25937e-95	0.655416	0.854436
CCNA_R0146:CCNA_01794	IGR	NC_011916.1	-	1921942	1926679	CCNA_01795	CDS_UTRS	NC_011916.1	+	1921655	1923312	29	0	2	4.74622e-76	5.90191e-75	0.083692	0.350938
SisB	ncRNA	NC_011916.1	-	1247598	1247664	CCNA_01448	CDS_UTRS	NC_011916.1	+	1560830	1561850	29	29	1	9.87213e-44	8.50168e-43	0.089528	0.350938
3_CCNA_02328	ncRNA	NC_011916.1	+	2470895	2471019	CCNA_R0020	ncRNA	NC_011916.1	+	970059	970156	28	0	1	0.593987	0.782775	0.53439	0.771616	3´-derived sRNA
CCNA_00008	CDS_UTRS	NC_011916.1	+	5436	7308	CCNA_02517:CCNA_02521	IGR	NC_011916.1	+	2667812	2670916	28	0	1	1.08798e-48	9.94056e-48	0.947106	0.975485
CCNA_00030:CCNA_00045	IGR	NC_011916.1	+	34530	48904	CCNA_00034	CDS_UTRS	NC_011916.1	-	38087	38480	28	5	1	2.80607e-32	2.12023e-31	0	0
CCNA_00158	CDS_UTRS	NC_011916.1	+	165576	166784	CCNA_R0070	ncRNA	NC_011916.1	-	2981024	2981107	28	0	1	8.03393e-42	6.78176e-41	0.404494	0.689312		antisense sRNA to IS1111A transposase
CCNA_00376:CCNA_00381	IGR	NC_011916.1	+	392039	397265	CCNA_03048	CDS_UTRS	NC_011916.1	-	3201391	3202992	28	25	2	5.42809e-79	6.97663e-78	NaN	NaN
CCNA_00457	CDS_UTRS	NC_011916.1	+	467106	469664	CCNA_00572	CDS_UTRS	NC_011916.1	+	591765	593671	28	0	2	2.06465e-86	2.84486e-85	NaN	NaN
CCNA_00692:CCNA_00696	IGR	NC_011916.1	+	751451	756028	CCNA_R0073	ncRNA	NC_011916.1	-	3170300	3170443	28	0	2	0.999689	1	NaN	NaN	antisense sRNA to ISCc2 transposase
CCNA_00692:CCNA_00696	IGR	NC_011916.1	+	751451	756028	CCNA_R0042	ncRNA	NC_011916.1	+	1915870	1916013	28	0	2	0.999742	1	NaN	NaN	antisense sRNA to ISCc2 transposase
CCNA_00692:CCNA_00696	IGR	NC_011916.1	+	751451	756028	CCNA_02705	CDS_UTRS	NC_011916.1	-	2861642	2862251	28	0	1	2.71753e-12	1.4937e-11	NaN	NaN
CCNA_00983:CCNA_R0021	IGR	NC_011916.1	-	1057037	1061970	CCNA_03436:CCNA_03444	IGR	NC_011916.1	+	3602493	3605822	28	0	3	2.64403e-85	3.59847e-84	NaN	NaN
CCNA_01000	CDS_UTRS	NC_011916.1	+	1082510	1082925	CCNA_02892	CDS_UTRS	NC_011916.1	+	3039990	3040520	28	0	2	1.06463e-111	1.88641e-110	NaN	NaN
CCNA_01055:CCNA_01046	IGR	NC_011916.1	-	1141947	1154643	CCNA_01050	CDS_UTRS	NC_011916.1	+	1146219	1148111	28	1	1	1.94062e-51	1.83507e-50	0.6196	0.827863
CCNA_01087	CDS_UTRS	NC_011916.1	+	1193076	1194192	CCNA_03639:CCNA_R0087	IGR	NC_011916.1	-	3797643	3798307	28	0	1	0.679076	0.87119	0.404494	0.689312
CCNA_01166:CCNA_03891	IGR	NC_011916.1	-	1254840	1284423	CCNA_01164	CDS_UTRS	NC_011916.1	+	1280106	1282201	28	1	1	8.28606e-45	7.2142e-44	NaN	NaN
CCNA_01442	CDS_UTRS	NC_011916.1	+	1553863	1555061	CCNA_R0067:CCNA_R0066	IGR	NC_011916.1	-	2865447	2865741	28	0	1	1.66472e-37	1.34585e-36	NaN	NaN
CCNA_01498	CDS_UTRS	NC_011916.1	+	1608007	1609523	SisA	ncRNA	NC_011916.1	+	840137	840219	28	0	1	2.35143e-06	1.05681e-05	0.123206	0.405783
CCNA_01537:CCNA_01524	IGR	NC_011916.1	-	1634268	1645153	CCNA_01528	CDS_UTRS	NC_011916.1	+	1636221	1637236	28	0	1	5.74579e-16	3.40269e-15	2.376e-05	0.00135471
CCNA_01623:CCNA_01619	IGR	NC_011916.1	-	1741215	1744313	CCNA_01621	CDS_UTRS	NC_011916.1	+	1741623	1742097	28	0	1	3.37045e-64	3.69417e-63	0.819306	0.928361
CCNA_01666	CDS_UTRS	NC_011916.1	+	1787056	1789734	CCNA_00496	CDS_UTRS	NC_011916.1	+	512331	514298	28	0	1	7.14515e-39	5.85765e-38	0.989942	0.995095
CCNA_02065:CCNA_02072	IGR	NC_011916.1	+	2218083	2222818	CCNA_02070	CDS_UTRS	NC_011916.1	-	2220831	2222508	28	3	1	1.49549e-45	1.31442e-44	0	0
CCNA_02448	CDS_UTRS	NC_011916.1	-	2589111	2589982	CCNA_R0150:CCNA_R0043	IGR	NC_011916.1	+	2039246	2044468	28	0	1	2.45388e-19	1.54914e-18	NaN	NaN
CCNA_02555	CDS_UTRS	NC_011916.1	-	2702462	2703164	CCNA_02416	CDS_UTRS	NC_011916.1	+	2559983	2560475	28	0	1	3.47912e-40	2.8885e-39	0.554182	0.797683
CCNA_02661:CCNA_02665	IGR	NC_011916.1	+	2815870	2818560	CCNA_02663	ncRNA	NC_011916.1	-	2817822	2817851	28	2	1	2.28383e-51	2.15777e-50	0.00283125	0.0420561
CCNA_02740	CDS_UTRS	NC_011916.1	-	2900947	2901581	CCNA_00660	CDS_UTRS	NC_011916.1	-	717622	718802	28	0	2	1.29147e-61	1.37475e-60	NaN	NaN
CCNA_03065:CCNA_03068	IGR	NC_011916.1	+	3217514	3219871	CCNA_02186	CDS_UTRS	NC_011916.1	+	2337853	2338631	28	0	2	0.376979	0.544106	NaN	NaN
CCNA_03184	CDS_UTRS	NC_011916.1	-	3343978	3345948	CCNA_00163	CDS_UTRS	NC_011916.1	+	172941	175183	28	0	1	0.965113	1	0.123206	0.405783
CCNA_03327:CCNA_03347	IGR	NC_011916.1	+	3509272	3526280	CCNA_03335	CDS_UTRS	NC_011916.1	-	3516443	3517717	28	25	1	3.18051e-58	3.27864e-57	NaN	NaN
CCNA_03616	CDS_UTRS	NC_011916.1	+	3770813	3772259	CCNA_03931:CCNA_03930	IGR	NC_011916.1	-	773095	773236	28	0	1	2.87839e-48	2.61055e-47	0.791794	0.916433
CCNA_03637	CDS_UTRS	NC_011916.1	+	3790545	3792474	CCNA_02704:CCNA_02708	IGR	NC_011916.1	+	2861922	2868344	28	0	3	2.44947e-46	2.17183e-45	NaN	NaN
CCNA_03637:CCNA_03647	IGR	NC_011916.1	+	3792475	3805412	CCNA_02709:CCNA_R0069	IGR	NC_011916.1	-	2867610	2868911	28	0	2	0.265625	0.40921	NaN	NaN
CCNA_03689	CDS_UTRS	NC_011916.1	+	3854685	3856197	CCNA_03259	CDS_UTRS	NC_011916.1	-	3429100	3429683	28	0	1	2.51597e-45	2.20784e-44	NaN	NaN
CCNA_R0040	ncRNA	NC_011916.1	+	1645113	1645326	CCNA_03891	CDS_UTRS	NC_011916.1	-	1254149	1254839	28	0	1	1.19989e-10	6.32866e-10	0.123206	0.405783
CCNA_R0131:CCNA_01078	IGR	NC_011916.1	+	1176312	1183038	CCNA_01076	CDS_UTRS	NC_011916.1	-	1180276	1180930	28	0	1	9.43058e-45	8.20423e-44	0.190906	0.49641
CCNA_00037	CDS_UTRS	NC_011916.1	-	39930	40798	CCNA_R0011:CCNA_00678	IGR	NC_011916.1	-	735208	735386	27	24	1	1.24653e-59	1.29583e-58	0.321706	0.622214	antisense sRNA to ISCc2 transposase
CCNA_00210	CDS_UTRS	NC_011916.1	+	224915	227606	CCNA_00123	CDS_UTRS	NC_011916.1	+	133700	134882	27	0	1	2.61608e-14	1.50506e-13	NaN	NaN
CCNA_00314	CDS_UTRS	NC_011916.1	-	328566	329198	CCNA_02635	CDS_UTRS	NC_011916.1	-	2786329	2787701	27	0	1	3.66913e-76	4.57795e-75	NaN	NaN
CCNA_00620	CDS_UTRS	NC_011916.1	+	664466	665844	CCNA_R0020	ncRNA	NC_011916.1	+	970059	970156	27	0	1	0.00132215	0.00471249	0.089528	0.350938
CCNA_00620:CCNA_00622	IGR	NC_011916.1	+	665845	666420	CCNA_R0009:CCNA_00656	IGR	NC_011916.1	+	708313	710495	27	0	2	8.07458e-45	7.0356e-44	NaN	NaN
CCNA_00757	CDS_UTRS	NC_011916.1	-	814189	815514	CCNA_00161	CDS_UTRS	NC_011916.1	+	170751	171613	27	2	1	8.67024e-23	5.7587e-22	0.334574	0.644385
CCNA_00800	CDS_UTRS	NC_011916.1	+	864629	866391	CCNA_00920	CDS_UTRS	NC_011916.1	+	996464	997660	27	0	1	5.3029e-13	2.96919e-12	0.65905	0.854436
CCNA_00876	CDS_UTRS	NC_011916.1	-	953903	954307	CCNA_01157	CDS_UTRS	NC_011916.1	+	1262765	1264356	27	2	1	1.56389e-53	1.51764e-52	0.0789584	0.341625
CCNA_01101	CDS_UTRS	NC_011916.1	-	1207358	1208145	CCNA_02247	CDS_UTRS	NC_011916.1	+	2396014	2397271	27	0	1	1.6024e-65	1.79534e-64	0.6196	0.827863
CCNA_01264	CDS_UTRS	NC_011916.1	-	1394567	1395318	CCNA_03903	CDS_UTRS	NC_011916.1	+	3144041	3144539	27	0	4	1.68214e-80	2.19768e-79	NaN	NaN
CCNA_01442	CDS_UTRS	NC_011916.1	+	1553863	1555061	CCNA_R0085:CCNA_R0084	IGR	NC_011916.1	-	3795480	3795774	27	0	1	1.2029e-35	9.51683e-35	NaN	NaN
CCNA_01502:CCNA_01510	IGR	NC_011916.1	+	1614490	1620282	CCNA_01509	CDS_UTRS	NC_011916.1	-	1619046	1620414	27	0	1	1.60026e-62	1.71831e-61	0.00015	0.0038486
CCNA_01907:CCNA_01901	IGR	NC_011916.1	-	2044566	2052143	CCNA_02205	CDS_UTRS	NC_011916.1	-	2353091	2354387	27	0	1	2.21295e-23	1.48494e-22	NaN	NaN
CCNA_02501	CDS_UTRS	NC_011916.1	+	2649284	2651668	CCNA_02506:CCNA_02497	IGR	NC_011916.1	-	2647974	2655873	27	0	1	3.21314e-59	3.33397e-58	0.844054	0.935317
CCNA_02555:CCNA_02547	IGR	NC_011916.1	-	2696519	2702461	CCNA_00515:CCNA_00526	IGR	NC_011916.1	+	531858	539568	27	0	2	4.83253e-67	5.47523e-66	NaN	NaN
CCNA_02705	CDS_UTRS	NC_011916.1	-	2861642	2862251	CCNA_03303	CDS_UTRS	NC_011916.1	-	3479680	3480930	27	0	1	2.00848e-12	1.10726e-11	NaN	NaN
CCNA_03301:CCNA_03307	IGR	NC_011916.1	+	3478621	3483864	CCNA_01333:CCNA_01297	IGR	NC_011916.1	-	1423191	1446131	27	0	3	2.11313e-50	1.96305e-49	NaN	NaN
CCNA_03360	CDS_UTRS	NC_011916.1	+	3538576	3539950	CCNA_00071	CDS_UTRS	NC_011916.1	+	72950	73658	27	4	1	8.37651e-14	4.76718e-13	0.133062	0.434347
CCNA_03517	CDS_UTRS	NC_011916.1	-	3673776	3675487	CCNA_00545	CDS_UTRS	NC_011916.1	+	563790	564609	27	13	1	4.14073e-19	2.60516e-18	0.123206	0.405783
CCNA_03519	CDS_UTRS	NC_011916.1	+	3676618	3677144	CCNA_R0067:CCNA_R0066	IGR	NC_011916.1	-	2865447	2865741	27	0	1	1.41353e-10	7.44131e-10	NaN	NaN
CCNA_03817	CDS_UTRS	NC_011916.1	+	3981737	3982985	CCNA_02174:CCNA_02176	IGR	NC_011916.1	+	2328067	2328215	27	0	2	1.8792e-63	2.04153e-62	NaN	NaN
CCNA_R0081	ncRNA	NC_011916.1	+	3830130	3830241	CCNA_00347	CDS_UTRS	NC_011916.1	+	361865	362288	27	0	1	1.15485e-41	9.71157e-41	0.361952	0.657427
CrfA	ncRNA	NC_011916.1	-	3781372	3781500	CCNA_01869	CDS_UTRS	NC_011916.1	-	2005990	2008725	27	0	1	4.01064e-13	2.25018e-12	0.321706	0.622214
CCNA_00037	CDS_UTRS	NC_011916.1	-	39930	40798	CCNA_02311:CCNA_02321	IGR	NC_011916.1	+	2457632	2463334	26	0	1	3.55449e-35	2.80216e-34	0.022748	0.17103
CCNA_00238	CDS_UTRS	NC_011916.1	+	253207	254811	CCNA_03693:CCNA_03691	IGR	NC_011916.1	-	3858043	3858880	26	0	1	6.29519e-58	6.45344e-57	0.123206	0.405783
CCNA_00754	CDS_UTRS	NC_011916.1	-	812517	813370	SisD	ncRNA	NC_011916.1	-	2383511	2383595	26	0	1	0.999958	1	0.844054	0.935317
CCNA_00950	CDS_UTRS	NC_011916.1	+	1026984	1028648	CCNA_00956	CDS_UTRS	NC_011916.1	+	1032203	1034458	26	0	1	7.6083e-38	6.17347e-37	0.696034	0.872778
CCNA_01002	CDS_UTRS	NC_011916.1	-	1083961	1084761	CCNA_00506	CDS_UTRS	NC_011916.1	+	520955	522235	26	0	1	3.18442e-29	2.31314e-28	0.188642	0.49641
CCNA_01068	CDS_UTRS	NC_011916.1	-	1172641	1174330	CCNA_01067	CDS_UTRS	NC_011916.1	+	1171124	1172935	26	0	1	1.45792e-42	1.24108e-41	0.165062	0.462653
CCNA_01313	CDS_UTRS	NC_011916.1	+	1435640	1436071	CCNA_01312	CDS_UTRS	NC_011916.1	+	1434874	1435626	26	0	1	1.033e-14	5.99268e-14	0.791794	0.916433
CCNA_01404	CDS_UTRS	NC_011916.1	+	1521840	1523961	CCNA_03689	CDS_UTRS	NC_011916.1	+	3854685	3856197	26	0	1	0.000708952	0.00263264	NaN	NaN
CCNA_01425	CDS_UTRS	NC_011916.1	+	1541288	1543747	CCNA_03360	CDS_UTRS	NC_011916.1	+	3538576	3539950	26	0	1	1	1	0.65905	0.854436
CCNA_01492	CDS_UTRS	NC_011916.1	-	1601184	1602078	CCNA_00701	CDS_UTRS	NC_011916.1	+	761411	761892	26	0	1	1.00365e-24	6.8804e-24	0.321706	0.622214
CCNA_01519:CCNA_01520	IGR	NC_011916.1	+	1629103	1629133	SisA	ncRNA	NC_011916.1	+	840137	840219	26	2	1	7.28754e-54	7.10936e-53	0.220128	0.529269
CCNA_01537:CCNA_01524	IGR	NC_011916.1	-	1634268	1645153	CCNA_01531	CDS_UTRS	NC_011916.1	+	1638711	1639337	26	2	1	1.27357e-26	8.92383e-26	0.466324	0.744859
CCNA_01583	CDS_UTRS	NC_011916.1	-	1698321	1699623	CCNA_03297	CDS_UTRS	NC_011916.1	+	3467961	3469326	26	26	1	7.90101e-43	6.75177e-42	0.361952	0.657427
CCNA_01742:CCNA_01746	IGR	NC_011916.1	+	1871668	1874009	CCNA_02186:CCNA_R0206	IGR	NC_011916.1	+	2338632	2338873	26	0	1	0.0311432	0.0741128	0.844054	0.935317
CCNA_01770	CDS_UTRS	NC_011916.1	+	1898072	1898863	CCNA_01769	CDS_UTRS	NC_011916.1	-	1896272	1898375	26	4	1	4.78445e-44	4.13311e-43	3.6e-05	0.00144139
CCNA_01787:CCNA_01785	IGR	NC_011916.1	-	1913298	1914720	CCNA_02647:CCNA_02646	IGR	NC_011916.1	-	2800162	2800601	26	0	1	7.32693e-17	4.41686e-16	0.334574	0.644385
CCNA_01834:CCNA_01828	IGR	NC_011916.1	-	1955543	1964808	CCNA_01830	CDS_UTRS	NC_011916.1	+	1956607	1959592	26	0	1	4.62344e-35	3.63969e-34	0.791794	0.916433
CCNA_01982	CDS_UTRS	NC_011916.1	+	2127154	2128800	CCNA_03488	CDS_UTRS	NC_011916.1	-	3648718	3649506	26	0	1	1.60562e-53	1.55678e-52	0.404494	0.689312
CCNA_02136	CDS_UTRS	NC_011916.1	-	2292773	2294377	CCNA_02567	CDS_UTRS	NC_011916.1	+	2716586	2719231	26	0	1	9.35438e-18	5.74205e-17	0.404494	0.689312
CCNA_02283:CCNA_02275	IGR	NC_011916.1	-	2426806	2433196	CCNA_03778	CDS_UTRS	NC_011916.1	+	3944517	3945669	26	6	1	1.5685e-34	1.22347e-33	0.565296	0.800139
CCNA_02448	CDS_UTRS	NC_011916.1	-	2589111	2589982	CCNA_02449	CDS_UTRS	NC_011916.1	+	2589731	2590666	26	0	1	5.63169e-15	3.27737e-14	0.53439	0.771616
CCNA_02540	CDS_UTRS	NC_011916.1	-	2689373	2690906	CCNA_03727	CDS_UTRS	NC_011916.1	+	3895456	3896842	26	0	1	1.50166e-69	1.74595e-68	NaN	NaN
CCNA_02867:CCNA_02865	IGR	NC_011916.1	-	3019064	3019448	CCNA_02866	CDS_UTRS	NC_011916.1	+	3018811	3019675	26	0	1	3.06734e-67	3.48239e-66	0.53439	0.771616
CCNA_03184	CDS_UTRS	NC_011916.1	-	3343978	3345948	CCNA_01750	CDS_UTRS	NC_011916.1	+	1877349	1878712	26	0	1	1.2068e-12	6.70298e-12	NaN	NaN
CCNA_03184	CDS_UTRS	NC_011916.1	-	3343978	3345948	CCNA_R0092	ncRNA	NC_011916.1	+	3946278	3946395	26	0	1	1	1	0.577478	0.800139
CCNA_03269	CDS_UTRS	NC_011916.1	+	3438197	3439574	CCNA_01760	CDS_UTRS	NC_011916.1	-	1887024	1889536	26	0	1	9.16908e-35	7.1977e-34	0.123206	0.405783
CCNA_03304	CDS_UTRS	NC_011916.1	-	3480931	3483125	CCNA_01298	CDS_UTRS	NC_011916.1	+	1423434	1424726	26	0	1	0.00645193	0.0196715	NaN	NaN
CCNA_03685:CCNA_03681	IGR	NC_011916.1	-	3843847	3845848	CCNA_03682	CDS_UTRS	NC_011916.1	+	3843750	3844650	26	26	1	9.77903e-82	1.2913e-80	0.524333	0.771616
CCNA_03778	CDS_UTRS	NC_011916.1	+	3944517	3945669	CCNA_01306	CDS_UTRS	NC_011916.1	+	1431629	1432432	26	0	1	2.51024e-11	1.34901e-10	0.844054	0.935317
CCNA_03962	CDS_UTRS	NC_011916.1	+	2335747	2335973	CCNA_03931	CDS_UTRS	NC_011916.1	-	773237	773730	26	2	1	0.00011186	0.000453822	0.730216	0.886026
CCNA_R0042	ncRNA	NC_011916.1	+	1915870	1916013	CCNA_R0072	ncRNA	NC_011916.1	-	3062858	3063001	26	0	2	1	1	NaN	NaN	antisense sRNA to ISCc2 transposase
CCNA_R0129:CCNA_01039	IGR	NC_011916.1	+	1128506	1133415	CCNA_01038	CDS_UTRS	NC_011916.1	-	1132945	1133587	26	0	1	3.98949e-73	4.85745e-72	0.726296	0.886026
CrfA	ncRNA	NC_011916.1	-	3781372	3781500	SisC	ncRNA	NC_011916.1	+	1702213	1702292	26	2	1	1.36798e-05	5.95977e-05	0.000206	0.00500539
SisA	ncRNA	NC_011916.1	+	840137	840219	CCNA_01971	CDS_UTRS	NC_011916.1	+	2115217	2117381	26	0	1	0.0771766	0.153056	0.404494	0.689312
3_CCNA_01159	ncRNA	NC_011916.1	+	1268325	1268376	CCNA_03360	CDS_UTRS	NC_011916.1	+	3538576	3539950	25	16	4	5.90115e-22	3.8823e-21	0.924538	0.969452	3´-derived sRNA
CCNA_00014:CCNA_00009	IGR	NC_011916.1	-	7991	16817	CCNA_01525	CDS_UTRS	NC_011916.1	+	1634066	1634691	25	0	1	9.62389e-56	9.55669e-55	NaN	NaN
CCNA_00267	CDS_UTRS	NC_011916.1	-	280885	282072	CCNA_01355	CDS_UTRS	NC_011916.1	+	1469166	1470305	25	0	1	1	1	NaN	NaN
CCNA_00348	CDS_UTRS	NC_011916.1	-	362218	364308	CCNA_02297	CDS_UTRS	NC_011916.1	-	2444080	2444861	25	0	1	1.2454e-40	1.03943e-39	0.165062	0.462653
CCNA_00452:CCNA_00438	IGR	NC_011916.1	-	445401	458520	CCNA_03965:CCNA_02258	IGR	NC_011916.1	+	2404410	2409192	25	0	1	1.81754e-21	1.1845e-20	NaN	NaN
CCNA_00551:CCNA_R0110	IGR	NC_011916.1	-	564506	568059	CCNA_00900:CCNA_00902	IGR	NC_011916.1	+	980701	981734	25	1	2	1.61689e-106	2.7381e-105	NaN	NaN
CCNA_00579:CCNA_00570	IGR	NC_011916.1	-	589331	604009	CCNA_03434	CDS_UTRS	NC_011916.1	+	3597831	3598670	25	5	1	6.88524e-53	6.61795e-52	NaN	NaN
CCNA_00750:CCNA_00747	IGR	NC_011916.1	-	805154	807392	CCNA_00749	CDS_UTRS	NC_011916.1	+	805489	807584	25	1	1	1.59486e-50	1.48782e-49	0.199584	0.513515
CCNA_01000	CDS_UTRS	NC_011916.1	+	1082510	1082925	CCNA_03196	CDS_UTRS	NC_011916.1	-	3356461	3357055	25	0	2	5.02336e-104	8.29153e-103	NaN	NaN
CCNA_01059	CDS_UTRS	NC_011916.1	+	1159493	1162894	CCNA_02277	CDS_UTRS	NC_011916.1	+	2426568	2428969	25	25	1	1	1	0.844054	0.935317
CCNA_01059	CDS_UTRS	NC_011916.1	+	1159493	1162894	CCNA_R0158	ncRNA	NC_011916.1	+	2428924	2429018	25	25	1	1	1	NaN	NaN
CCNA_01386	CDS_UTRS	NC_011916.1	-	1502906	1503947	CCNA_01316	CDS_UTRS	NC_011916.1	+	1436536	1436904	25	0	1	0.129247	0.23067	0.819306	0.928361
CCNA_01481	CDS_UTRS	NC_011916.1	+	1588858	1590736	CCNA_00594	CDS_UTRS	NC_011916.1	-	624522	626542	25	0	1	1.79469e-36	1.43214e-35	0.165062	0.462653
CCNA_01556	CDS_UTRS	NC_011916.1	+	1672095	1673422	CCNA_01525	CDS_UTRS	NC_011916.1	+	1634066	1634691	25	0	1	6.53818e-19	4.07653e-18	0.220128	0.529269
CCNA_01625	CDS_UTRS	NC_011916.1	-	1745570	1747589	CCNA_01787:CCNA_01785	IGR	NC_011916.1	-	1913298	1914720	25	0	1	1.93372e-61	2.05646e-60	NaN	NaN
CCNA_01652	CDS_UTRS	NC_011916.1	+	1774090	1774660	CCNA_01819	CDS_UTRS	NC_011916.1	+	1945884	1946210	25	0	1	6.0718e-28	4.33946e-27	0.123206	0.405783
CCNA_02269	CDS_UTRS	NC_011916.1	+	2421786	2423178	CCNA_02252	CDS_UTRS	NC_011916.1	-	2400729	2402521	25	0	1	5.01625e-24	3.39894e-23	0.65905	0.854436
CCNA_02688	CDS_UTRS	NC_011916.1	+	2841718	2842771	CCNA_02200:CCNA_02198	IGR	NC_011916.1	-	2348675	2349129	25	0	1	6.143e-88	8.60331e-87	0.015744	0.140206
CCNA_02751	CDS_UTRS	NC_011916.1	-	2911679	2912724	CCNA_03867:CCNA_03874	IGR	NC_011916.1	+	4030512	4036490	25	0	1	2.2306e-65	2.49162e-64	0.762184	0.902185
CCNA_02991	CDS_UTRS	NC_011916.1	+	3144404	3145098	CCNA_01294	CDS_UTRS	NC_011916.1	+	1418530	1419424	25	0	2	9.36432e-89	1.32317e-87	NaN	NaN
CCNA_02991:CCNA_02995	IGR	NC_011916.1	+	3145099	3150458	CCNA_02994	CDS_UTRS	NC_011916.1	-	3146769	3150356	25	0	1	2.62506e-48	2.38665e-47	0.91277	0.966076
CCNA_03196:CCNA_03194	IGR	NC_011916.1	-	3355618	3356460	CCNA_03195	CDS_UTRS	NC_011916.1	+	3355603	3356699	25	0	1	2.1433e-57	2.18306e-56	NaN	NaN
CCNA_03232:CCNA_03245	IGR	NC_011916.1	+	3397841	3410814	CCNA_03239	CDS_UTRS	NC_011916.1	-	3403112	3404320	25	0	1	9.81462e-60	1.02219e-58	0.251722	0.561781
CCNA_03233	CDS_UTRS	NC_011916.1	-	3397643	3399046	CCNA_00618	CDS_UTRS	NC_011916.1	+	661761	663179	25	0	1	2.92792e-27	2.0712e-26	0.491562	0.747117
CCNA_03620:CCNA_03612	IGR	NC_011916.1	-	3767477	3775474	CCNA_00390	CDS_UTRS	NC_011916.1	+	405799	407213	25	4	1	6.79902e-26	4.7282e-25	NaN	NaN
CCNA_R0087:CCNA_R0086	IGR	NC_011916.1	-	3795995	3796166	CCNA_03639:CCNA_R0087	IGR	NC_011916.1	-	3797643	3798307	25	0	2	0.000219246	0.000857504	NaN	NaN
3_CCNA_02328	ncRNA	NC_011916.1	+	2470895	2471019	CCNA_03629	CDS_UTRS	NC_011916.1	-	3785383	3786246	24	5	1	1.95315e-08	9.62432e-08	0.404494	0.689312	3´-derived sRNA
CCNA_00013	CDS_UTRS	NC_011916.1	+	14199	17221	CCNA_02357	CDS_UTRS	NC_011916.1	-	2496431	2498034	24	0	1	5.8697e-16	3.47421e-15	0.791794	0.916433
CCNA_00204	CDS_UTRS	NC_011916.1	-	218136	220237	CCNA_R0148	ncRNA	NC_011916.1	+	1997162	1997282	24	1	1	1.99928e-60	2.10598e-59	0.010666	0.110547
CCNA_00661	CDS_UTRS	NC_011916.1	-	718799	719233	CCNA_02739	CDS_UTRS	NC_011916.1	-	2899934	2900950	24	0	2	3.59798e-55	3.54115e-54	NaN	NaN
CCNA_00692:CCNA_00696	IGR	NC_011916.1	+	751451	756028	CCNA_02709:CCNA_R0069	IGR	NC_011916.1	-	2867610	2868911	24	0	1	0.99789	1	NaN	NaN
CCNA_00754	CDS_UTRS	NC_011916.1	-	812517	813370	CCNA_01537:CCNA_01524	IGR	NC_011916.1	-	1634268	1645153	24	0	1	0.203365	0.328804	0.791794	0.916433
CCNA_00875:CCNA_00873	IGR	NC_011916.1	-	953035	953550	CCNA_00874	CDS_UTRS	NC_011916.1	+	952633	953944	24	0	1	4.46085e-86	6.12374e-85	NaN	NaN
CCNA_01055:CCNA_01046	IGR	NC_011916.1	-	1141947	1154643	CCNA_02372:CCNA_02369	IGR	NC_011916.1	-	2514031	2518432	24	0	1	5.64535e-51	5.30213e-50	0.000988	0.0172618
CCNA_01166:CCNA_03891	IGR	NC_011916.1	-	1254840	1284423	CCNA_01154	CDS_UTRS	NC_011916.1	+	1257860	1258734	24	3	1	6.05625e-27	4.26243e-26	0.429775	0.718714
CCNA_01185:CCNA_01181	IGR	NC_011916.1	-	1302003	1303892	CCNA_01184	CDS_UTRS	NC_011916.1	+	1303641	1304287	24	0	1	2.18863e-40	1.82117e-39	0.947106	0.975485
CCNA_01195	CDS_UTRS	NC_011916.1	-	1318029	1319329	CCNA_R0123	ncRNA	NC_011916.1	-	921612	921719	24	13	2	4.56924e-17	2.76648e-16	NaN	NaN
CCNA_01235:CCNA_01243	IGR	NC_011916.1	+	1363236	1369101	CCNA_01239	CDS_UTRS	NC_011916.1	-	1364421	1365904	24	2	1	1.20614e-63	1.31548e-62	0.448388	0.718714
CCNA_01725	CDS_UTRS	NC_011916.1	+	1851328	1852821	CCNA_00071	CDS_UTRS	NC_011916.1	+	72950	73658	24	0	1	6.01058e-26	4.18515e-25	0.947106	0.975485
CCNA_01950:CCNA_01945	IGR	NC_011916.1	-	2088207	2091857	CCNA_01949	CDS_UTRS	NC_011916.1	+	2091495	2092180	24	0	1	5.21707e-94	7.70542e-93	0.934838	0.969452
CCNA_01997	CDS_UTRS	NC_011916.1	-	2143714	2144305	CCNA_R0077	ncRNA	NC_011916.1	-	3532896	3533067	24	0	1	0.273048	0.418437	0.53439	0.771616
CCNA_02367	CDS_UTRS	NC_011916.1	+	2509112	2510600	CCNA_01259	CDS_UTRS	NC_011916.1	+	1386126	1387099	24	0	1	6.35198e-49	5.81321e-48	0.920524	0.966076
CCNA_02458	CDS_UTRS	NC_011916.1	+	2599411	2601062	CCNA_02186	CDS_UTRS	NC_011916.1	+	2337853	2338631	24	0	1	0.999946	1	0.730216	0.886026
CCNA_02559	CDS_UTRS	NC_011916.1	-	2706036	2706792	CCNA_02558	CDS_UTRS	NC_011916.1	+	2704653	2706439	24	3	1	7.47929e-57	7.56247e-56	0.934838	0.969452
CCNA_02603	CDS_UTRS	NC_011916.1	-	2748335	2749862	CCNA_03024	CDS_UTRS	NC_011916.1	-	3179197	3180397	24	0	1	1.95451e-32	1.48184e-31	0.123206	0.405783
CCNA_02793	CDS_UTRS	NC_011916.1	+	2951003	2953714	CCNA_01382	CDS_UTRS	NC_011916.1	+	1498340	1500238	24	0	1	2.20354e-92	3.19082e-91	0.791794	0.916433
CCNA_02907	CDS_UTRS	NC_011916.1	+	3062866	3064150	CCNA_01787	CDS_UTRS	NC_011916.1	-	1914721	1915983	24	0	2	5.65596e-77	7.12098e-76	NaN	NaN
CCNA_03181:CCNA_03185	IGR	NC_011916.1	+	3341899	3345652	CCNA_03184	CDS_UTRS	NC_011916.1	-	3343978	3345948	24	22	1	1.46444e-08	7.23869e-08	0.819306	0.928361
CCNA_03182	CDS_UTRS	NC_011916.1	-	3341662	3342261	CCNA_03116	CDS_UTRS	NC_011916.1	+	3265855	3266211	24	0	2	7.67909e-115	1.40093e-113	NaN	NaN
CCNA_03442	CDS_UTRS	NC_011916.1	-	3604872	3605282	CCNA_00977	CDS_UTRS	NC_011916.1	+	1057275	1057779	24	0	3	3.5376e-96	5.36053e-95	NaN	NaN
CCNA_03709	CDS_UTRS	NC_011916.1	-	3875866	3876358	CCNA_03442	CDS_UTRS	NC_011916.1	-	3604872	3605282	24	0	3	2.09872e-98	3.26037e-97	NaN	NaN
CCNA_03817	CDS_UTRS	NC_011916.1	+	3981737	3982985	CCNA_03452	CDS_UTRS	NC_011916.1	-	3616254	3616693	24	0	2	3.15321e-53	3.04399e-52	NaN	NaN
CCNA_R0002	ncRNA	NC_011916.1	-	96456	96584	CCNA_01058	CDS_UTRS	NC_011916.1	-	1159089	1159629	24	0	1	2.1576e-13	1.21668e-12	0.321706	0.622214
CCNA_R0068:CCNA_R0067	IGR	NC_011916.1	-	2865818	2865884	CCNA_R0086:CCNA_R0085	IGR	NC_011916.1	-	3795851	3795917	24	0	2	1.1197e-89	1.59431e-88	NaN	NaN
CCNA_R0160:CCNA_02299	IGR	NC_011916.1	+	2444239	2445620	CCNA_02297	CDS_UTRS	NC_011916.1	-	2444080	2444861	24	4	1	5.16947e-59	5.35386e-58	0.003346	0.0468568
CCNA_00263:CCNA_00260	IGR	NC_011916.1	-	273759	275614	CCNA_03663	CDS_UTRS	NC_011916.1	-	3822430	3824960	23	0	1	8.57177e-37	6.85989e-36	0.089528	0.350938
CCNA_00268	CDS_UTRS	NC_011916.1	+	281930	284029	CCNA_01766	CDS_UTRS	NC_011916.1	-	1894243	1895428	23	0	1	1	1	0.696034	0.872778
CCNA_00268	CDS_UTRS	NC_011916.1	+	281930	284029	CCNA_03501	CDS_UTRS	NC_011916.1	-	3658588	3659565	23	0	1	0.999997	1	0.076034	0.331317
CCNA_00274:CCNA_00277	IGR	NC_011916.1	+	288199	289960	CCNA_01873:CCNA_01875	IGR	NC_011916.1	+	2010675	2012637	23	0	2	2.21888e-88	3.11542e-87	NaN	NaN
CCNA_00422	CDS_UTRS	NC_011916.1	-	432312	433088	CCNA_01059	CDS_UTRS	NC_011916.1	+	1159493	1162894	23	0	1	0.972847	1	0.000792	0.0145292
CCNA_00692:CCNA_00696	IGR	NC_011916.1	+	751451	756028	CCNA_03664	CDS_UTRS	NC_011916.1	+	3824800	3825798	23	0	1	3.69549e-27	2.61252e-26	0.123206	0.405783
CCNA_01022	CDS_UTRS	NC_011916.1	+	1108253	1109898	CCNA_00162	CDS_UTRS	NC_011916.1	+	171614	172940	23	0	1	6.79064e-10	3.49521e-09	0.190906	0.49641
CCNA_01144	CDS_UTRS	NC_011916.1	-	1248269	1248661	CCNA_R0016	ncRNA	NC_011916.1	+	844332	844401	23	0	1	2.10822e-53	2.04052e-52	0.046328	0.249234
CCNA_01415	CDS_UTRS	NC_011916.1	+	1532818	1533680	CCNA_01425	CDS_UTRS	NC_011916.1	+	1541288	1543747	23	0	1	0.00235341	0.00796582	0.448388	0.718714
CCNA_01777	CDS_UTRS	NC_011916.1	+	1903293	1905151	CCNA_01059	CDS_UTRS	NC_011916.1	+	1159493	1162894	23	0	1	0.048124	0.106122	0.105244	0.37709
CCNA_01843:CCNA_01852	IGR	NC_011916.1	+	1976229	1983791	CCNA_01851	CDS_UTRS	NC_011916.1	-	1982720	1983981	23	0	1	3.31107e-31	2.46486e-30	0.165062	0.462653
CCNA_01873:CCNA_01875	IGR	NC_011916.1	+	2010675	2012637	CCNA_00274:CCNA_00277	IGR	NC_011916.1	+	288199	289960	23	0	2	1.53499e-93	2.24619e-92	NaN	NaN
CCNA_02076	CDS_UTRS	NC_011916.1	-	2226928	2227642	CCNA_02080	CDS_UTRS	NC_011916.1	-	2230726	2231828	23	0	1	3.25499e-37	2.62006e-36	0.989942	0.995095
CCNA_02214:CCNA_02219	IGR	NC_011916.1	+	2362635	2365250	CCNA_02218	CDS_UTRS	NC_011916.1	-	2364433	2365377	23	1	1	7.06026e-61	7.4797e-60	NaN	NaN
CCNA_02298	CDS_UTRS	NC_011916.1	-	2444803	2445962	CCNA_01296	CDS_UTRS	NC_011916.1	-	1420057	1422100	23	0	1	3.40493e-28	2.44925e-27	0.000338	0.00765507
CCNA_02418:CCNA_02424	IGR	NC_011916.1	+	2563405	2567705	CCNA_02420	CDS_UTRS	NC_011916.1	-	2564292	2564726	23	23	1	8.06359e-47	7.17252e-46	0.136896	0.434352
CCNA_02462:CCNA_R0060	IGR	NC_011916.1	+	2604872	2607990	CCNA_R0060:CCNA_02469	IGR	NC_011916.1	+	2608065	2611749	23	0	3	1.22226e-64	1.34765e-63	NaN	NaN
CCNA_02526	CDS_UTRS	NC_011916.1	+	2674741	2676042	CCNA_02020	CDS_UTRS	NC_011916.1	-	2167295	2167827	23	2	1	3.41675e-36	2.71675e-35	0.336329	0.647085
CCNA_02709:CCNA_R0069	IGR	NC_011916.1	-	2867610	2868911	CCNA_R0069:CCNA_R0068	IGR	NC_011916.1	-	2865962	2866133	23	0	1	0.127344	0.227748	NaN	NaN
CCNA_02709:CCNA_R0069	IGR	NC_011916.1	-	2867610	2868911	CCNA_R0087:CCNA_R0086	IGR	NC_011916.1	-	3795995	3796166	23	0	1	0.138276	0.243106	NaN	NaN
CCNA_02816	CDS_UTRS	NC_011916.1	-	2973537	2973943	CCNA_01355	CDS_UTRS	NC_011916.1	+	1469166	1470305	23	2	1	1	1	NaN	NaN
CCNA_02908	CDS_UTRS	NC_011916.1	-	3063771	3064884	CCNA_01786:CCNA_R0042	IGR	NC_011916.1	+	1914937	1915869	23	0	2	1.06198e-98	1.66142e-97	NaN	NaN	antisense sRNA to ISCc2 transposase
CCNA_02978:CCNA_02981	IGR	NC_011916.1	+	3134558	3136275	CCNA_R0092	ncRNA	NC_011916.1	+	3946278	3946395	23	3	1	2.38618e-40	1.98407e-39	NaN	NaN
CCNA_03046:CCNA_03053	IGR	NC_011916.1	+	3200843	3207264	CCNA_03048	CDS_UTRS	NC_011916.1	-	3201391	3202992	23	0	1	1.82745e-73	2.22994e-72	NaN	NaN
CCNA_03181	CDS_UTRS	NC_011916.1	+	3340224	3341898	CCNA_03690	CDS_UTRS	NC_011916.1	-	3855893	3856880	23	2	1	2.93619e-26	2.05089e-25	0.6196	0.827863
CCNA_03181:CCNA_03185	IGR	NC_011916.1	+	3341899	3345652	SisA	ncRNA	NC_011916.1	+	840137	840219	23	22	2	0.0488673	0.107174	NaN	NaN
CCNA_03304	CDS_UTRS	NC_011916.1	-	3480931	3483125	CCNA_03306	CDS_UTRS	NC_011916.1	-	3483670	3484241	23	23	1	4.48057e-05	0.000187754	0.6196	0.827863
CCNA_03304	CDS_UTRS	NC_011916.1	-	3480931	3483125	CCNA_03305	CDS_UTRS	NC_011916.1	-	3483126	3483656	23	23	1	6.77773e-12	3.68884e-11	0.6196	0.827863
CCNA_03450	CDS_UTRS	NC_011916.1	+	3615271	3616005	CCNA_03822:CCNA_03818	IGR	NC_011916.1	-	3983333	3987987	23	0	1	1.34849e-103	2.21921e-102	NaN	NaN
CCNA_03624:CCNA_03621	IGR	NC_011916.1	-	3777583	3778977	CCNA_03623	CDS_UTRS	NC_011916.1	+	3777874	3779279	23	0	1	2.59415e-60	2.73001e-59	0.468769	0.747117
CCNA_03718	CDS_UTRS	NC_011916.1	+	3882821	3884072	SisA	ncRNA	NC_011916.1	+	840137	840219	23	23	1	1	1	0.361952	0.657427
CCNA_R0086:CCNA_R0085	IGR	NC_011916.1	-	3795851	3795917	CCNA_R0068:CCNA_R0067	IGR	NC_011916.1	-	2865818	2865884	23	0	2	6.86626e-85	9.29921e-84	NaN	NaN
CCNA_00215	CDS_UTRS	NC_011916.1	+	232498	233602	CCNA_R0199	ncRNA	NC_011916.1	+	3987216	3987334	22	7	1	0.0126326	0.0351443	0.14289	0.434352
CCNA_00230	CDS_UTRS	NC_011916.1	-	245565	247203	CCNA_01537:CCNA_01524	IGR	NC_011916.1	-	1634268	1645153	22	1	1	3.75537e-20	2.39532e-19	NaN	NaN
CCNA_00240	CDS_UTRS	NC_011916.1	+	255281	255725	CCNA_02855	CDS_UTRS	NC_011916.1	-	3009133	3009514	22	0	1	1.91437e-29	1.39515e-28	0.000282	0.00650728
CCNA_00302:CCNA_00308	IGR	NC_011916.1	+	317192	322823	CCNA_00305	CDS_UTRS	NC_011916.1	-	319278	320303	22	0	1	4.24493e-46	3.75477e-45	0.65905	0.854436
CCNA_00392	CDS_UTRS	NC_011916.1	+	407808	409218	CCNA_03092	CDS_UTRS	NC_011916.1	+	3240751	3242208	22	1	1	5.20055e-33	3.9673e-32	0.251722	0.561781
CCNA_00503	CDS_UTRS	NC_011916.1	+	519261	519932	CCNA_00504	CDS_UTRS	NC_011916.1	-	519529	520393	22	0	1	2.02267e-54	1.98193e-53	0.251722	0.561781
CCNA_00519	CDS_UTRS	NC_011916.1	-	533813	535082	CCNA_01476	CDS_UTRS	NC_011916.1	+	1583335	1584214	22	22	1	1.51668e-31	1.13593e-30	0.866624	0.944916
CCNA_00529	CDS_UTRS	NC_011916.1	+	541661	542406	CCNA_00880:CCNA_00877	IGR	NC_011916.1	-	955148	959190	22	0	1	2.59754e-66	2.93102e-65	0.321706	0.622214
CCNA_00548	CDS_UTRS	NC_011916.1	+	565904	566170	CCNA_02374	CDS_UTRS	NC_011916.1	-	2519668	2519963	22	0	3	2.56001e-86	3.52304e-85	NaN	NaN
CCNA_00661	CDS_UTRS	NC_011916.1	-	718799	719233	CCNA_02814	CDS_UTRS	NC_011916.1	+	2970534	2971714	22	0	2	2.59175e-48	2.3583e-47	NaN	NaN
CCNA_00731:CCNA_00726	IGR	NC_011916.1	-	783171	787160	CCNA_00857	CDS_UTRS	NC_011916.1	-	933442	935163	22	0	1	3.62857e-58	3.73706e-57	0.28541	0.593633
CCNA_01033	CDS_UTRS	NC_011916.1	+	1121997	1123124	CCNA_02610:CCNA_02619	IGR	NC_011916.1	+	2757427	2767005	22	0	2	6.11521e-27	4.3012e-26	NaN	NaN
CCNA_01087	CDS_UTRS	NC_011916.1	+	1193076	1194192	CCNA_03548	CDS_UTRS	NC_011916.1	+	3704207	3705857	22	22	1	1.59786e-09	8.12631e-09	0.191124	0.496626
CCNA_01100	CDS_UTRS	NC_011916.1	-	1205330	1207357	CCNA_01087:CCNA_01102	IGR	NC_011916.1	+	1194193	1208016	22	0	1	1.01598e-40	8.48585e-40	NaN	NaN
CCNA_01549:CCNA_03953	IGR	NC_011916.1	-	1659464	1662173	CCNA_01548	CDS_UTRS	NC_011916.1	+	1661146	1662560	22	10	1	7.03316e-86	9.61921e-85	NaN	NaN
CCNA_01682:CCNA_01674	IGR	NC_011916.1	-	1797683	1809153	CCNA_01675	CDS_UTRS	NC_011916.1	+	1797535	1799555	22	0	1	1.48848e-44	1.29087e-43	0.361952	0.657427
CCNA_02061:CCNA_02065	IGR	NC_011916.1	+	2211868	2215579	CCNA_02062	CDS_UTRS	NC_011916.1	-	2211578	2213525	22	1	1	7.71522e-49	7.055e-48	NaN	NaN
CCNA_02097	CDS_UTRS	NC_011916.1	+	2245308	2247543	CCNA_02009	CDS_UTRS	NC_011916.1	-	2156875	2157291	22	0	1	2.51355e-18	1.55322e-17	NaN	NaN
CCNA_02124:CCNA_02120	IGR	NC_011916.1	-	2271367	2275366	CCNA_03947:CCNA_01269	IGR	NC_011916.1	+	1395106	1397351	22	0	2	1.72105e-57	1.75459e-56	NaN	NaN
CCNA_02212	CDS_UTRS	NC_011916.1	+	2359740	2360892	SisA	ncRNA	NC_011916.1	+	840137	840219	22	0	1	0.254089	0.394529	0.0549	0.275929
CCNA_02610:CCNA_02619	IGR	NC_011916.1	+	2757427	2767005	CCNA_02134	CDS_UTRS	NC_011916.1	-	2290257	2292065	22	0	1	1.56132e-28	1.12748e-27	NaN	NaN
CCNA_02771	CDS_UTRS	NC_011916.1	+	2931350	2931816	CCNA_02374	CDS_UTRS	NC_011916.1	-	2519668	2519963	22	0	3	3.16798e-82	4.19823e-81	NaN	NaN
CCNA_02813	CDS_UTRS	NC_011916.1	+	2970103	2970537	CCNA_00660	CDS_UTRS	NC_011916.1	-	717622	718802	22	0	2	1.83432e-47	1.64348e-46	NaN	NaN
CCNA_02815	CDS_UTRS	NC_011916.1	-	2971367	2973531	CCNA_02738	CDS_UTRS	NC_011916.1	+	2898797	2900018	22	0	2	5.45733e-45	4.77764e-44	NaN	NaN
CCNA_03048	CDS_UTRS	NC_011916.1	-	3201391	3202992	CCNA_00376:CCNA_00381	IGR	NC_011916.1	+	392039	397265	22	19	2	5.92548e-61	6.2835e-60	NaN	NaN
CCNA_03184	CDS_UTRS	NC_011916.1	-	3343978	3345948	CCNA_R0199	ncRNA	NC_011916.1	+	3987216	3987334	22	1	1	1	1	0.076034	0.331317
CCNA_03337	CDS_UTRS	NC_011916.1	-	3518602	3519304	CCNA_00230	CDS_UTRS	NC_011916.1	-	245565	247203	22	0	1	3.23399e-23	2.16484e-22	0.089528	0.350938
CCNA_03382	CDS_UTRS	NC_011916.1	+	3553774	3555318	CCNA_03349:CCNA_03991	IGR	NC_011916.1	-	3528157	3528777	22	0	1	7.90794e-60	8.26719e-59	0.577478	0.800139
CCNA_03593	CDS_UTRS	NC_011916.1	-	3746577	3747969	SisA	ncRNA	NC_011916.1	+	840137	840219	22	2	1	0.00833068	0.0246017	0.06473	0.304871
CCNA_03613	CDS_UTRS	NC_011916.1	+	3767476	3768158	SisA	ncRNA	NC_011916.1	+	840137	840219	22	13	2	0.510324	0.692197	0.404494	0.689312
CCNA_03637:CCNA_03647	IGR	NC_011916.1	+	3792475	3805412	CCNA_02647:CCNA_02646	IGR	NC_011916.1	-	2800162	2800601	22	0	1	0.999999	1	NaN	NaN
CCNA_03678:CCNA_03682	IGR	NC_011916.1	+	3838755	3843749	CCNA_03681	CDS_UTRS	NC_011916.1	-	3842762	3843846	22	0	1	1.34897e-32	1.02484e-31	NaN	NaN
CCNA_03718	CDS_UTRS	NC_011916.1	+	3882821	3884072	CCNA_01448	CDS_UTRS	NC_011916.1	+	1560830	1561850	22	22	1	4.71148e-16	2.79165e-15	0.220128	0.529269
CCNA_03796:CCNA_03801	IGR	NC_011916.1	+	3960758	3964008	CCNA_00373	CDS_UTRS	NC_011916.1	-	389006	389791	22	0	1	7.41197e-65	8.19677e-64	0.6196	0.827863
CCNA_03980	CDS_UTRS	NC_011916.1	-	2984395	2984920	SisA	ncRNA	NC_011916.1	+	840137	840219	22	2	1	8.25989e-17	4.96848e-16	0.251722	0.561781
CCNA_R0057:CCNA_R0163	IGR	NC_011916.1	-	2560043	2563344	CCNA_02416	CDS_UTRS	NC_011916.1	+	2559983	2560475	22	20	2	1.9326e-18	1.19556e-17	NaN	NaN
CCNA_R0081	ncRNA	NC_011916.1	+	3830130	3830241	CCNA_R0118	ncRNA	NC_011916.1	+	808729	808841	22	0	1	0.976522	1	0.53439	0.771616
CCNA_R0088	ncRNA	NC_011916.1	+	3946037	3946176	CCNA_03873	CDS_UTRS	NC_011916.1	-	4036307	4036764	22	0	1	7.81947e-31	5.7977e-30	0.491562	0.747117
CCNA_R0115	ncRNA	NC_011916.1	-	733806	733871	CCNA_02425	CDS_UTRS	NC_011916.1	-	2568734	2569006	22	22	1	2.29841e-67	2.61745e-66	NaN	NaN
CCNA_R0115	ncRNA	NC_011916.1	-	733806	733871	CCNA_02426	CDS_UTRS	NC_011916.1	-	2569003	2570064	22	22	1	6.4234e-57	6.50076e-56	0.28541	0.593633
SisA	ncRNA	NC_011916.1	+	840137	840219	CCNA_01448	CDS_UTRS	NC_011916.1	+	1560830	1561850	22	22	1	0.118182	0.214055	0.123206	0.405783
CCNA_00033	CDS_UTRS	NC_011916.1	-	35824	38086	CCNA_01659	CDS_UTRS	NC_011916.1	+	1779993	1781308	21	0	1	8.9587e-17	5.38007e-16	0.404494	0.689312
CCNA_00119	CDS_UTRS	NC_011916.1	+	131977	132438	CCNA_00121:CCNA_00116	IGR	NC_011916.1	-	127954	132749	21	0	1	1.61798e-62	1.73566e-61	0.696034	0.872778
CCNA_00165:CCNA_00154	IGR	NC_011916.1	-	163436	176891	CCNA_00159	CDS_UTRS	NC_011916.1	+	166781	169316	21	3	2	1.33077e-17	8.14617e-17	0.034225	0.213921
CCNA_00338	CDS_UTRS	NC_011916.1	+	348393	350753	CCNA_02672	CDS_UTRS	NC_011916.1	-	2824597	2825321	21	2	1	0.00556109	0.0172252	0.361952	0.657427
CCNA_00692:CCNA_00696	IGR	NC_011916.1	+	751451	756028	CCNA_00799	CDS_UTRS	NC_011916.1	-	862979	864905	21	0	1	4.66536e-06	2.07324e-05	NaN	NaN
CCNA_00754	CDS_UTRS	NC_011916.1	-	812517	813370	CCNA_02077	CDS_UTRS	NC_011916.1	-	2227639	2228430	21	0	1	1.58384e-07	7.55613e-07	0.97379	0.98561
CCNA_00774:SisA	IGR	NC_011916.1	+	830627	840136	CCNA_00778	CDS_UTRS	NC_011916.1	-	837867	839978	21	0	1	8.70535e-33	6.6273e-32	0.957664	0.98065
CCNA_00782	CDS_UTRS	NC_011916.1	-	842289	844279	CCNA_02186	CDS_UTRS	NC_011916.1	+	2337853	2338631	21	2	1	0.248594	0.388147	0.220128	0.529269
CCNA_00847:CCNA_00852	IGR	NC_011916.1	+	921504	927437	CCNA_00268	CDS_UTRS	NC_011916.1	+	281930	284029	21	4	4	1	1	NaN	NaN
CCNA_00983:CCNA_R0021	IGR	NC_011916.1	-	1057037	1061970	CCNA_01351:CCNA_01335	IGR	NC_011916.1	-	1448839	1463027	21	0	2	6.82862e-45	5.96402e-44	NaN	NaN
CCNA_01123	CDS_UTRS	NC_011916.1	+	1227687	1229491	CCNA_01355	CDS_UTRS	NC_011916.1	+	1469166	1470305	21	0	1	1	1	NaN	NaN
CCNA_01537:CCNA_01524	IGR	NC_011916.1	-	1634268	1645153	CCNA_03690	CDS_UTRS	NC_011916.1	-	3855893	3856880	21	0	1	2.17272e-21	1.41348e-20	NaN	NaN
CCNA_01556	CDS_UTRS	NC_011916.1	+	1672095	1673422	CCNA_02204	CDS_UTRS	NC_011916.1	-	2351862	2353090	21	0	1	0.00351437	0.0114281	NaN	NaN
CCNA_01684	CDS_UTRS	NC_011916.1	-	1811266	1812432	CCNA_03762:CCNA_03764	IGR	NC_011916.1	+	3931881	3932557	21	0	1	1.23443e-12	6.84956e-12	NaN	NaN
CCNA_01801	CDS_UTRS	NC_011916.1	+	1926343	1926795	CCNA_02923	CDS_UTRS	NC_011916.1	-	3082719	3086025	21	21	1	2.04146e-50	1.89806e-49	0.220128	0.529269
CCNA_01801	CDS_UTRS	NC_011916.1	+	1926343	1926795	CCNA_R0175	ncRNA	NC_011916.1	-	3082626	3082718	21	21	1	7.95471e-41	6.65914e-40	NaN	NaN
CCNA_01821:CCNA_01812	IGR	NC_011916.1	-	1937805	1947359	CCNA_01813	CDS_UTRS	NC_011916.1	+	1937504	1938711	21	0	1	3.73748e-28	2.68151e-27	0.361952	0.657427
CCNA_02335:CCNA_02341	IGR	NC_011916.1	+	2477035	2480678	CCNA_02336	CDS_UTRS	NC_011916.1	-	2476609	2477789	21	0	1	6.78481e-39	5.56635e-38	0.14289	0.434352
CCNA_02595	CDS_UTRS	NC_011916.1	-	2743138	2743590	CCNA_03965:CCNA_02258	IGR	NC_011916.1	+	2404410	2409192	21	4	1	0.000270787	0.0010502	NaN	NaN
CCNA_02663	CDS_UTRS	NC_011916.1	-	2817392	2817990	CCNA_00216:CCNA_00209	IGR	NC_011916.1	-	225128	233269	21	0	1	1.53349e-08	7.57321e-08	0.448388	0.718714
CCNA_02826	CDS_UTRS	NC_011916.1	+	2981044	2982193	CCNA_02374	CDS_UTRS	NC_011916.1	-	2519668	2519963	21	0	1	7.13965e-67	8.07268e-66	NaN	NaN
CCNA_03020:CCNA_03025	IGR	NC_011916.1	+	3175836	3180077	CCNA_03023	CDS_UTRS	NC_011916.1	-	3176921	3179196	21	6	2	5.34941e-30	3.91396e-29	0	0
CCNA_03138	CDS_UTRS	NC_011916.1	+	3285814	3288241	SisB	ncRNA	NC_011916.1	-	1247598	1247664	21	0	1	5.85598e-22	3.85487e-21	0.0238854	0.178484
CCNA_03201	CDS_UTRS	NC_011916.1	-	3361684	3363078	CCNA_00764	CDS_UTRS	NC_011916.1	-	822151	823097	21	0	1	1.68566e-27	1.19625e-26	0.491562	0.747117
CCNA_R0066:CCNA_R0065	IGR	NC_011916.1	-	2862556	2862653	CCNA_R0084:CCNA_R0211	IGR	NC_011916.1	-	3792631	3792686	21	0	2	4.07998e-67	4.62732e-66	NaN	NaN
CCNA_R0069:CCNA_R0068	IGR	NC_011916.1	-	2865962	2866133	CCNA_03639:CCNA_R0087	IGR	NC_011916.1	-	3797643	3798307	21	0	2	0.00380303	0.0122235	NaN	NaN
CCNA_R0077	ncRNA	NC_011916.1	-	3532896	3533067	CCNA_01909	CDS_UTRS	NC_011916.1	-	2053949	2055196	21	0	1	1	1	0.53439	0.771616
CCNA_R0092:CCNA_03782	IGR	NC_011916.1	+	3946396	3949990	CCNA_03781	CDS_UTRS	NC_011916.1	-	3947235	3950207	21	0	2	1.85461e-25	1.28411e-24	0.001014	0.0176321
CCNA_R0150:CCNA_R0043	IGR	NC_011916.1	+	2039246	2044468	CCNA_01574	CDS_UTRS	NC_011916.1	+	1689973	1691107	21	0	1	4.76777e-52	4.55112e-51	0.866624	0.944916
CCNA_00037	CDS_UTRS	NC_011916.1	-	39930	40798	CCNA_R0012:CCNA_00698	IGR	NC_011916.1	-	758016	758662	20	20	1	2.83463e-47	2.5295e-46	0.321706	0.622214	antisense sRNA to ISCc2 transposase
CCNA_00037	CDS_UTRS	NC_011916.1	-	39930	40798	CCNA_03053	CDS_UTRS	NC_011916.1	+	3207265	3208435	20	20	1	3.74541e-46	3.31557e-45	0.321706	0.622214
CCNA_00320	CDS_UTRS	NC_011916.1	-	334849	335209	CCNA_00834	CDS_UTRS	NC_011916.1	+	899462	900613	20	0	1	0.173145	0.290636	0.038956	0.224732
CCNA_00345:CCNA_R0200	IGR	NC_011916.1	-	348217	359142	CCNA_00339	CDS_UTRS	NC_011916.1	+	350754	352269	20	20	1	2.60355e-33	1.99714e-32	0.089528	0.350938	antisense RNA
CCNA_00858	CDS_UTRS	NC_011916.1	+	935130	937743	CCNA_01519	CDS_UTRS	NC_011916.1	+	1628090	1629102	20	0	1	1.48607e-30	1.09525e-29	0.220128	0.529269
CCNA_01017:CCNA_01021	IGR	NC_011916.1	+	1099972	1104825	CCNA_01020	CDS_UTRS	NC_011916.1	-	1103301	1104575	20	0	1	1.30648e-48	1.19271e-47	0.321706	0.622214
CCNA_01266	CDS_UTRS	NC_011916.1	-	1395548	1395953	CCNA_02122	CDS_UTRS	NC_011916.1	+	2273885	2274760	20	0	1	6.49202e-53	6.2454e-52	NaN	NaN
CCNA_01351:CCNA_01335	IGR	NC_011916.1	-	1448839	1463027	CCNA_00983:CCNA_R0021	IGR	NC_011916.1	-	1057037	1061970	20	0	3	1.02152e-42	8.7159e-42	NaN	NaN
CCNA_01787	CDS_UTRS	NC_011916.1	-	1914721	1915983	CCNA_03018	CDS_UTRS	NC_011916.1	+	3170257	3171592	20	0	1	1.02611e-74	1.26183e-73	NaN	NaN
CCNA_01862:CCNA_01851	IGR	NC_011916.1	-	1983982	1996690	CCNA_01855	CDS_UTRS	NC_011916.1	+	1986742	1987485	20	0	1	1.30947e-20	8.43965e-20	0.361952	0.657427
CCNA_02065	CDS_UTRS	NC_011916.1	+	2215580	2218082	CCNA_03762:CCNA_03764	IGR	NC_011916.1	+	3931881	3932557	20	20	1	1.72579e-10	9.06365e-10	0.404494	0.689312
CCNA_02196	CDS_UTRS	NC_011916.1	-	2346186	2346828	CCNA_01386	CDS_UTRS	NC_011916.1	-	1502906	1503947	20	19	1	0.898689	1	0.844054	0.935317
CCNA_02243:CCNA_02247	IGR	NC_011916.1	+	2393365	2396013	CCNA_00338	CDS_UTRS	NC_011916.1	+	348393	350753	20	0	1	1.20748e-27	8.58549e-27	NaN	NaN
CCNA_02254	CDS_UTRS	NC_011916.1	-	2404318	2405779	CCNA_R0051	ncRNA	NC_011916.1	+	2404309	2404501	20	1	1	2.48199e-05	0.000105967	0.361952	0.657427
CCNA_02401:CCNA_02403	IGR	NC_011916.1	+	2544764	2546165	CCNA_00159	CDS_UTRS	NC_011916.1	+	166781	169316	20	0	1	1.84626e-39	1.52258e-38	0.0549	0.275929
CCNA_02570	CDS_UTRS	NC_011916.1	+	2721105	2722747	CCNA_03500	CDS_UTRS	NC_011916.1	-	3656955	3658564	20	1	1	3.35874e-40	2.79065e-39	0.022748	0.17103
CCNA_02615	CDS_UTRS	NC_011916.1	-	2762745	2764164	CCNA_01968	CDS_UTRS	NC_011916.1	+	2111562	2112678	20	20	1	0.767466	0.956708	NaN	NaN
CCNA_02677:CCNA_02681	IGR	NC_011916.1	+	2831139	2833578	CCNA_02679	CDS_UTRS	NC_011916.1	-	2831838	2832666	20	2	1	7.96123e-54	7.75975e-53	0.361952	0.657427
CCNA_02826	CDS_UTRS	NC_011916.1	+	2981044	2982193	CCNA_02771	CDS_UTRS	NC_011916.1	+	2931350	2931816	20	0	1	8.43606e-59	8.72067e-58	NaN	NaN
CCNA_02986	CDS_UTRS	NC_011916.1	-	3140296	3142615	CCNA_00721	CDS_UTRS	NC_011916.1	-	777742	779614	20	0	1	6.37056e-12	3.47064e-11	0.123206	0.405783
CCNA_03181:CCNA_03185	IGR	NC_011916.1	+	3341899	3345652	CCNA_03182	CDS_UTRS	NC_011916.1	-	3341662	3342261	20	0	1	7.26596e-52	6.91794e-51	0.904328	0.961454
CCNA_03184	CDS_UTRS	NC_011916.1	-	3343978	3345948	CCNA_03933	CDS_UTRS	NC_011916.1	-	774018	774478	20	0	1	2.68817e-06	1.20668e-05	0.762184	0.902185
CCNA_03223:CCNA_03231	IGR	NC_011916.1	+	3386858	3396997	CCNA_03230	CDS_UTRS	NC_011916.1	-	3395688	3397122	20	0	1	1.04215e-51	9.8884e-51	0.000338	0.00765507
CCNA_03637:CCNA_03647	IGR	NC_011916.1	+	3792475	3805412	CCNA_03639:CCNA_R0087	IGR	NC_011916.1	-	3797643	3798307	20	1	2	0.0946517	0.179374	NaN	NaN
CCNA_R0150:CCNA_R0043	IGR	NC_011916.1	+	2039246	2044468	CCNA_00014:CCNA_00009	IGR	NC_011916.1	-	7991	16817	20	7	1	2.79795e-36	2.22632e-35	0.819306	0.928361
SisA	ncRNA	NC_011916.1	+	840137	840219	CCNA_01230	CDS_UTRS	NC_011916.1	+	1356895	1358750	20	2	2	4.34878e-07	2.03273e-06	0.475875	0.747117
CCNA_00369	CDS_UTRS	NC_011916.1	+	385743	387277	CCNA_02694	CDS_UTRS	NC_011916.1	-	2848145	2849438	19	19	1	1.95449e-27	1.38525e-26	0.53439	0.771616
CCNA_00754	CDS_UTRS	NC_011916.1	-	812517	813370	CCNA_00847:CCNA_00852	IGR	NC_011916.1	+	921504	927437	19	0	2	0.00698098	0.0210645	NaN	NaN
CCNA_01037	CDS_UTRS	NC_011916.1	-	1132090	1132944	CCNA_02447	CDS_UTRS	NC_011916.1	-	2588329	2589087	19	0	1	5.3085e-30	3.88659e-29	NaN	NaN
CCNA_01087	CDS_UTRS	NC_011916.1	+	1193076	1194192	CCNA_03149	CDS_UTRS	NC_011916.1	+	3303562	3306214	19	0	1	6.22254e-17	3.76133e-16	NaN	NaN
CCNA_01266	CDS_UTRS	NC_011916.1	-	1395548	1395953	CCNA_03903	CDS_UTRS	NC_011916.1	+	3144041	3144539	19	0	1	2.15843e-46	1.9153e-45	NaN	NaN
CCNA_01296	CDS_UTRS	NC_011916.1	-	1420057	1422100	CCNA_02136	CDS_UTRS	NC_011916.1	-	2292773	2294377	19	0	1	6.4253e-12	3.49874e-11	0.321706	0.622214
CCNA_01386	CDS_UTRS	NC_011916.1	-	1502906	1503947	CCNA_01538	CDS_UTRS	NC_011916.1	+	1646012	1648960	19	19	1	1	1	0.491562	0.747117
CCNA_01787	CDS_UTRS	NC_011916.1	-	1914721	1915983	CCNA_00679	CDS_UTRS	NC_011916.1	+	735344	736679	19	0	3	8.82562e-71	1.04142e-69	NaN	NaN
CCNA_01884	CDS_UTRS	NC_011916.1	+	2023230	2024578	CCNA_00343	CDS_UTRS	NC_011916.1	+	357691	358958	19	0	1	1.69517e-31	1.26789e-30	NaN	NaN
CCNA_02537	CDS_UTRS	NC_011916.1	+	2684520	2687105	CCNA_00155	CDS_UTRS	NC_011916.1	+	163225	164597	19	0	1	2.25924e-25	1.56134e-24	0.53439	0.771616
CCNA_02586:CCNA_02589	IGR	NC_011916.1	+	2736514	2739165	CCNA_02587	CDS_UTRS	NC_011916.1	-	2736140	2738217	19	0	1	1.54549e-50	1.44298e-49	0.321706	0.622214
CCNA_02827	CDS_UTRS	NC_011916.1	+	2982194	2982522	CCNA_02374	CDS_UTRS	NC_011916.1	-	2519668	2519963	19	0	2	5.51247e-72	6.62452e-71	NaN	NaN
CCNA_03083	CDS_UTRS	NC_011916.1	-	3231128	3233103	CCNA_00155	CDS_UTRS	NC_011916.1	+	163225	164597	19	0	1	6.73969e-26	4.68988e-25	0.53439	0.771616
CCNA_03117:CCNA_03120	IGR	NC_011916.1	+	3267031	3267874	CCNA_03119	CDS_UTRS	NC_011916.1	-	3267484	3268082	19	18	2	3.29545e-32	2.48492e-31	0.001938	0.0307815
CCNA_03117:CCNA_03120	IGR	NC_011916.1	+	3267031	3267874	CCNA_R0181	ncRNA	NC_011916.1	-	3267386	3267470	19	18	2	1.09179e-30	8.07344e-30	0.321706	0.622214
CCNA_03181:CCNA_03185	IGR	NC_011916.1	+	3341899	3345652	CCNA_R0147	ncRNA	NC_011916.1	+	1986625	1986741	19	2	2	0.135036	0.238469	NaN	NaN
CCNA_03577	CDS_UTRS	NC_011916.1	-	3731962	3735084	SisB	ncRNA	NC_011916.1	-	1247598	1247664	19	0	1	2.8474e-24	1.93882e-23	0.018956	0.154212
CCNA_03768	CDS_UTRS	NC_011916.1	-	3935365	3937062	CCNA_03764:CCNA_03771	IGR	NC_011916.1	+	3933813	3938780	19	0	1	1.68149e-28	1.21348e-27	0.003116	0.0459141
CCNA_R0100	ncRNA	NC_011916.1	+	165492	165575	CCNA_03108	CDS_UTRS	NC_011916.1	-	3257375	3261056	19	0	1	7.38329e-07	3.40239e-06	0.791794	0.916433
CCNA_R0123	ncRNA	NC_011916.1	-	921612	921719	CCNA_02411:CCNA_02408	IGR	NC_011916.1	-	2552065	2554933	19	2	1	5.17202e-56	5.15436e-55	NaN	NaN
CCNA_R0158	ncRNA	NC_011916.1	+	2428924	2429018	CCNA_01357	CDS_UTRS	NC_011916.1	+	1472300	1474144	19	2	2	1.88748e-24	1.29075e-23	NaN	NaN
3_CCNA_03303	ncRNA	NC_011916.1	-	3479624	3479706	CCNA_00675	CDS_UTRS	NC_011916.1	-	733100	733495	18	0	1	1.31265e-17	8.03974e-17	0.089528	0.350938	3´-derived sRNA
CCNA_00037	CDS_UTRS	NC_011916.1	-	39930	40798	CCNA_01332:CCNA_01336	IGR	NC_011916.1	+	1446089	1448609	18	18	1	2.50468e-43	2.14864e-42	0.321706	0.622214
CCNA_00162	CDS_UTRS	NC_011916.1	+	171614	172940	SisA	ncRNA	NC_011916.1	+	840137	840219	18	0	1	1	1	0.886618	0.95761
CCNA_00283	CDS_UTRS	NC_011916.1	-	294909	295969	CCNA_00123	CDS_UTRS	NC_011916.1	+	133700	134882	18	1	2	8.151e-23	5.42031e-22	NaN	NaN
CCNA_00370:CCNA_00365	IGR	NC_011916.1	-	382856	387375	CCNA_00369	CDS_UTRS	NC_011916.1	+	385743	387277	18	18	1	5.13074e-34	3.98531e-33	0.123206	0.405783
CCNA_00370:CCNA_00365	IGR	NC_011916.1	-	382856	387375	CCNA_02694	CDS_UTRS	NC_011916.1	-	2848145	2849438	18	18	1	3.37219e-38	2.74426e-37	NaN	NaN
CCNA_00468	CDS_UTRS	NC_011916.1	-	481620	482082	CCNA_01988	CDS_UTRS	NC_011916.1	-	2134332	2135123	18	2	1	2.85807e-38	2.32759e-37	0.0947944	0.367654
CCNA_00537	CDS_UTRS	NC_011916.1	+	551959	556314	CCNA_00313	CDS_UTRS	NC_011916.1	-	326673	328565	18	0	1	1.58227e-06	7.18402e-06	0.904328	0.961454
CCNA_00724:CCNA_00727	IGR	NC_011916.1	+	780950	782926	CCNA_00254:CCNA_00261	IGR	NC_011916.1	+	268267	273494	18	1	1	5.62155e-57	5.70487e-56	0.448388	0.718714
CCNA_00744	CDS_UTRS	NC_011916.1	+	801632	802059	CCNA_03673	CDS_UTRS	NC_011916.1	-	3833278	3833789	18	0	1	1.07348e-23	7.23833e-23	NaN	NaN
CCNA_00847:CCNA_00852	IGR	NC_011916.1	+	921504	927437	CCNA_01059	CDS_UTRS	NC_011916.1	+	1159493	1162894	18	1	4	1	1	NaN	NaN
CCNA_00847:CCNA_00852	IGR	NC_011916.1	+	921504	927437	CCNA_02663	CDS_UTRS	NC_011916.1	-	2817392	2817990	18	13	2	0.600816	0.789978	NaN	NaN
CCNA_00948	CDS_UTRS	NC_011916.1	+	1026355	1026720	CCNA_01007	CDS_UTRS	NC_011916.1	-	1086296	1086731	18	2	1	6.67474e-25	4.59567e-24	0.00945625	0.102345
CCNA_00977	CDS_UTRS	NC_011916.1	+	1057275	1057779	CCNA_03442	CDS_UTRS	NC_011916.1	-	3604872	3605282	18	0	2	6.01092e-70	7.0479e-69	NaN	NaN
CCNA_00983:CCNA_R0021	IGR	NC_011916.1	-	1057037	1061970	CCNA_00515:CCNA_00526	IGR	NC_011916.1	+	531858	539568	18	0	2	4.63949e-37	3.7183e-36	NaN	NaN
CCNA_01133:CCNA_01125	IGR	NC_011916.1	-	1231428	1237667	CCNA_01132	CDS_UTRS	NC_011916.1	+	1235687	1238013	18	2	1	1.26838e-24	8.68451e-24	0.730216	0.886026
CCNA_01338	CDS_UTRS	NC_011916.1	+	1451767	1452257	CCNA_01382	CDS_UTRS	NC_011916.1	+	1498340	1500238	18	2	1	9.60687e-44	8.27967e-43	NaN	NaN
CCNA_01787	CDS_UTRS	NC_011916.1	-	1914721	1915983	CCNA_02907	CDS_UTRS	NC_011916.1	+	3062866	3064150	18	0	3	1.60187e-55	1.585e-54	NaN	NaN
CCNA_01834:CCNA_01828	IGR	NC_011916.1	-	1955543	1964808	CCNA_03762:CCNA_03764	IGR	NC_011916.1	+	3931881	3932557	18	4	1	8.27451e-24	5.58958e-23	0.165062	0.462653
CCNA_01876	CDS_UTRS	NC_011916.1	-	2013846	2015916	CCNA_01382	CDS_UTRS	NC_011916.1	+	1498340	1500238	18	0	4	8.74316e-51	8.18389e-50	NaN	NaN
CCNA_01983:CCNA_02001	IGR	NC_011916.1	+	2130315	2147246	CCNA_01991	CDS_UTRS	NC_011916.1	-	2136649	2137313	18	2	1	6.38294e-28	4.55595e-27	4.44444e-06	0.000397724
CCNA_02065:CCNA_02072	IGR	NC_011916.1	+	2218083	2222818	CCNA_02069	CDS_UTRS	NC_011916.1	-	2219865	2220830	18	0	1	2.2087e-37	1.78304e-36	3.4e-05	0.00144139
CCNA_02196	CDS_UTRS	NC_011916.1	-	2346186	2346828	CCNA_01538	CDS_UTRS	NC_011916.1	+	1646012	1648960	18	18	1	0.0701109	0.142196	NaN	NaN
CCNA_02205	CDS_UTRS	NC_011916.1	-	2353091	2354387	CCNA_02510	CDS_UTRS	NC_011916.1	+	2660530	2661503	18	0	1	9.90077e-22	6.49819e-21	0.220128	0.529269
CCNA_02277	CDS_UTRS	NC_011916.1	+	2426568	2428969	CCNA_02017	CDS_UTRS	NC_011916.1	-	2164265	2166325	18	0	1	0.000680897	0.00253525	0.448388	0.718714
CCNA_02374	CDS_UTRS	NC_011916.1	-	2519668	2519963	CCNA_02827	CDS_UTRS	NC_011916.1	+	2982194	2982522	18	0	3	2.69116e-71	3.21663e-70	NaN	NaN
CCNA_02538:CCNA_02534	IGR	NC_011916.1	-	2681334	2686822	CCNA_02535	CDS_UTRS	NC_011916.1	+	2681140	2684031	18	1	1	1.33288e-29	9.72648e-29	0.220276	0.529269
CCNA_02623	CDS_UTRS	NC_011916.1	-	2771518	2773105	CCNA_01852	CDS_UTRS	NC_011916.1	+	1983792	1985378	18	0	1	1.30228e-07	6.22624e-07	0.251722	0.561781
CCNA_02705	CDS_UTRS	NC_011916.1	-	2861642	2862251	CCNA_01298	CDS_UTRS	NC_011916.1	+	1423434	1424726	18	0	1	5.04251e-05	0.000210269	NaN	NaN
CCNA_02892	CDS_UTRS	NC_011916.1	+	3039990	3040520	CCNA_01000	CDS_UTRS	NC_011916.1	+	1082510	1082925	18	0	2	1.69415e-69	1.9677e-68	NaN	NaN
CCNA_03412	CDS_UTRS	NC_011916.1	-	3579205	3580823	CCNA_03584	CDS_UTRS	NC_011916.1	+	3739799	3740716	18	0	1	9.83979e-33	7.4858e-32	NaN	NaN
CCNA_03529	CDS_UTRS	NC_011916.1	+	3685528	3686689	CCNA_01297	CDS_UTRS	NC_011916.1	-	1422101	1423190	18	10	1	8.33817e-44	7.19184e-43	NaN	NaN
CCNA_03667	CDS_UTRS	NC_011916.1	+	3829300	3829856	CCNA_03668:CCNA_03663	IGR	NC_011916.1	-	3824961	3829588	18	1	1	1.09241e-60	1.15511e-59	0.866624	0.944916
CCNA_03818	CDS_UTRS	NC_011916.1	-	3982582	3983332	3_CCNA_03451:CCNA_03454	IGR	NC_011916.1	+	3616468	3617432	18	0	2	2.77612e-74	3.41005e-73	NaN	NaN		3´-derived sRNA
CCNA_03867:CCNA_03874	IGR	NC_011916.1	+	4030512	4036490	CCNA_03869	CDS_UTRS	NC_011916.1	-	4031502	4032305	18	4	1	4.03781e-37	3.24076e-36	0.791794	0.916433
CCNA_03875:END	IGR	NC_011916.1	+	4038552	4042929	CCNA_03878	CDS_UTRS	NC_011916.1	-	4040589	4041632	18	0	1	2.35923e-31	1.75983e-30	0.920524	0.966076
CCNA_03903	CDS_UTRS	NC_011916.1	+	3144041	3144539	CCNA_01265	CDS_UTRS	NC_011916.1	-	1395319	1395547	18	0	3	1.07399e-59	1.11751e-58	NaN	NaN
CCNA_R0018	ncRNA	NC_011916.1	+	920425	920663	CCNA_R0019	ncRNA	NC_011916.1	-	920579	920752	18	14	2	4.70136e-19	2.94952e-18	0.089528	0.350938
CCNA_R0087:CCNA_R0086	IGR	NC_011916.1	-	3795995	3796166	CCNA_02709:CCNA_R0069	IGR	NC_011916.1	-	2867610	2868911	18	0	2	0.609541	0.798798	NaN	NaN
CCNA_R0088	ncRNA	NC_011916.1	+	3946037	3946176	CCNA_02850	CDS_UTRS	NC_011916.1	-	3003473	3004785	18	1	1	0.000203837	0.000801191	0.696034	0.872778
CCNA_R0123	ncRNA	NC_011916.1	-	921612	921719	CCNA_03065:CCNA_03068	IGR	NC_011916.1	+	3217514	3219871	18	0	1	4.57651e-18	2.81702e-17	NaN	NaN
CCNA_R0123	ncRNA	NC_011916.1	-	921612	921719	CCNA_01267	CDS_UTRS	NC_011916.1	-	1395950	1396726	18	10	1	1.93189e-33	1.48603e-32	NaN	NaN
3_CCNA_03451:CCNA_03454	IGR	NC_011916.1	+	3616468	3617432	CCNA_03818	CDS_UTRS	NC_011916.1	-	3982582	3983332	17	0	2	1.45352e-69	1.69175e-68	NaN	NaN	3´-derived sRNA
CCNA_00030:CCNA_00045	IGR	NC_011916.1	+	34530	48904	CCNA_00043	CDS_UTRS	NC_011916.1	-	46583	48268	17	0	2	2.50987e-19	1.58359e-18	0.022748	0.17103
CCNA_00302:CCNA_00308	IGR	NC_011916.1	+	317192	322823	CCNA_00306	CDS_UTRS	NC_011916.1	-	320335	321048	17	0	1	9.45867e-42	7.96625e-41	0.220128	0.529269
CCNA_00318:CCNA_00322	IGR	NC_011916.1	+	334339	335758	CCNA_00321	CDS_UTRS	NC_011916.1	-	335240	335955	17	0	1	6.22645e-42	5.26802e-41	0.0143528	0.13858
CCNA_00425	CDS_UTRS	NC_011916.1	-	435433	436294	CCNA_01537:CCNA_01524	IGR	NC_011916.1	-	1634268	1645153	17	0	1	1.39868e-10	7.36667e-10	NaN	NaN
CCNA_00452:CCNA_00438	IGR	NC_011916.1	-	445401	458520	CCNA_00442	CDS_UTRS	NC_011916.1	+	448203	450525	17	1	2	1.4189e-14	8.21423e-14	0.6196	0.827863
CCNA_00527	CDS_UTRS	NC_011916.1	+	540092	540753	CCNA_03042	CDS_UTRS	NC_011916.1	-	3197742	3198435	17	0	1	4.71331e-21	3.05018e-20	0.0954965	0.369986
CCNA_00847:CCNA_00852	IGR	NC_011916.1	+	921504	927437	CCNA_00754	CDS_UTRS	NC_011916.1	-	812517	813370	17	0	2	0.26003	0.401818	NaN	NaN
CCNA_01068:CCNA_01058	IGR	NC_011916.1	-	1159630	1172640	CCNA_01062	CDS_UTRS	NC_011916.1	+	1166201	1167247	17	1	1	5.00043e-35	3.93367e-34	0.404494	0.689312
CCNA_01085:CCNA_01082	IGR	NC_011916.1	-	1186899	1189904	CCNA_01083	CDS_UTRS	NC_011916.1	+	1186685	1188876	17	1	2	4.18992e-21	2.71305e-20	NaN	NaN
CCNA_01177	CDS_UTRS	NC_011916.1	+	1295998	1297656	CCNA_00386	CDS_UTRS	NC_011916.1	-	402658	403645	17	16	1	1.5207e-44	1.31778e-43	NaN	NaN
CCNA_01265	CDS_UTRS	NC_011916.1	-	1395319	1395547	CCNA_02123	CDS_UTRS	NC_011916.1	+	2274761	2275622	17	0	3	8.79632e-55	8.63441e-54	NaN	NaN
CCNA_01298	CDS_UTRS	NC_011916.1	+	1423434	1424726	3_CCNA_03303:CCNA_03302	IGR	NC_011916.1	-	3479569	3479623	17	0	2	1.39545e-28	1.00968e-27	NaN	NaN		3´-derived sRNA
CCNA_01382	CDS_UTRS	NC_011916.1	+	1498340	1500238	CCNA_01876	CDS_UTRS	NC_011916.1	-	2013846	2015916	17	0	4	6.00916e-48	5.43224e-47	NaN	NaN
CCNA_01417	CDS_UTRS	NC_011916.1	+	1534701	1536214	CCNA_01782	CDS_UTRS	NC_011916.1	-	1908936	1911255	17	0	1	3.40499e-08	1.666e-07	0.404494	0.689312
CCNA_01545	CDS_UTRS	NC_011916.1	+	1654839	1656420	CCNA_00707	CDS_UTRS	NC_011916.1	-	764054	765185	17	0	1	3.34533e-37	2.69082e-36	NaN	NaN
CCNA_01830	CDS_UTRS	NC_011916.1	+	1956607	1959592	CCNA_00505	CDS_UTRS	NC_011916.1	+	520198	520949	17	0	1	5.45115e-10	2.8149e-09	0.934838	0.969452
CCNA_02134	CDS_UTRS	NC_011916.1	-	2290257	2292065	CCNA_R0147	ncRNA	NC_011916.1	+	1986625	1986741	17	2	1	0.999955	1	NaN	NaN
CCNA_02159	CDS_UTRS	NC_011916.1	+	2314921	2315675	CCNA_01219	CDS_UTRS	NC_011916.1	+	1345567	1346648	17	0	1	6.76773e-50	6.25564e-49	NaN	NaN
CCNA_02535	CDS_UTRS	NC_011916.1	+	2681140	2684031	CCNA_02779	CDS_UTRS	NC_011916.1	+	2936709	2938335	17	0	1	1.50064e-10	7.89241e-10	0.966416	0.982755
CCNA_02673	CDS_UTRS	NC_011916.1	+	2825162	2828368	CCNA_01265	CDS_UTRS	NC_011916.1	-	1395319	1395547	17	0	1	6.30745e-49	5.77723e-48	NaN	NaN
CCNA_02814	CDS_UTRS	NC_011916.1	+	2970534	2971714	CCNA_03974	CDS_UTRS	NC_011916.1	-	2899289	2899933	17	0	2	2.10338e-34	1.6361e-33	NaN	NaN
CCNA_03181:CCNA_03185	IGR	NC_011916.1	+	3341899	3345652	CCNA_03620:CCNA_03612	IGR	NC_011916.1	-	3767477	3775474	17	6	3	3.23648e-20	2.06791e-19	NaN	NaN
CCNA_03184	CDS_UTRS	NC_011916.1	-	3343978	3345948	CCNA_R0002	ncRNA	NC_011916.1	-	96456	96584	17	0	1	0.897966	1	NaN	NaN
CCNA_03301:CCNA_03307	IGR	NC_011916.1	+	3478621	3483864	CCNA_01298	CDS_UTRS	NC_011916.1	+	1423434	1424726	17	0	1	2.79798e-17	1.69963e-16	NaN	NaN
CCNA_03320:CCNA_03326	IGR	NC_011916.1	+	3502279	3506394	CCNA_03323	CDS_UTRS	NC_011916.1	-	3504286	3505619	17	0	1	2.24309e-28	1.61666e-27	0.524333	0.771616
CCNA_03412:CCNA_03410	IGR	NC_011916.1	-	3578770	3579204	CCNA_03906	CDS_UTRS	NC_011916.1	+	3578716	3579469	17	4	1	6.61233e-36	5.24635e-35	NaN	NaN
CCNA_03549:CCNA_03538	IGR	NC_011916.1	-	3697220	3705541	CCNA_03548	CDS_UTRS	NC_011916.1	+	3704207	3705857	17	0	1	2.2795e-16	1.3601e-15	0.361952	0.657427
CCNA_03620:CCNA_03612	IGR	NC_011916.1	-	3767477	3775474	CCNA_03078:CCNA_03087	IGR	NC_011916.1	+	3228459	3236154	17	5	2	4.56864e-17	2.76648e-16	NaN	NaN
CCNA_03707:CCNA_03718	IGR	NC_011916.1	+	3875670	3882820	CCNA_03711	CDS_UTRS	NC_011916.1	-	3876991	3877649	17	7	1	1.26906e-23	8.54669e-23	0.9856	0.993179
CCNA_03819	CDS_UTRS	NC_011916.1	+	3983668	3986407	CCNA_R0067:CCNA_R0066	IGR	NC_011916.1	-	2865447	2865741	17	0	1	3.81121e-08	1.86147e-07	NaN	NaN
CCNA_03906	CDS_UTRS	NC_011916.1	+	3578716	3579469	CCNA_03157	CDS_UTRS	NC_011916.1	+	3312450	3313334	17	0	1	0.00178135	0.00618812	0.007324	0.0864044
CCNA_R0042:CCNA_01790	IGR	NC_011916.1	+	1916014	1917103	CCNA_02054:CCNA_02049	IGR	NC_011916.1	-	2197456	2203199	17	0	3	9.37555e-52	8.90356e-51	NaN	NaN	antisense sRNA to ISCc2 transposase
CCNA_R0117	ncRNA	NC_011916.1	+	772628	773769	CCNA_00718	CDS_UTRS	NC_011916.1	-	771861	772783	17	0	1	3.53272e-31	2.62634e-30	2e-06	0.000244107
3_CCNA_02328	ncRNA	NC_011916.1	+	2470895	2471019	CCNA_00765	CDS_UTRS	NC_011916.1	+	822953	823643	16	0	1	5.53988e-19	3.46383e-18	0.190906	0.49641	3´-derived sRNA
CCNA_00005	CDS_UTRS	NC_011916.1	+	3190	3962	CCNA_02740	CDS_UTRS	NC_011916.1	-	2900947	2901581	16	0	1	2.20789e-33	1.69598e-32	NaN	NaN
CCNA_00037	CDS_UTRS	NC_011916.1	-	39930	40798	CCNA_00696:CCNA_00699	IGR	NC_011916.1	+	757005	757880	16	16	1	4.12311e-48	3.7364e-47	0.321706	0.622214
CCNA_00081	CDS_UTRS	NC_011916.1	-	84563	85097	CCNA_00243	CDS_UTRS	NC_011916.1	-	256379	257010	16	0	1	1.7357e-17	1.06074e-16	0.53439	0.771616
CCNA_00343	CDS_UTRS	NC_011916.1	+	357691	358958	CCNA_01884	CDS_UTRS	NC_011916.1	+	2023230	2024578	16	0	1	1.30323e-25	9.02897e-25	NaN	NaN
CCNA_00386	CDS_UTRS	NC_011916.1	-	402658	403645	CCNA_01177	CDS_UTRS	NC_011916.1	+	1295998	1297656	16	15	1	1.52391e-42	1.29626e-41	NaN	NaN
CCNA_00432	CDS_UTRS	NC_011916.1	-	437956	438850	CCNA_00155	CDS_UTRS	NC_011916.1	+	163225	164597	16	0	1	1.78275e-39	1.4713e-38	0.53439	0.771616
CCNA_00660	CDS_UTRS	NC_011916.1	-	717622	718802	CCNA_03974	CDS_UTRS	NC_011916.1	-	2899289	2899933	16	0	1	2.61035e-31	1.94583e-30	NaN	NaN
CCNA_00692:CCNA_00696	IGR	NC_011916.1	+	751451	756028	CCNA_R0118	ncRNA	NC_011916.1	+	808729	808841	16	0	1	0.0671409	0.137607	NaN	NaN
CCNA_00692:CCNA_00696	IGR	NC_011916.1	+	751451	756028	CCNA_03184	CDS_UTRS	NC_011916.1	-	3343978	3345948	16	0	1	0.999415	1	0.251722	0.561781
CCNA_00692:CCNA_00696	IGR	NC_011916.1	+	751451	756028	CCNA_01923:CCNA_01926	IGR	NC_011916.1	+	2069911	2072419	16	0	1	6.43791e-24	4.35422e-23	NaN	NaN
CCNA_00692:CCNA_00696	IGR	NC_011916.1	+	751451	756028	CCNA_03639:CCNA_R0087	IGR	NC_011916.1	-	3797643	3798307	16	0	1	0.962059	1	NaN	NaN
CCNA_00847:CCNA_00852	IGR	NC_011916.1	+	921504	927437	SisA	ncRNA	NC_011916.1	+	840137	840219	16	2	2	0.999972	1	NaN	NaN
CCNA_01265	CDS_UTRS	NC_011916.1	-	1395319	1395547	CCNA_03903	CDS_UTRS	NC_011916.1	+	3144041	3144539	16	0	2	3.96367e-50	3.67293e-49	NaN	NaN
CCNA_01725	CDS_UTRS	NC_011916.1	+	1851328	1852821	CCNA_01721	CDS_UTRS	NC_011916.1	+	1848549	1849133	16	0	1	2.50076e-21	1.62498e-20	0.361952	0.657427
CCNA_01907:CCNA_01901	IGR	NC_011916.1	-	2044566	2052143	CCNA_00466	CDS_UTRS	NC_011916.1	+	479113	480435	16	0	1	2.74764e-18	1.69504e-17	NaN	NaN
CCNA_02005:CCNA_R0045	IGR	NC_011916.1	+	2153789	2177671	CCNA_02006	CDS_UTRS	NC_011916.1	-	2153385	2154271	16	0	1	2.99873e-29	2.17968e-28	NaN	NaN
CCNA_02061	CDS_UTRS	NC_011916.1	+	2210238	2211867	CCNA_01604	CDS_UTRS	NC_011916.1	+	1724560	1725553	16	3	1	2.3444e-30	1.72099e-29	NaN	NaN
CCNA_02115:CCNA_02121	IGR	NC_011916.1	+	2265801	2271108	CCNA_R0147	ncRNA	NC_011916.1	+	1986625	1986741	16	2	2	1.45699e-09	7.41666e-09	0.220276	0.529269
CCNA_02186	CDS_UTRS	NC_011916.1	+	2337853	2338631	CCNA_R0156:CCNA_02182	IGR	NC_011916.1	-	2334482	2340116	16	15	2	2.71083e-06	1.21637e-05	3.2e-05	0.00144139
CCNA_02238	CDS_UTRS	NC_011916.1	+	2388260	2388734	CCNA_02239	CDS_UTRS	NC_011916.1	-	2388342	2389714	16	1	1	2.16126e-39	1.77971e-38	NaN	NaN
CCNA_02592:CCNA_R0168	IGR	NC_011916.1	+	2741534	2745116	CCNA_02595	CDS_UTRS	NC_011916.1	-	2743138	2743590	16	1	1	1.2745e-13	7.2163e-13	NaN	NaN
CCNA_02595	CDS_UTRS	NC_011916.1	-	2743138	2743590	CCNA_01520	CDS_UTRS	NC_011916.1	+	1629134	1629708	16	1	1	3.3606e-09	1.69358e-08	0.989942	0.995095
CCNA_02676	CDS_UTRS	NC_011916.1	-	2829059	2830355	CCNA_02124	CDS_UTRS	NC_011916.1	-	2275367	2276150	16	0	1	1.62631e-34	1.26768e-33	NaN	NaN
CCNA_02704:CCNA_02708	IGR	NC_011916.1	+	2861922	2868344	CCNA_02709:CCNA_R0069	IGR	NC_011916.1	-	2867610	2868911	16	0	2	0.878503	1	NaN	NaN
CCNA_03033:CCNA_03044	IGR	NC_011916.1	+	3189097	3198818	CCNA_03037	CDS_UTRS	NC_011916.1	-	3191328	3192833	16	1	1	1.38179e-32	1.04906e-31	NaN	NaN
CCNA_03051	CDS_UTRS	NC_011916.1	-	3205484	3206073	CCNA_03046:CCNA_03053	IGR	NC_011916.1	+	3200843	3207264	16	0	1	1.35794e-62	1.45952e-61	0.762184	0.902185
CCNA_03059	CDS_UTRS	NC_011916.1	-	3212014	3212771	CCNA_03423	CDS_UTRS	NC_011916.1	-	3589711	3590320	16	0	1	1.01765e-62	1.09484e-61	NaN	NaN
CCNA_03097:CCNA_03096	IGR	NC_011916.1	-	3247885	3248000	CCNA_01509	CDS_UTRS	NC_011916.1	-	1619046	1620414	16	0	1	3.66108e-44	3.16513e-43	NaN	NaN
CCNA_03170:CCNA_03168	IGR	NC_011916.1	-	3327923	3328556	CCNA_03169	CDS_UTRS	NC_011916.1	+	3327740	3328564	16	1	2	1.34148e-40	1.11793e-39	0.000612	0.0123711
CCNA_03442	CDS_UTRS	NC_011916.1	-	3604872	3605282	CCNA_01349	CDS_UTRS	NC_011916.1	+	1462171	1462717	16	0	3	3.1602e-63	3.42649e-62	NaN	NaN
CCNA_03442	CDS_UTRS	NC_011916.1	-	3604872	3605282	CCNA_03709	CDS_UTRS	NC_011916.1	-	3875866	3876358	16	0	3	5.35967e-64	5.85709e-63	NaN	NaN
CCNA_03603:CCNA_03613	IGR	NC_011916.1	+	3758990	3767475	CCNA_01355	CDS_UTRS	NC_011916.1	+	1469166	1470305	16	6	1	0.99966	1	NaN	NaN
CCNA_03620:CCNA_03612	IGR	NC_011916.1	-	3767477	3775474	CCNA_02186:CCNA_R0206	IGR	NC_011916.1	+	2338632	2338873	16	2	2	1	1	NaN	NaN
CCNA_03762:CCNA_03764	IGR	NC_011916.1	+	3931881	3932557	CCNA_02065	CDS_UTRS	NC_011916.1	+	2215580	2218082	16	16	1	1.71849e-07	8.17038e-07	0.105244	0.37709
CCNA_03837	CDS_UTRS	NC_011916.1	-	4002508	4003288	CCNA_03206	CDS_UTRS	NC_011916.1	+	3368160	3369700	16	0	1	2.43623e-36	1.94129e-35	0.032572	0.204986
CCNA_03930	CDS_UTRS	NC_011916.1	-	772790	773094	CCNA_00167	CDS_UTRS	NC_011916.1	+	179111	180162	16	0	1	2.28527e-12	1.25798e-11	0.762184	0.902185
CCNA_R0060:CCNA_02469	IGR	NC_011916.1	+	2608065	2611749	CCNA_02462:CCNA_R0060	IGR	NC_011916.1	+	2604872	2607990	16	0	3	3.32414e-43	2.84941e-42	NaN	NaN
CCNA_R0084:CCNA_R0211	IGR	NC_011916.1	-	3792631	3792686	CCNA_R0066:CCNA_R0065	IGR	NC_011916.1	-	2862556	2862653	16	0	2	3.5378e-50	3.28104e-49	NaN	NaN
CCNA_R0128:CCNA_01030	IGR	NC_011916.1	-	1119702	1123036	CCNA_01033	CDS_UTRS	NC_011916.1	+	1121997	1123124	16	0	2	3.11845e-18	1.92272e-17	0.002244	0.0348866
CCNA_00276	CDS_UTRS	NC_011916.1	-	289573	290296	CCNA_01874	CDS_UTRS	NC_011916.1	-	2010568	2012413	15	0	1	9.74129e-63	1.04903e-61	NaN	NaN
CCNA_00301	CDS_UTRS	NC_011916.1	+	314415	315697	CCNA_00300	CDS_UTRS	NC_011916.1	-	313778	314585	15	0	1	9.99637e-18	6.13273e-17	0.947106	0.975485
CCNA_00399	CDS_UTRS	NC_011916.1	+	416719	418038	CCNA_00575	CDS_UTRS	NC_011916.1	+	599049	600167	15	15	1	1.19713e-31	8.97804e-31	NaN	NaN
CCNA_00452:CCNA_00438	IGR	NC_011916.1	-	445401	458520	CCNA_01355	CDS_UTRS	NC_011916.1	+	1469166	1470305	15	0	1	1	1	NaN	NaN
CCNA_00586	CDS_UTRS	NC_011916.1	-	614215	615946	CCNA_00587	CDS_UTRS	NC_011916.1	+	615734	617517	15	12	1	6.86631e-42	5.80497e-41	0.28541	0.593633
CCNA_00659	CDS_UTRS	NC_011916.1	+	714931	718025	CCNA_01034	CDS_UTRS	NC_011916.1	+	1123125	1126540	15	0	1	2.957e-12	1.62452e-11	NaN	NaN
CCNA_00679	CDS_UTRS	NC_011916.1	+	735344	736679	CCNA_01787	CDS_UTRS	NC_011916.1	-	1914721	1915983	15	0	2	3.31198e-54	3.23955e-53	NaN	NaN
CCNA_00699:CCNA_00701	IGR	NC_011916.1	+	758581	761410	CCNA_02907	CDS_UTRS	NC_011916.1	+	3062866	3064150	15	0	2	1.00246e-49	9.25066e-49	NaN	NaN
CCNA_00707	CDS_UTRS	NC_011916.1	-	764054	765185	CCNA_01545	CDS_UTRS	NC_011916.1	+	1654839	1656420	15	0	1	3.19779e-32	2.41292e-31	NaN	NaN
CCNA_00754	CDS_UTRS	NC_011916.1	-	812517	813370	CCNA_03915	CDS_UTRS	NC_011916.1	+	177744	178290	15	0	1	1.48738e-06	6.75872e-06	NaN	NaN
CCNA_00754	CDS_UTRS	NC_011916.1	-	812517	813370	CCNA_00215	CDS_UTRS	NC_011916.1	+	232498	233602	15	0	1	0.568252	0.754224	0.007324	0.0864044
CCNA_00787	CDS_UTRS	NC_011916.1	-	850499	851620	CCNA_00386	CDS_UTRS	NC_011916.1	-	402658	403645	15	15	1	3.32557e-29	2.41408e-28	0.6196	0.827863
CCNA_00787	CDS_UTRS	NC_011916.1	-	850499	851620	CCNA_01177	CDS_UTRS	NC_011916.1	+	1295998	1297656	15	15	1	5.95057e-36	4.72468e-35	0.321706	0.622214
CCNA_00837:CCNA_03942	IGR	NC_011916.1	-	899691	902922	CCNA_00834	CDS_UTRS	NC_011916.1	+	899462	900613	15	0	2	1.1298e-08	5.60953e-08	NaN	NaN
CCNA_00839	CDS_UTRS	NC_011916.1	+	907030	909721	SisA	ncRNA	NC_011916.1	+	840137	840219	15	2	1	0.0761693	0.151546	0.165062	0.462653
CCNA_01043	CDS_UTRS	NC_011916.1	-	1139759	1140144	CCNA_03169	CDS_UTRS	NC_011916.1	+	3327740	3328564	15	0	1	0.00178748	0.00620749	0.920524	0.966076
CCNA_01087	CDS_UTRS	NC_011916.1	+	1193076	1194192	CCNA_01537:CCNA_01524	IGR	NC_011916.1	-	1634268	1645153	15	0	1	0.00265068	0.00889334	NaN	NaN
CCNA_01120	CDS_UTRS	NC_011916.1	-	1223990	1224521	CCNA_01386	CDS_UTRS	NC_011916.1	-	1502906	1503947	15	0	1	0.0257284	0.0633753	0.0549	0.275929
CCNA_01265	CDS_UTRS	NC_011916.1	-	1395319	1395547	CCNA_02122	CDS_UTRS	NC_011916.1	+	2273885	2274760	15	0	2	2.14486e-49	1.97434e-48	NaN	NaN
CCNA_01349	CDS_UTRS	NC_011916.1	+	1462171	1462717	CCNA_03442	CDS_UTRS	NC_011916.1	-	3604872	3605282	15	0	3	5.87822e-59	6.0822e-58	NaN	NaN
CCNA_01399:CCNA_01394	IGR	NC_011916.1	-	1513487	1518355	CCNA_01396	CDS_UTRS	NC_011916.1	+	1515151	1516939	15	15	2	3.45272e-28	2.48041e-27	0	0
CCNA_01556	CDS_UTRS	NC_011916.1	+	1672095	1673422	CCNA_02663	CDS_UTRS	NC_011916.1	-	2817392	2817990	15	0	1	1	1	0.448388	0.718714
CCNA_01592:CCNA_R0144	IGR	NC_011916.1	+	1713082	1714890	SisA	ncRNA	NC_011916.1	+	840137	840219	15	0	1	1.1275e-08	5.60064e-08	0.989942	0.995095
CCNA_01625	CDS_UTRS	NC_011916.1	-	1745570	1747589	CCNA_00880	CDS_UTRS	NC_011916.1	-	959191	960950	15	1	1	1.78238e-28	1.28545e-27	NaN	NaN
CCNA_01746	CDS_UTRS	NC_011916.1	+	1874010	1875154	CCNA_00849	CDS_UTRS	NC_011916.1	-	921731	923134	15	0	1	2.6965e-29	1.96129e-28	NaN	NaN
CCNA_02040	CDS_UTRS	NC_011916.1	+	2185264	2186332	CCNA_01837	CDS_UTRS	NC_011916.1	-	1968853	1970281	15	0	1	3.25939e-51	3.07164e-50	0.076034	0.331317
CCNA_02053	CDS_UTRS	NC_011916.1	+	2202672	2203327	CCNA_02259	CDS_UTRS	NC_011916.1	+	2410154	2410920	15	0	1	5.49891e-43	4.70269e-42	NaN	NaN
CCNA_02144	CDS_UTRS	NC_011916.1	+	2302316	2303119	CCNA_03762:CCNA_03764	IGR	NC_011916.1	+	3931881	3932557	15	15	1	1.20437e-21	7.88598e-21	0.220128	0.529269
CCNA_02374	CDS_UTRS	NC_011916.1	-	2519668	2519963	CCNA_02771	CDS_UTRS	NC_011916.1	+	2931350	2931816	15	0	3	1.81879e-55	1.79644e-54	NaN	NaN
CCNA_02462:CCNA_R0060	IGR	NC_011916.1	+	2604872	2607990	CCNA_02463	CDS_UTRS	NC_011916.1	-	2604830	2606004	15	0	1	8.32767e-33	6.34413e-32	NaN	NaN
CCNA_02523	CDS_UTRS	NC_011916.1	+	2672263	2673074	CCNA_01139	CDS_UTRS	NC_011916.1	+	1241367	1243441	15	0	1	3.33995e-21	2.16648e-20	0.02738	0.18742
CCNA_02704:CCNA_02708	IGR	NC_011916.1	+	2861922	2868344	CCNA_02647:CCNA_02646	IGR	NC_011916.1	-	2800162	2800601	15	0	1	1	1	NaN	NaN
CCNA_02909	CDS_UTRS	NC_011916.1	+	3064600	3066493	CCNA_02910	CDS_UTRS	NC_011916.1	-	3066192	3069531	15	0	1	1.97188e-15	1.1591e-14	0.000282	0.00650728
CCNA_03320	CDS_UTRS	NC_011916.1	+	3498642	3502278	CCNA_01863	CDS_UTRS	NC_011916.1	-	1997194	1998830	15	0	1	2.5929e-33	1.99034e-32	0.000709286	0.0134838
CCNA_03558	CDS_UTRS	NC_011916.1	-	3713915	3714278	CCNA_00620	CDS_UTRS	NC_011916.1	+	664466	665844	15	0	1	2.16127e-06	9.7411e-06	0.762184	0.902185
CCNA_03613	CDS_UTRS	NC_011916.1	+	3767476	3768158	CCNA_00754	CDS_UTRS	NC_011916.1	-	812517	813370	15	0	1	0.0223857	0.056468	NaN	NaN
CCNA_03620:CCNA_03612	IGR	NC_011916.1	-	3767477	3775474	CCNA_01451	CDS_UTRS	NC_011916.1	+	1565071	1565833	15	0	1	1.34972e-23	9.08441e-23	NaN	NaN
CCNA_03637:CCNA_03647	IGR	NC_011916.1	+	3792475	3805412	CCNA_03640	CDS_UTRS	NC_011916.1	-	3798851	3800174	15	0	1	2.77279e-16	1.65087e-15	0.730216	0.886026
CCNA_03707	CDS_UTRS	NC_011916.1	+	3875158	3875669	CCNA_00983:CCNA_R0021	IGR	NC_011916.1	-	1057037	1061970	15	0	2	1.20277e-42	1.02467e-41	NaN	NaN
CCNA_R0078	ncRNA	NC_011916.1	+	3680958	3681108	CCNA_R0210	ncRNA	NC_011916.1	-	3680993	3681106	15	5	2	3.53954e-11	1.89299e-10	2.8e-05	0.00144139		antisense RNA
CCNA_R0158	ncRNA	NC_011916.1	+	2428924	2429018	CCNA_03758	CDS_UTRS	NC_011916.1	+	3927931	3929509	15	1	2	4.35015e-23	2.90674e-22	0.019572	0.158171
SisD	ncRNA	NC_011916.1	-	2383511	2383595	CCNA_00575	CDS_UTRS	NC_011916.1	+	599049	600167	15	15	1	1.74035e-29	1.26916e-28	0.02738	0.18742
3_CCNA_03010	ncRNA	NC_011916.1	-	3163943	3163999	SisA	ncRNA	NC_011916.1	+	840137	840219	14	0	1	0.00848781	0.0249891	0.28541	0.593633	3´-derived sRNA
CCNA_00028	CDS_UTRS	NC_011916.1	-	30337	32858	CCNA_02694	CDS_UTRS	NC_011916.1	-	2848145	2849438	14	0	1	2.26562e-06	1.01989e-05	NaN	NaN
CCNA_00141	CDS_UTRS	NC_011916.1	-	153691	154533	CCNA_R0123	ncRNA	NC_011916.1	-	921612	921719	14	6	1	3.93078e-22	2.58909e-21	0.404494	0.689312
CCNA_00345:CCNA_R0200	IGR	NC_011916.1	-	348217	359142	CCNA_00342	CDS_UTRS	NC_011916.1	+	354608	357690	14	1	1	1.53644e-05	6.66232e-05	0.0139857	0.135392	antisense RNA
CCNA_00371	CDS_UTRS	NC_011916.1	-	388096	388692	CCNA_03104	CDS_UTRS	NC_011916.1	+	3254540	3255852	14	0	1	1.67161e-16	1.00008e-15	0.321706	0.622214
CCNA_00533:CCNA_00525	IGR	NC_011916.1	-	539855	544664	CCNA_00527	CDS_UTRS	NC_011916.1	+	540092	540753	14	0	1	4.95933e-19	3.1096e-18	0.532238	0.771616
CCNA_00692:CCNA_00696	IGR	NC_011916.1	+	751451	756028	CCNA_00665	CDS_UTRS	NC_011916.1	+	721866	723094	14	0	1	9.36084e-10	4.79144e-09	NaN	NaN
CCNA_00692:CCNA_00696	IGR	NC_011916.1	+	751451	756028	CCNA_00150	CDS_UTRS	NC_011916.1	-	159120	160380	14	0	1	2.09935e-13	1.18443e-12	NaN	NaN
CCNA_00983:CCNA_R0021	IGR	NC_011916.1	-	1057037	1061970	CCNA_03707:CCNA_03718	IGR	NC_011916.1	+	3875670	3882820	14	0	2	2.02559e-36	1.61523e-35	NaN	NaN
CCNA_01190:CCNA_01196	IGR	NC_011916.1	+	1311502	1319068	CCNA_01194	CDS_UTRS	NC_011916.1	-	1315395	1318028	14	0	1	5.1309e-20	3.26893e-19	0.190906	0.49641
CCNA_01294	CDS_UTRS	NC_011916.1	+	1418530	1419424	CCNA_01265	CDS_UTRS	NC_011916.1	-	1395319	1395547	14	0	2	7.23982e-46	6.39364e-45	NaN	NaN
CCNA_01384	CDS_UTRS	NC_011916.1	-	1500499	1502386	SisD	ncRNA	NC_011916.1	-	2383511	2383595	14	0	1	1.33914e-11	7.2422e-11	0.06473	0.304871
CCNA_01511	CDS_UTRS	NC_011916.1	+	1620866	1621833	CCNA_00692:CCNA_00696	IGR	NC_011916.1	+	751451	756028	14	0	1	6.95168e-35	5.46091e-34	0.28541	0.593633
CCNA_01973:CCNA_01970	IGR	NC_011916.1	-	2115478	2118744	CCNA_01971	CDS_UTRS	NC_011916.1	+	2115217	2117381	14	1	2	1.27612e-25	8.8467e-25	NaN	NaN
CCNA_02144	CDS_UTRS	NC_011916.1	+	2302316	2303119	CCNA_02065	CDS_UTRS	NC_011916.1	+	2215580	2218082	14	14	1	1.72264e-24	1.17875e-23	NaN	NaN
CCNA_02204	CDS_UTRS	NC_011916.1	-	2351862	2353090	CCNA_01523	CDS_UTRS	NC_011916.1	-	1631481	1632196	14	0	1	8.76814e-17	5.26867e-16	0.02738	0.18742
CCNA_02374	CDS_UTRS	NC_011916.1	-	2519668	2519963	CCNA_00548	CDS_UTRS	NC_011916.1	+	565904	566170	14	0	3	8.36671e-54	8.14781e-53	NaN	NaN
CCNA_02421	CDS_UTRS	NC_011916.1	-	2564732	2565840	CCNA_00636	CDS_UTRS	NC_011916.1	+	683537	684588	14	0	1	1.19742e-09	6.11499e-09	0.6196	0.827863
CCNA_02477:CCNA_02487	IGR	NC_011916.1	+	2623134	2634956	CCNA_02484	CDS_UTRS	NC_011916.1	-	2631735	2632609	14	6	1	6.16841e-27	4.33587e-26	0.989942	0.995095
CCNA_02488	CDS_UTRS	NC_011916.1	+	2636384	2637121	CCNA_02496:CCNA_02486	IGR	NC_011916.1	-	2635254	2644181	14	0	1	1.54074e-54	1.51104e-53	NaN	NaN
CCNA_02506:CCNA_02497	IGR	NC_011916.1	-	2647974	2655873	CCNA_02502	CDS_UTRS	NC_011916.1	+	2651668	2652828	14	4	1	1.61012e-31	1.20509e-30	4e-06	0.0003669
CCNA_02676	CDS_UTRS	NC_011916.1	-	2829059	2830355	CCNA_02124:CCNA_02120	IGR	NC_011916.1	-	2271367	2275366	14	0	1	1.99381e-29	1.45209e-28	NaN	NaN
CCNA_02992	CDS_UTRS	NC_011916.1	-	3144717	3145387	CCNA_01295	CDS_UTRS	NC_011916.1	-	1419054	1420056	14	0	2	6.55582e-32	4.93332e-31	NaN	NaN
CCNA_03030	CDS_UTRS	NC_011916.1	+	3184798	3185738	CCNA_00250	CDS_UTRS	NC_011916.1	+	261602	262928	14	0	1	6.80083e-10	3.49883e-09	0.920524	0.966076
CCNA_03116	CDS_UTRS	NC_011916.1	+	3265855	3266211	CCNA_03182	CDS_UTRS	NC_011916.1	-	3341662	3342261	14	0	2	2.36238e-65	2.63352e-64	NaN	NaN
CCNA_03165:CCNA_03163	IGR	NC_011916.1	-	3320596	3323364	CCNA_03164	CDS_UTRS	NC_011916.1	+	3320493	3323664	14	0	1	7.90587e-28	5.63581e-27	0.000282	0.00650728
CCNA_03197	CDS_UTRS	NC_011916.1	+	3356750	3357884	CCNA_02893:CCNA_02889	IGR	NC_011916.1	-	3038160	3040177	14	0	1	7.6535e-51	7.17605e-50	NaN	NaN
CCNA_03200	CDS_UTRS	NC_011916.1	-	3359859	3361683	CCNA_03681	CDS_UTRS	NC_011916.1	-	3842762	3843846	14	12	1	1.66189e-13	9.39534e-13	NaN	NaN
CCNA_03204	CDS_UTRS	NC_011916.1	+	3364906	3366293	CCNA_02740	CDS_UTRS	NC_011916.1	-	2900947	2901581	14	0	1	5.15942e-23	3.43507e-22	NaN	NaN
CCNA_03289:CCNA_R0188	IGR	NC_011916.1	+	3457607	3462948	CCNA_02205	CDS_UTRS	NC_011916.1	-	2353091	2354387	14	0	1	7.54685e-17	4.54697e-16	0.190906	0.49641
CCNA_03374:CCNA_03378	IGR	NC_011916.1	+	3549015	3550640	CCNA_03375	CDS_UTRS	NC_011916.1	-	3548606	3549681	14	0	1	1.95616e-35	1.54543e-34	0.013048	0.126648
CCNA_03517	CDS_UTRS	NC_011916.1	-	3673776	3675487	CCNA_03530	CDS_UTRS	NC_011916.1	-	3686386	3686998	14	0	1	5.36019e-19	3.35337e-18	NaN	NaN
CCNA_03517	CDS_UTRS	NC_011916.1	-	3673776	3675487	CCNA_03506:CCNA_03519	IGR	NC_011916.1	+	3664878	3676617	14	0	1	1.4232e-12	7.86945e-12	0.933287	0.969452
CCNA_03532	CDS_UTRS	NC_011916.1	+	3688446	3690594	CCNA_03791	CDS_UTRS	NC_011916.1	-	3955406	3956215	14	2	1	1.20235e-28	8.70527e-28	0.321706	0.622214
CCNA_03613	CDS_UTRS	NC_011916.1	+	3767476	3768158	CCNA_01059	CDS_UTRS	NC_011916.1	+	1159493	1162894	14	4	3	1	1	0.904328	0.961454
CCNA_03613	CDS_UTRS	NC_011916.1	+	3767476	3768158	CCNA_02186:CCNA_R0206	IGR	NC_011916.1	+	2338632	2338873	14	0	4	1	1	NaN	NaN
CCNA_03620:CCNA_03612	IGR	NC_011916.1	-	3767477	3775474	CCNA_01059	CDS_UTRS	NC_011916.1	+	1159493	1162894	14	1	2	1	1	NaN	NaN
CCNA_03620:CCNA_03612	IGR	NC_011916.1	-	3767477	3775474	CCNA_R0063	ncRNA	NC_011916.1	+	2889176	2889287	14	0	1	0.787973	0.974924	NaN	NaN
CCNA_03677:CCNA_03674	IGR	NC_011916.1	-	3834331	3836396	CCNA_03675	CDS_UTRS	NC_011916.1	+	3834096	3836134	14	13	2	1.2097e-33	9.35051e-33	0.529374	0.771616
CCNA_03822:CCNA_03818	IGR	NC_011916.1	-	3983333	3987987	CCNA_00432	CDS_UTRS	NC_011916.1	-	437956	438850	14	0	1	1.56684e-48	1.42805e-47	NaN	NaN
CCNA_03832:CCNA_03838	IGR	NC_011916.1	+	3998177	4002960	CCNA_03834	CDS_UTRS	NC_011916.1	-	3998843	4000665	14	0	1	1.21074e-33	9.35207e-33	NaN	NaN
CCNA_03903	CDS_UTRS	NC_011916.1	+	3144041	3144539	CCNA_01292	CDS_UTRS	NC_011916.1	+	1417855	1418480	14	0	2	2.46437e-51	2.32439e-50	NaN	NaN
CCNA_R0063	ncRNA	NC_011916.1	+	2889176	2889287	CCNA_02726	CDS_UTRS	NC_011916.1	-	2889142	2890017	14	8	2	2.83773e-10	1.47984e-09	0.025634	0.18742
CCNA_R0123	ncRNA	NC_011916.1	-	921612	921719	CCNA_03078:CCNA_03087	IGR	NC_011916.1	+	3228459	3236154	14	5	2	4.5904e-19	2.8848e-18	NaN	NaN
SisA	ncRNA	NC_011916.1	+	840137	840219	CCNA_03305	CDS_UTRS	NC_011916.1	-	3483126	3483656	14	14	1	0.986921	1	0.0173184	0.150929
SisA	ncRNA	NC_011916.1	+	840137	840219	CCNA_00338	CDS_UTRS	NC_011916.1	+	348393	350753	14	13	3	1	1	0.491562	0.747117
3_CCNA_03303:CCNA_03302	IGR	NC_011916.1	-	3479569	3479623	CCNA_01298	CDS_UTRS	NC_011916.1	+	1423434	1424726	13	0	2	2.0034e-21	1.30485e-20	NaN	NaN	3´-derived sRNA
CCNA_00037	CDS_UTRS	NC_011916.1	-	39930	40798	CCNA_03018	CDS_UTRS	NC_011916.1	+	3170257	3171592	13	2	1	2.21541e-27	1.56918e-26	0.321706	0.622214
CCNA_00235:CCNA_00232	IGR	NC_011916.1	-	248154	250072	CCNA_00233	CDS_UTRS	NC_011916.1	+	247882	249119	13	0	1	1.0097e-36	8.07466e-36	1.6e-05	0.00104829
CCNA_00278	CDS_UTRS	NC_011916.1	+	291339	292285	CCNA_00279	CDS_UTRS	NC_011916.1	+	292286	293101	13	0	1	1.14258e-43	9.8244e-43	0.0549	0.275929
CCNA_00290	CDS_UTRS	NC_011916.1	-	300923	304505	CCNA_02694	CDS_UTRS	NC_011916.1	-	2848145	2849438	13	0	1	2.68722e-07	1.26729e-06	0.844054	0.935317
CCNA_00359	CDS_UTRS	NC_011916.1	+	375719	376816	CCNA_00932	CDS_UTRS	NC_011916.1	+	1008064	1008570	13	0	3	2.16657e-15	1.27286e-14	NaN	NaN
CCNA_00377	CDS_UTRS	NC_011916.1	-	391753	395396	CCNA_00693	CDS_UTRS	NC_011916.1	-	751285	751778	13	13	1	8.85303e-31	6.55964e-30	0.321706	0.622214
CCNA_00498:CCNA_00491	IGR	NC_011916.1	-	509709	515084	CCNA_00494	CDS_UTRS	NC_011916.1	+	511566	512053	13	1	2	1.23537e-30	9.12295e-30	0.696034	0.872778
CCNA_00783	CDS_UTRS	NC_011916.1	-	844280	846626	CCNA_R0016	ncRNA	NC_011916.1	+	844332	844401	13	0	1	6.49728e-19	4.05331e-18	0.97379	0.98561
CCNA_00847:CCNA_00852	IGR	NC_011916.1	+	921504	927437	CCNA_R0102	ncRNA	NC_011916.1	-	323716	323778	13	12	1	1.59124e-18	9.84932e-18	NaN	NaN
CCNA_00878	CDS_UTRS	NC_011916.1	+	955020	956728	CCNA_02624	CDS_UTRS	NC_011916.1	-	2773455	2774802	13	3	1	2.94057e-08	1.44131e-07	NaN	NaN
CCNA_00893	CDS_UTRS	NC_011916.1	+	972659	973893	CCNA_00896:CCNA_00890	IGR	NC_011916.1	-	968968	975348	13	13	1	5.03284e-25	3.4695e-24	4e-06	0.0003669
CCNA_00896:CCNA_00890	IGR	NC_011916.1	-	968968	975348	CCNA_00894	CDS_UTRS	NC_011916.1	+	973894	975135	13	13	1	3.30506e-25	2.28125e-24	0.272699	0.593633
CCNA_01264	CDS_UTRS	NC_011916.1	-	1394567	1395318	CCNA_02991	CDS_UTRS	NC_011916.1	+	3144404	3145098	13	0	2	7.9489e-43	6.78747e-42	NaN	NaN
CCNA_01266	CDS_UTRS	NC_011916.1	-	1395548	1395953	CCNA_01292:CCNA_01294	IGR	NC_011916.1	+	1418481	1418529	13	0	1	1.96161e-50	1.82535e-49	NaN	NaN
[truncated: 1,289 more rows]

## Sheet: significant chimeras
name1	type1	ref1	strand1	left1	right1	name2	type2	ref2	strand2	left2	right2	nb_ints	nb_multi	in_libs	fisher_pvalue	fisher_fdr	bp_pvalue	bp_fdr	Comment RNA1	Comment RNA2
CCNA_01862:CCNA_01851	IGR	NC_011916.1	-	1983982	1996690	CCNA_R0147	ncRNA	NC_011916.1	+	1986625	1986741	6419	73	2	0	0	0.000270864	0.0064116
CrfA	ncRNA	NC_011916.1	-	3781372	3781500	SisA	ncRNA	NC_011916.1	+	840137	840219	5383	111	4	0	0	0.000478205	0.0102008
CCNA_R0156:CCNA_02182	IGR	NC_011916.1	-	2334482	2340116	CCNA_02186:CCNA_R0206	IGR	NC_011916.1	+	2338632	2338873	4615	232	2	0	0	0.007502	0.0877454
CCNA_03360	CDS_UTRS	NC_011916.1	+	3538576	3539950	3_CCNA_01159	ncRNA	NC_011916.1	+	1268325	1268376	2607	40	4	0	0	0.0185629	0.154212		3´-derived sRNA
3_CCNA_02328	ncRNA	NC_011916.1	+	2470895	2471019	CCNA_R0199	ncRNA	NC_011916.1	+	3987216	3987334	2403	218	3	0	0	0.0876762	0.350938	3´-derived sRNA
CCNA_00338	CDS_UTRS	NC_011916.1	+	348393	350753	SisA	ncRNA	NC_011916.1	+	840137	840219	2096	124	4	0	0	0.0212868	0.17103
CCNA_00399	CDS_UTRS	NC_011916.1	+	416719	418038	SisA	ncRNA	NC_011916.1	+	840137	840219	2010	45	2	0	0	0.559364	0.800139
CCNA_00338	CDS_UTRS	NC_011916.1	+	348393	350753	SisD	ncRNA	NC_011916.1	-	2383511	2383595	1475	48	3	0	0	0.0904008	0.353763
CCNA_00754	CDS_UTRS	NC_011916.1	-	812517	813370	SisA	ncRNA	NC_011916.1	+	840137	840219	1139	20	2	3.18783e-260	1.90105e-258	0.184503	0.49641
CCNA_01425	CDS_UTRS	NC_011916.1	+	1541288	1543747	SisA	ncRNA	NC_011916.1	+	840137	840219	959	5	3	8.03248e-291	5.46603e-289	0.337531	0.648717
CCNA_01429	CDS_UTRS	NC_011916.1	+	1544862	1545592	CCNA_03938	CDS_UTRS	NC_011916.1	-	850025	850498	744	21	1	0	0	0.449598	0.720339
CCNA_02141	CDS_UTRS	NC_011916.1	-	2299928	2300745	SisD	ncRNA	NC_011916.1	-	2383511	2383595	733	13	1	0	0	0.0551275	0.276693
CCNA_R0040	ncRNA	NC_011916.1	+	1645113	1645326	CCNA_R0016	ncRNA	NC_011916.1	+	844332	844401	655	93	3	4.58419e-154	1.19082e-152	0.696034	0.872778
CCNA_02433	CDS_UTRS	NC_011916.1	-	2574810	2575158	SisA	ncRNA	NC_011916.1	+	840137	840219	652	9	3	0	0	0.272734	0.593633
CCNA_03403	CDS_UTRS	NC_011916.1	+	3572082	3572579	SisD	ncRNA	NC_011916.1	-	2383511	2383595	619	50	3	0	0	0.327981	0.633348
CCNA_00546	CDS_UTRS	NC_011916.1	+	564610	565600	CCNA_02452	CDS_UTRS	NC_011916.1	+	2591981	2592678	598	598	1	0	0	0.21102	0.529269
CCNA_02954	CDS_UTRS	NC_011916.1	+	3113376	3114598	SisA	ncRNA	NC_011916.1	+	840137	840219	592	11	1	0	0	0.143622	0.436215
CCNA_02997	CDS_UTRS	NC_011916.1	-	3152541	3153016	CCNA_01258	CDS_UTRS	NC_011916.1	-	1385509	1386371	540	221	2	0	0	0.361952	0.657427
CCNA_02458	CDS_UTRS	NC_011916.1	+	2599411	2601062	SisA	ncRNA	NC_011916.1	+	840137	840219	522	93	2	2.74892e-228	1.31427e-226	0.55738	0.800139
CCNA_03360	CDS_UTRS	NC_011916.1	+	3538576	3539950	CCNA_01360	CDS_UTRS	NC_011916.1	+	1475884	1477480	482	7	1	0	0	0.0164612	0.144488
CCNA_01999	CDS_UTRS	NC_011916.1	-	2145162	2146258	CCNA_02816	CDS_UTRS	NC_011916.1	-	2973537	2973943	481	481	1	0	0	0.791794	0.916433
CCNA_00133	CDS_UTRS	NC_011916.1	+	142557	143941	CCNA_00285	CDS_UTRS	NC_011916.1	-	296628	297638	480	473	1	0	0	0.167234	0.467668
CCNA_01852	CDS_UTRS	NC_011916.1	+	1983792	1985378	SisB	ncRNA	NC_011916.1	-	1247598	1247664	452	0	2	0	0	0.0255963	0.18742
CCNA_00857	CDS_UTRS	NC_011916.1	-	933442	935163	SisD	ncRNA	NC_011916.1	-	2383511	2383595	449	9	1	0	0	0.0184085	0.154212
CCNA_02914	CDS_UTRS	NC_011916.1	+	3071442	3073273	SisA	ncRNA	NC_011916.1	+	840137	840219	391	11	1	0	0	0.147435	0.445585
CCNA_03548	CDS_UTRS	NC_011916.1	+	3704207	3705857	CCNA_01087	CDS_UTRS	NC_011916.1	+	1193076	1194192	376	375	1	0	0	0.394649	0.689312
CCNA_02421	CDS_UTRS	NC_011916.1	-	2564732	2565840	SisA	ncRNA	NC_011916.1	+	840137	840219	350	9	2	7.92397e-67	8.95037e-66	0.125306	0.41112
CCNA_00367	CDS_UTRS	NC_011916.1	+	383800	384825	CCNA_03506	CDS_UTRS	NC_011916.1	+	3663890	3664877	347	343	1	0	0	0.762184	0.902185
CCNA_00551	CDS_UTRS	NC_011916.1	-	568060	568828	SisD	ncRNA	NC_011916.1	-	2383511	2383595	340	15	2	0	0	0.221462	0.53177
CCNA_01736:CCNA_01742	IGR	NC_011916.1	+	1865087	1870607	CCNA_00268	CDS_UTRS	NC_011916.1	+	281930	284029	321	0	2	2.48536e-152	6.36665e-151	0.361952	0.657427
CCNA_R0210	ncRNA	NC_011916.1	-	3680993	3681106	CCNA_R0078	ncRNA	NC_011916.1	+	3680958	3681108	308	191	2	0	0	0.000147365	0.00380762	antisense RNA
CCNA_R0188	ncRNA	NC_011916.1	+	3462949	3463206	CCNA_03169	CDS_UTRS	NC_011916.1	+	3327740	3328564	298	17	1	1.01065e-275	6.51751e-274	0.254344	0.567288
CCNA_02020	CDS_UTRS	NC_011916.1	-	2167295	2167827	CCNA_02261	CDS_UTRS	NC_011916.1	-	2411373	2413623	290	14	1	0	0	0.0554946	0.277787
CCNA_00237	CDS_UTRS	NC_011916.1	+	252325	253232	CCNA_00721	CDS_UTRS	NC_011916.1	-	777742	779614	286	286	1	2.81361e-299	1.98781e-297	0.65905	0.854436
CrfA	ncRNA	NC_011916.1	-	3781372	3781500	SisD	ncRNA	NC_011916.1	-	2383511	2383595	285	8	4	5.96351e-31	4.42457e-30	0.000365944	0.00813727
CCNA_01327	CDS_UTRS	NC_011916.1	+	1442516	1443281	CCNA_00721	CDS_UTRS	NC_011916.1	-	777742	779614	282	1	1	0	0	0.0464959	0.249405
CCNA_01819	CDS_UTRS	NC_011916.1	+	1945884	1946210	CCNA_00372	CDS_UTRS	NC_011916.1	-	388693	389005	280	3	1	0	0	0.0464941	0.249405
CCNA_R0040	ncRNA	NC_011916.1	+	1645113	1645326	CCNA_R0088	ncRNA	NC_011916.1	+	3946037	3946176	255	16	2	3.41886e-08	1.67204e-07	0.0629651	0.304871
CCNA_00338	CDS_UTRS	NC_011916.1	+	348393	350753	SisC	ncRNA	NC_011916.1	+	1702213	1702292	253	6	2	0	0	0.0089	0.0968964
CCNA_01819	CDS_UTRS	NC_011916.1	+	1945884	1946210	CCNA_02919	CDS_UTRS	NC_011916.1	+	3077268	3078422	248	0	1	0	0	0.321706	0.622214
CCNA_02535	CDS_UTRS	NC_011916.1	+	2681140	2684031	CCNA_01419	CDS_UTRS	NC_011916.1	+	1536523	1538009	244	4	1	0	0	0.938701	0.973183
CCNA_00543	CDS_UTRS	NC_011916.1	-	561689	562563	SisD	ncRNA	NC_011916.1	-	2383511	2383595	234	1	2	8.41313e-281	5.45722e-279	0.0222574	0.17103
CCNA_R0156:CCNA_02182	IGR	NC_011916.1	-	2334482	2340116	CCNA_02186	CDS_UTRS	NC_011916.1	+	2337853	2338631	232	140	2	2.55913e-129	5.39655e-128	0.0154621	0.140206
CCNA_00086	CDS_UTRS	NC_011916.1	-	91267	96455	CCNA_00800	CDS_UTRS	NC_011916.1	+	864629	866391	230	230	1	2.07462e-137	4.63944e-136	0.404494	0.689312
CCNA_00285	CDS_UTRS	NC_011916.1	-	296628	297638	CCNA_00133	CDS_UTRS	NC_011916.1	+	142557	143941	230	230	1	0	0	0.539098	0.778108
CCNA_01705	CDS_UTRS	NC_011916.1	-	1836521	1837766	SisD	ncRNA	NC_011916.1	-	2383511	2383595	230	2	2	0	0	0.018956	0.154212
CCNA_01700	CDS_UTRS	NC_011916.1	+	1831498	1832939	SisA	ncRNA	NC_011916.1	+	840137	840219	229	12	1	1.63356e-133	3.5598e-132	0.65905	0.854436
CCNA_00369	CDS_UTRS	NC_011916.1	+	385743	387277	CCNA_R0081	ncRNA	NC_011916.1	+	3830130	3830241	227	3	1	2.02628e-251	1.12942e-249	0.696034	0.872778
CCNA_01706	CDS_UTRS	NC_011916.1	+	1837518	1839457	SisD	ncRNA	NC_011916.1	-	2383511	2383595	223	3	2	9.34634e-164	2.74258e-162	0.112289	0.398828
CCNA_02357	CDS_UTRS	NC_011916.1	-	2496431	2498034	SisA	ncRNA	NC_011916.1	+	840137	840219	223	5	2	4.56977e-71	5.44445e-70	0.169686	0.47334
CCNA_03486:CCNA_03485	IGR	NC_011916.1	-	3648062	3648095	SisA	ncRNA	NC_011916.1	+	840137	840219	223	2	2	0	0	0.0502804	0.267749
CCNA_00701	CDS_UTRS	NC_011916.1	+	761411	761892	CCNA_01258	CDS_UTRS	NC_011916.1	-	1385509	1386371	222	217	3	0	0	0.14289	0.434352
CCNA_00274	CDS_UTRS	NC_011916.1	+	287466	288198	CCNA_03839	CDS_UTRS	NC_011916.1	+	4004196	4006446	218	218	1	0	0	0.123206	0.405783
CCNA_02616	CDS_UTRS	NC_011916.1	-	2764165	2765323	SisA	ncRNA	NC_011916.1	+	840137	840219	217	22	1	1.39457e-33	1.07495e-32	0.856287	0.944916
CCNA_R0199	ncRNA	NC_011916.1	+	3987216	3987334	3_CCNA_02328	ncRNA	NC_011916.1	+	2470895	2471019	216	86	2	5.04377e-52	4.81044e-51	0.765779	0.905813		3´-derived sRNA
CCNA_03639	CDS_UTRS	NC_011916.1	-	3798308	3798850	SisA	ncRNA	NC_011916.1	+	840137	840219	215	1	1	2.87328e-118	5.47601e-117	0.289449	0.600332
CCNA_02816	CDS_UTRS	NC_011916.1	-	2973537	2973943	SisD	ncRNA	NC_011916.1	-	2383511	2383595	214	2	1	1.75544e-281	1.14537e-279	0.0419639	0.239449
CCNA_03833:CCNA_03829	IGR	NC_011916.1	-	3994536	3997793	SisA	ncRNA	NC_011916.1	+	840137	840219	213	0	1	0	0	0.762184	0.902185
CCNA_00857	CDS_UTRS	NC_011916.1	-	933442	935163	SisA	ncRNA	NC_011916.1	+	840137	840219	212	2	2	1.34107e-84	1.80743e-83	0.06473	0.304871
CCNA_01807	CDS_UTRS	NC_011916.1	-	1931501	1933298	SisA	ncRNA	NC_011916.1	+	840137	840219	212	10	1	4.71876e-162	1.35597e-160	0.065993	0.307417
CCNA_02141	CDS_UTRS	NC_011916.1	-	2299928	2300745	CCNA_03762	CDS_UTRS	NC_011916.1	+	3931475	3931880	210	3	1	1.10641e-27	7.87194e-27	0.0280478	0.189979
CCNA_02663	CDS_UTRS	NC_011916.1	-	2817392	2817990	CCNA_R0199	ncRNA	NC_011916.1	+	3987216	3987334	210	0	1	1.14517e-07	5.49641e-07	0.765831	0.905813
CCNA_01230	CDS_UTRS	NC_011916.1	+	1356895	1358750	SisA	ncRNA	NC_011916.1	+	840137	840219	207	6	2	2.70965e-219	1.19743e-217	0.190906	0.49641
CCNA_01076	CDS_UTRS	NC_011916.1	-	1180276	1180930	CCNA_02694	CDS_UTRS	NC_011916.1	-	2848145	2849438	206	0	1	0	0	0.920524	0.966076
CCNA_03094	CDS_UTRS	NC_011916.1	-	3242664	3243961	SisA	ncRNA	NC_011916.1	+	840137	840219	205	8	3	2.4882e-130	5.28718e-129	0.731766	0.887554
CCNA_00452:CCNA_00438	IGR	NC_011916.1	-	445401	458520	CCNA_01008	CDS_UTRS	NC_011916.1	-	1086732	1088526	203	202	1	0	0	0.00122198	0.0207567
CCNA_00986	CDS_UTRS	NC_011916.1	+	1066623	1067812	SisA	ncRNA	NC_011916.1	+	840137	840219	203	0	3	6.87625e-147	1.70249e-145	0.0463059	0.249234
CCNA_00847:CCNA_00852	IGR	NC_011916.1	+	921504	927437	CCNA_03620:CCNA_03612	IGR	NC_011916.1	-	3767477	3775474	200	125	3	0	0	4e-06	0.0003669
CCNA_03350:CCNA_R0189	IGR	NC_011916.1	+	3529613	3534836	CCNA_R0077	ncRNA	NC_011916.1	-	3532896	3533067	198	29	2	4.2444e-210	1.73084e-208	0.000183	0.00459882
CCNA_01026	CDS_UTRS	NC_011916.1	-	1112731	1113549	SisA	ncRNA	NC_011916.1	+	840137	840219	196	4	1	3.25062e-135	7.16816e-134	0.0279564	0.189979
CCNA_03452	CDS_UTRS	NC_011916.1	-	3616254	3616693	CCNA_02174:CCNA_02176	IGR	NC_011916.1	+	2328067	2328215	191	1	3	0	0	5.8e-05	0.00166252
CCNA_R0121	ncRNA	NC_011916.1	-	847992	848150	CCNA_R0199	ncRNA	NC_011916.1	+	3987216	3987334	189	0	1	4.56662e-69	5.28185e-68	0.448388	0.718714
CCNA_01059	CDS_UTRS	NC_011916.1	+	1159493	1162894	CCNA_01751	CDS_UTRS	NC_011916.1	+	1878709	1879809	187	5	1	5.00544e-71	5.95073e-70	0.076865	0.333935
CCNA_03305	CDS_UTRS	NC_011916.1	-	3483126	3483656	SisA	ncRNA	NC_011916.1	+	840137	840219	186	28	1	5.16887e-78	6.56736e-77	0.0477491	0.254639
CCNA_00543	CDS_UTRS	NC_011916.1	-	561689	562563	SisA	ncRNA	NC_011916.1	+	840137	840219	185	1	2	1.07734e-64	1.19023e-63	0.0180729	0.154212
CCNA_00399	CDS_UTRS	NC_011916.1	+	416719	418038	SisD	ncRNA	NC_011916.1	-	2383511	2383595	180	26	2	1.62982e-176	5.33272e-175	0.0173007	0.150929
CCNA_02900:CCNA_02895	IGR	NC_011916.1	-	3046957	3052973	SisA	ncRNA	NC_011916.1	+	840137	840219	175	10	2	9.92164e-161	2.80028e-159	0.168063	0.469272
CCNA_02252	CDS_UTRS	NC_011916.1	-	2400729	2402521	SisA	ncRNA	NC_011916.1	+	840137	840219	174	5	2	2.89294e-09	1.46189e-08	0.193192	0.500459
CCNA_03689	CDS_UTRS	NC_011916.1	+	3854685	3856197	CCNA_01061	CDS_UTRS	NC_011916.1	+	1164787	1166200	172	172	1	3.78596e-124	7.6214e-123	0.491562	0.747117
CCNA_03506	CDS_UTRS	NC_011916.1	+	3663890	3664877	CCNA_00367	CDS_UTRS	NC_011916.1	+	383800	384825	170	170	1	0	0	0.00340611	0.0473372
CCNA_03632	CDS_UTRS	NC_011916.1	+	3787114	3787688	CCNA_R0199	ncRNA	NC_011916.1	+	3987216	3987334	170	57	2	1.17139e-156	3.16905e-155	0.067568	0.313014
CCNA_R0118:CCNA_00758	IGR	NC_011916.1	+	808842	815234	CCNA_00754	CDS_UTRS	NC_011916.1	-	812517	813370	168	6	2	4.4696e-250	2.41838e-248	0.069432	0.321243
CCNA_02624	CDS_UTRS	NC_011916.1	-	2773455	2774802	SisA	ncRNA	NC_011916.1	+	840137	840219	166	0	1	2.88103e-53	2.78365e-52	0.10589	0.379033
CrfA	ncRNA	NC_011916.1	-	3781372	3781500	CCNA_02753	CDS_UTRS	NC_011916.1	-	2914928	2917671	165	4	1	7.28637e-139	1.6733e-137	0.65905	0.854436
CCNA_02128	CDS_UTRS	NC_011916.1	+	2281253	2282694	SisA	ncRNA	NC_011916.1	+	840137	840219	164	0	1	1.47841e-226	6.94855e-225	0.0280645	0.189979
CCNA_01609	CDS_UTRS	NC_011916.1	+	1727987	1730191	SisD	ncRNA	NC_011916.1	-	2383511	2383595	162	2	1	1.07482e-224	4.98823e-223	0.14289	0.434352
CCNA_03680	CDS_UTRS	NC_011916.1	-	3839161	3842748	CCNA_00846	CDS_UTRS	NC_011916.1	-	917301	920578	160	8	1	5.13032e-191	1.87807e-189	0.934838	0.969452
CCNA_00085:CCNA_00088	IGR	NC_011916.1	+	91614	97640	CCNA_R0002	ncRNA	NC_011916.1	-	96456	96584	157	21	2	4.14765e-255	2.37143e-253	0.0171882	0.15051
CCNA_R0188	ncRNA	NC_011916.1	+	3462949	3463206	SisA	ncRNA	NC_011916.1	+	840137	840219	157	5	1	5.51219e-36	4.37974e-35	0.032995	0.206938
CCNA_03083	CDS_UTRS	NC_011916.1	-	3231128	3233103	CCNA_01726	CDS_UTRS	NC_011916.1	+	1852822	1854850	156	156	1	0	0	0.866624	0.944916
CCNA_01828:CCNA_01824	IGR	NC_011916.1	-	1950870	1954566	CCNA_01826	CDS_UTRS	NC_011916.1	+	1951098	1953283	153	1	2	1.23725e-258	7.29976e-257	0.591188	0.818517
CCNA_00396	CDS_UTRS	NC_011916.1	-	412733	413810	SisA	ncRNA	NC_011916.1	+	840137	840219	150	0	2	1.31735e-13	7.45511e-13	0.53439	0.771616
CCNA_02639	CDS_UTRS	NC_011916.1	-	2790973	2792388	CCNA_02694	CDS_UTRS	NC_011916.1	-	2848145	2849438	150	0	1	0	0	0.866624	0.944916
CCNA_02726	CDS_UTRS	NC_011916.1	-	2889142	2890017	CCNA_R0063	ncRNA	NC_011916.1	+	2889176	2889287	150	27	2	7.51755e-234	3.68959e-232	2.6e-05	0.00144139
CCNA_02986	CDS_UTRS	NC_011916.1	-	3140296	3142615	CCNA_03061	CDS_UTRS	NC_011916.1	+	3212963	3214030	150	0	1	0	0	0.251722	0.561781
CCNA_01425	CDS_UTRS	NC_011916.1	+	1541288	1543747	SisD	ncRNA	NC_011916.1	-	2383511	2383595	149	19	1	7.19814e-48	6.4912e-47	0.28541	0.593633
3_CCNA_02328	ncRNA	NC_011916.1	+	2470895	2471019	CCNA_00578	CDS_UTRS	NC_011916.1	+	601459	604149	148	148	1	3.21581e-250	1.75713e-248	0.730216	0.886026	3´-derived sRNA
CCNA_02205	CDS_UTRS	NC_011916.1	-	2353091	2354387	SisA	ncRNA	NC_011916.1	+	840137	840219	148	5	1	0.00178879	0.00621008	0.407343	0.693522
CCNA_03702	CDS_UTRS	NC_011916.1	-	3869590	3871474	CCNA_03506:CCNA_03519	IGR	NC_011916.1	+	3664878	3676617	147	0	1	6.91309e-219	3.00706e-217	0.251722	0.561781
CCNA_02661	CDS_UTRS	NC_011916.1	+	2812827	2815869	CCNA_01505	CDS_UTRS	NC_011916.1	-	1616416	1616772	146	0	1	1.55151e-189	5.60565e-188	0.448388	0.718714
CCNA_03849	CDS_UTRS	NC_011916.1	+	4014765	4015954	CCNA_00041	CDS_UTRS	NC_011916.1	-	42549	45753	146	146	1	1.48098e-246	7.78531e-245	0.663691	0.859846
CCNA_01448	CDS_UTRS	NC_011916.1	+	1560830	1561850	SisB	ncRNA	NC_011916.1	-	1247598	1247664	145	4	2	1.97999e-284	1.31509e-282	0.0564574	0.28221
CCNA_03517	CDS_UTRS	NC_011916.1	-	3673776	3675487	CCNA_03617	CDS_UTRS	NC_011916.1	+	3772262	3772717	145	0	1	3.68679e-210	1.509e-208	0.02738	0.18742
CCNA_01068:CCNA_01058	IGR	NC_011916.1	-	1159630	1172640	CCNA_01059	CDS_UTRS	NC_011916.1	+	1159493	1162894	144	2	2	3.90629e-95	5.84732e-94	0	0
CCNA_02024	CDS_UTRS	NC_011916.1	-	2171439	2172758	CCNA_02033	CDS_UTRS	NC_011916.1	-	2177095	2177672	143	2	1	0	0	0.0107411	0.111012
CCNA_02576	CDS_UTRS	NC_011916.1	+	2727718	2728701	CCNA_02661	CDS_UTRS	NC_011916.1	+	2812827	2815869	143	1	1	2.19806e-87	3.05143e-86	0.089528	0.350938
CCNA_03380	CDS_UTRS	NC_011916.1	-	3551865	3552736	CCNA_03521	CDS_UTRS	NC_011916.1	+	3677701	3678636	143	2	1	4.0021e-304	2.86396e-302	0.165062	0.462653
3_CCNA_00086	ncRNA	NC_011916.1	+	966188	966299	CCNA_00920	CDS_UTRS	NC_011916.1	+	996464	997660	142	0	1	4.801e-305	3.45797e-303	0.190906	0.49641	3´-derived sRNA
CCNA_03181	CDS_UTRS	NC_011916.1	+	3340224	3341898	SisA	ncRNA	NC_011916.1	+	840137	840219	141	5	1	4.45775e-37	3.57523e-36	0.460268	0.735506
CCNA_00399	CDS_UTRS	NC_011916.1	+	416719	418038	CCNA_00398	CDS_UTRS	NC_011916.1	-	415206	416964	140	0	1	3.20241e-142	7.52565e-141	0.6196	0.827863
CCNA_00721	CDS_UTRS	NC_011916.1	-	777742	779614	CCNA_00237	CDS_UTRS	NC_011916.1	+	252325	253232	140	140	1	1.27453e-108	2.19521e-107	0.146065	0.442538
CCNA_01329	CDS_UTRS	NC_011916.1	+	1443787	1444215	CCNA_02616	CDS_UTRS	NC_011916.1	-	2764165	2765323	139	138	1	5.90026e-177	1.94201e-175	0.321706	0.622214
CCNA_02484	CDS_UTRS	NC_011916.1	-	2631735	2632609	SisD	ncRNA	NC_011916.1	-	2383511	2383595	139	91	2	8.63489e-194	3.23575e-192	0.110427	0.392594
CCNA_01386	CDS_UTRS	NC_011916.1	-	1502906	1503947	CCNA_01248	CDS_UTRS	NC_011916.1	+	1375793	1376628	138	9	1	3.71005e-188	1.31897e-186	0.28541	0.593633
CCNA_01386	CDS_UTRS	NC_011916.1	-	1502906	1503947	CCNA_01776	CDS_UTRS	NC_011916.1	+	1901798	1903292	136	4	1	6.18338e-86	8.47788e-85	0.06473	0.304871
CCNA_03620:CCNA_03612	IGR	NC_011916.1	-	3767477	3775474	CCNA_R0123	ncRNA	NC_011916.1	-	921612	921719	136	86	4	2.5135e-248	1.32761e-246	0.577478	0.800139
CCNA_03955	CDS_UTRS	NC_011916.1	+	1730192	1730340	CCNA_00537	CDS_UTRS	NC_011916.1	+	551959	556314	134	2	1	1.61073e-173	5.11925e-172	0.321706	0.622214
CCNA_00866	CDS_UTRS	NC_011916.1	-	944663	946017	SisA	ncRNA	NC_011916.1	+	840137	840219	133	4	1	1.10511e-53	1.07337e-52	0.0185197	0.154212
CCNA_03795	CDS_UTRS	NC_011916.1	+	3958687	3959402	CCNA_00994	CDS_UTRS	NC_011916.1	-	1075329	1077276	133	0	1	1.57615e-142	3.71183e-141	0.674377	0.871535
CCNA_00847:CCNA_00852	IGR	NC_011916.1	+	921504	927437	CCNA_03613	CDS_UTRS	NC_011916.1	+	3767476	3768158	130	85	4	3.72987e-261	2.24846e-259	0.606352	0.827863
CCNA_01384:CCNA_01377	IGR	NC_011916.1	-	1492440	1500498	CCNA_00268	CDS_UTRS	NC_011916.1	+	281930	284029	130	130	1	1.1073e-39	9.16577e-39	0.165062	0.462653
CCNA_02535	CDS_UTRS	NC_011916.1	+	2681140	2684031	CCNA_03386	CDS_UTRS	NC_011916.1	+	3558189	3560590	129	2	1	3.1157e-214	1.31906e-212	0.257715	0.574458
CCNA_03360	CDS_UTRS	NC_011916.1	+	3538576	3539950	CCNA_00044	CDS_UTRS	NC_011916.1	-	48271	49046	129	0	1	1.34705e-126	2.77208e-125	0.371477	0.672729
CCNA_00817	CDS_UTRS	NC_011916.1	-	879935	881364	SisD	ncRNA	NC_011916.1	-	2383511	2383595	128	6	1	1.50427e-195	5.6753e-194	0.780774	0.916433
CCNA_02136	CDS_UTRS	NC_011916.1	-	2292773	2294377	CCNA_03966	CDS_UTRS	NC_011916.1	+	2465202	2465872	128	0	1	6.78445e-118	1.28638e-116	0.14289	0.434352
CCNA_01383	CDS_UTRS	NC_011916.1	+	1500243	1500805	CCNA_02528	CDS_UTRS	NC_011916.1	+	2676573	2677229	126	114	1	9.58746e-253	5.39818e-251	0.53439	0.771616
CCNA_01678	CDS_UTRS	NC_011916.1	+	1805059	1806063	CCNA_02017	CDS_UTRS	NC_011916.1	-	2164265	2166325	126	6	1	5.0283e-224	2.32391e-222	0.003346	0.0468568
CCNA_01042	CDS_UTRS	NC_011916.1	-	1137067	1139762	CCNA_R0128	ncRNA	NC_011916.1	-	1123037	1123071	124	0	1	4.84526e-225	2.26766e-223	0.251722	0.561781
CCNA_03574	CDS_UTRS	NC_011916.1	-	3727682	3730342	SisA	ncRNA	NC_011916.1	+	840137	840219	123	3	1	3.93847e-91	5.65143e-90	0.0392753	0.226007
CCNA_00193	CDS_UTRS	NC_011916.1	-	206892	208041	CCNA_01659	CDS_UTRS	NC_011916.1	+	1779993	1781308	122	122	1	0	0	0.251722	0.561781
CCNA_03546	CDS_UTRS	NC_011916.1	+	3702533	3703077	CCNA_03549:CCNA_03538	IGR	NC_011916.1	-	3697220	3705541	122	0	1	2.08538e-239	1.06106e-237	0.335573	0.645969
CCNA_R0088	ncRNA	NC_011916.1	+	3946037	3946176	CCNA_03518	CDS_UTRS	NC_011916.1	-	3675514	3676643	122	9	1	1.91768e-145	4.65447e-144	0.664542	0.860644
CCNA_00207:CCNA_00210	IGR	NC_011916.1	+	222483	224914	CCNA_02326	CDS_UTRS	NC_011916.1	-	2467944	2469296	121	106	1	3.20052427273e-311	0	0.920524	0.966076
CCNA_02277	CDS_UTRS	NC_011916.1	+	2426568	2428969	CCNA_R0032	ncRNA	NC_011916.1	+	1491642	1491707	121	4	2	1.71415e-99	2.70076e-98	0.504318	0.763973
CCNA_03184	CDS_UTRS	NC_011916.1	-	3343978	3345948	CCNA_02975	CDS_UTRS	NC_011916.1	+	3129406	3131528	121	0	1	1.51608e-101	2.4266e-100	0.448388	0.718714
CCNA_03263	CDS_UTRS	NC_011916.1	+	3431764	3434865	SisA	ncRNA	NC_011916.1	+	840137	840219	121	0	1	9.4559e-54	9.20043e-53	0.022748	0.17103
CCNA_02308:CCNA_02303	IGR	NC_011916.1	-	2449482	2453276	SisA	ncRNA	NC_011916.1	+	840137	840219	120	120	1	6.01819e-60	6.30347e-59	0.015744	0.140206
CCNA_00692:CCNA_00696	IGR	NC_011916.1	+	751451	756028	CCNA_01552	CDS_UTRS	NC_011916.1	+	1665785	1668519	119	2	2	4.18542e-100	6.6321e-99	0.577478	0.800139
CCNA_01023:CCNA_01028	IGR	NC_011916.1	+	1111659	1113830	CCNA_02691:CCNA_02695	IGR	NC_011916.1	+	2845447	2849256	119	119	1	0	0	0.000206	0.00500539
CCNA_01333:CCNA_01297	IGR	NC_011916.1	-	1423191	1446131	CCNA_01309	CDS_UTRS	NC_011916.1	+	1433370	1434209	119	6	2	1.55382e-171	4.81423e-170	0.0011704	0.0202556
CCNA_02603	CDS_UTRS	NC_011916.1	-	2748335	2749862	SisA	ncRNA	NC_011916.1	+	840137	840219	119	27	1	2.84003e-38	2.3146e-37	0.101425	0.37709
CCNA_01830	CDS_UTRS	NC_011916.1	+	1956607	1959592	CCNA_00439	CDS_UTRS	NC_011916.1	+	445297	447518	118	0	1	4.27198e-98	6.58122e-97	0.16651	0.466355
CCNA_02596	CDS_UTRS	NC_011916.1	-	2743591	2744426	CCNA_R0020	ncRNA	NC_011916.1	+	970059	970156	118	0	1	2.7019e-103	4.43335e-102	0.0766839	0.333752
CCNA_01399:CCNA_01394	IGR	NC_011916.1	-	1513487	1518355	SisA	ncRNA	NC_011916.1	+	840137	840219	117	1	1	8.83664e-155	2.32266e-153	0.0471337	0.252458
CCNA_01433	CDS_UTRS	NC_011916.1	+	1548456	1548865	CCNA_R0044	ncRNA	NC_011916.1	-	2059848	2059942	117	116	1	2.80988e-236	1.39763e-234	0.730216	0.886026
CCNA_01684	CDS_UTRS	NC_011916.1	-	1811266	1812432	SisA	ncRNA	NC_011916.1	+	840137	840219	117	2	1	1.36745e-33	1.05478e-32	0.0670626	0.311065
CCNA_03098	CDS_UTRS	NC_011916.1	+	3249191	3250541	CCNA_01059	CDS_UTRS	NC_011916.1	+	1159493	1162894	117	0	1	5.16704e-18	3.17875e-17	0.934838	0.969452
CCNA_00070	CDS_UTRS	NC_011916.1	+	71777	72945	CCNA_01610	CDS_UTRS	NC_011916.1	+	1730341	1732021	116	0	1	8.93004e-184	3.05716e-182	0.791794	0.916433
CCNA_00167	CDS_UTRS	NC_011916.1	+	179111	180162	CCNA_03906	CDS_UTRS	NC_011916.1	+	3578716	3579469	116	0	1	1.01718e-76	1.27776e-75	0.28541	0.593633
CCNA_01311	CDS_UTRS	NC_011916.1	+	1434494	1434874	CCNA_02705	CDS_UTRS	NC_011916.1	-	2861642	2862251	116	0	1	9.7912e-167	2.93524e-165	0.702305	0.88034
CCNA_R0210	ncRNA	NC_011916.1	-	3680993	3681106	CCNA_R0199	ncRNA	NC_011916.1	+	3987216	3987334	116	2	1	4.23419e-138	9.58483e-137	0.125387	0.41112	antisense RNA
CCNA_01363	CDS_UTRS	NC_011916.1	+	1478577	1480050	CCNA_02473	CDS_UTRS	NC_011916.1	+	2616158	2619531	115	0	1	3.46127e-294	2.39952e-292	0.76887	0.908892
CCNA_01418:CCNA_03949	IGR	NC_011916.1	-	1529912	1535911	CCNA_01417	CDS_UTRS	NC_011916.1	+	1534701	1536214	115	0	2	4.72286e-258	2.75716e-256	0.730216	0.886026
CCNA_01739	CDS_UTRS	NC_011916.1	-	1869268	1869852	CCNA_00957	CDS_UTRS	NC_011916.1	+	1034478	1036159	115	0	1	4.08018e-238	2.05715e-236	0.0911126	0.355918
CCNA_01327	CDS_UTRS	NC_011916.1	+	1442516	1443281	SisD	ncRNA	NC_011916.1	-	2383511	2383595	114	2	1	1.37368e-108	2.36231e-107	0.0927836	0.360236
CCNA_01652	CDS_UTRS	NC_011916.1	+	1774090	1774660	CCNA_01044	CDS_UTRS	NC_011916.1	+	1139924	1140956	114	0	1	3.67819e-236	1.82136e-234	0.625182	0.835017
CCNA_02528	CDS_UTRS	NC_011916.1	+	2676573	2677229	CCNA_03804:CCNA_03800	IGR	NC_011916.1	-	3964395	3969754	114	114	1	9.44028e-270	5.98352e-268	0.495912	0.753417
CCNA_02458	CDS_UTRS	NC_011916.1	+	2599411	2601062	SisB	ncRNA	NC_011916.1	-	1247598	1247664	113	0	1	5.00815e-145	1.205e-143	0.762184	0.902185
CCNA_02899	CDS_UTRS	NC_011916.1	+	3051538	3053249	CCNA_02900:CCNA_02895	IGR	NC_011916.1	-	3046957	3052973	113	0	1	0	0	0.791794	0.916433
CCNA_03689	CDS_UTRS	NC_011916.1	+	3854685	3856197	CCNA_03304	CDS_UTRS	NC_011916.1	-	3480931	3483125	113	0	1	2.931e-10	1.52704e-09	0.844054	0.935317
CCNA_00692:CCNA_00696	IGR	NC_011916.1	+	751451	756028	CCNA_03110	CDS_UTRS	NC_011916.1	-	3261160	3261842	112	0	1	4.84854e-155	1.27744e-153	0.321706	0.622214
CCNA_00692:CCNA_00696	IGR	NC_011916.1	+	751451	756028	CCNA_01010	CDS_UTRS	NC_011916.1	-	1089464	1091064	111	0	1	4.118e-124	8.2748e-123	0.222166	0.533112
SisB:CCNA_01140	IGR	NC_011916.1	-	1245100	1247597	CCNA_R0132:CCNA_01142	IGR	NC_011916.1	+	1246367	1246719	111	111	1	0	0	0.361952	0.657427
CCNA_00460:CCNA_03921	IGR	NC_011916.1	+	473601	474053	CCNA_02705	CDS_UTRS	NC_011916.1	-	2861642	2862251	110	109	1	1.32092e-220	5.90792e-219	0.190906	0.49641
CCNA_00857	CDS_UTRS	NC_011916.1	-	933442	935163	CCNA_01561	CDS_UTRS	NC_011916.1	+	1679721	1680181	110	3	1	8.2652e-258	4.79987e-256	0.631291	0.841487
CCNA_01141	CDS_UTRS	NC_011916.1	+	1244963	1246233	CCNA_03062	CDS_UTRS	NC_011916.1	-	3213596	3215108	110	0	1	7.47439e-116	1.37947e-114	0.330726	0.637977
CCNA_01706	CDS_UTRS	NC_011916.1	+	1837518	1839457	CCNA_00028	CDS_UTRS	NC_011916.1	-	30337	32858	110	0	1	2.57032e-32	1.94474e-31	0.957664	0.98065
CCNA_01996	CDS_UTRS	NC_011916.1	-	2142908	2143713	CCNA_01380	CDS_UTRS	NC_011916.1	+	1494748	1495408	110	0	1	6.03894e-210	2.45362e-208	0.762184	0.902185
CCNA_00303:CCNA_00300	IGR	NC_011916.1	-	314586	316826	SisA	ncRNA	NC_011916.1	+	840137	840219	109	5	1	1.96795e-114	3.57844e-113	0.0653465	0.306506
CCNA_00948	CDS_UTRS	NC_011916.1	+	1026355	1026720	CCNA_01985	CDS_UTRS	NC_011916.1	-	2130432	2132244	109	0	1	2.3238e-263	1.43198e-261	0.251722	0.561781
CCNA_01700	CDS_UTRS	NC_011916.1	+	1831498	1832939	CCNA_R0176	ncRNA	NC_011916.1	-	3091335	3091482	109	2	1	1.80854e-79	2.34624e-78	0.744125	0.901649
CCNA_02051	CDS_UTRS	NC_011916.1	+	2198894	2200345	CCNA_02728	CDS_UTRS	NC_011916.1	+	2891020	2891459	109	0	1	2.24472e-161	6.38422e-160	0.0158939	0.141198
CCNA_03184	CDS_UTRS	NC_011916.1	-	3343978	3345948	CCNA_03813	CDS_UTRS	NC_011916.1	+	3976539	3978188	109	0	1	3.61999e-57	3.68038e-56	0.28541	0.593633
CrfA	ncRNA	NC_011916.1	-	3781372	3781500	SisB	ncRNA	NC_011916.1	-	1247598	1247664	109	0	2	1.33532e-36	1.0671e-35	0.000122824	0.00328934
CCNA_02831	CDS_UTRS	NC_011916.1	+	2985177	2985819	SisA	ncRNA	NC_011916.1	+	840137	840219	108	2	1	8.85742e-60	9.24239e-59	0.577478	0.800139
CCNA_02963	CDS_UTRS	NC_011916.1	-	3119117	3119577	CrfA	ncRNA	NC_011916.1	-	3781372	3781500	108	108	1	2.59673e-100	4.1265e-99	0.288546	0.599021
CCNA_R0019	ncRNA	NC_011916.1	-	920579	920752	CCNA_R0108	ncRNA	NC_011916.1	+	472905	472973	108	3	1	1.85308e-56	1.86349e-55	0.631402	0.841487
CCNA_02774	CDS_UTRS	NC_011916.1	+	2933572	2934297	CCNA_00705	CDS_UTRS	NC_011916.1	-	762825	763452	107	102	1	1.96275e-170	6.04744e-169	0.28541	0.593633
CCNA_03124	CDS_UTRS	NC_011916.1	+	3269698	3270998	SisA	ncRNA	NC_011916.1	+	840137	840219	107	0	1	3.20689e-39	2.63683e-38	0.6196	0.827863
CCNA_03333	CDS_UTRS	NC_011916.1	-	3512269	3514662	CCNA_03334	CDS_UTRS	NC_011916.1	-	3514514	3516442	107	107	1	1.49338e-174	4.78743e-173	0.65905	0.854436
CCNA_00309	CDS_UTRS	NC_011916.1	-	323779	324045	CCNA_01561	CDS_UTRS	NC_011916.1	+	1679721	1680181	106	0	1	0	0	0.00739375	0.0869477
CCNA_00537	CDS_UTRS	NC_011916.1	+	551959	556314	CCNA_00536	CDS_UTRS	NC_011916.1	+	547685	551958	106	0	1	6.74597e-23	4.48868e-22	0.665327	0.861356
CCNA_02531:CCNA_03899	IGR	NC_011916.1	-	2673645	2679388	CCNA_02413	CDS_UTRS	NC_011916.1	-	2556800	2558163	106	106	1	1.42525e-306	1.04006e-304	0.634009	0.844655
CCNA_01088	CDS_UTRS	NC_011916.1	-	1193828	1194579	CCNA_R0032	ncRNA	NC_011916.1	+	1491642	1491707	105	11	1	1.44224e-250	7.91947e-249	0.015744	0.140206
CCNA_01746	CDS_UTRS	NC_011916.1	+	1874010	1875154	CCNA_00268	CDS_UTRS	NC_011916.1	+	281930	284029	105	0	2	7.74862e-07	3.56482e-06	0.076034	0.331317
CCNA_01756	CDS_UTRS	NC_011916.1	-	1883487	1883686	SisA	ncRNA	NC_011916.1	+	840137	840219	105	0	1	5.10917e-23	3.40366e-22	0.53439	0.771616
CCNA_01782	CDS_UTRS	NC_011916.1	-	1908936	1911255	CCNA_01742	CDS_UTRS	NC_011916.1	+	1870608	1871667	105	2	1	3.06263e-206	1.22638e-204	0.966416	0.982755
CCNA_02130	CDS_UTRS	NC_011916.1	-	2283729	2285359	CCNA_02188	CDS_UTRS	NC_011916.1	+	2339575	2340048	105	0	1	5.45582e-231	2.63113e-229	0.361952	0.657427
CCNA_03573	CDS_UTRS	NC_011916.1	-	3725677	3727681	SisD	ncRNA	NC_011916.1	-	2383511	2383595	105	0	1	1.44232e-137	3.23196e-136	0.237943	0.561781
CCNA_01538	CDS_UTRS	NC_011916.1	+	1646012	1648960	CCNA_00617	CDS_UTRS	NC_011916.1	+	660531	661774	104	2	1	6.29179e-34	4.87691e-33	0.14289	0.434352
CCNA_02186:CCNA_R0206	IGR	NC_011916.1	+	2338632	2338873	CCNA_R0156:CCNA_02182	IGR	NC_011916.1	-	2334482	2340116	104	53	2	2.0777e-08	1.0229e-07	9.9e-05	0.00273106
CCNA_00817	CDS_UTRS	NC_011916.1	-	879935	881364	SisA	ncRNA	NC_011916.1	+	840137	840219	103	0	1	3.37534e-66	3.8048e-65	0.65905	0.854436
CCNA_01651	CDS_UTRS	NC_011916.1	+	1771104	1774063	CCNA_00638	CDS_UTRS	NC_011916.1	-	687421	690129	103	0	1	1.16986e-201	4.56906e-200	0.448388	0.718714
CCNA_01826	CDS_UTRS	NC_011916.1	+	1951098	1953283	CCNA_03904:CCNA_03003	IGR	NC_011916.1	+	3153534	3156283	103	26	1	3.43251e-72	4.13391e-71	0.105244	0.37709
CCNA_02266	CDS_UTRS	NC_011916.1	+	2419161	2420308	CCNA_01519	CDS_UTRS	NC_011916.1	+	1628090	1629102	103	0	1	1.57635e-301	1.12082e-299	0.0904416	0.353763
CCNA_03672	CDS_UTRS	NC_011916.1	-	3832346	3833277	SisA	ncRNA	NC_011916.1	+	840137	840219	103	1	1	2.95931e-32	2.23449e-31	0.144319	0.43797
CCNA_R0092	ncRNA	NC_011916.1	+	3946278	3946395	CCNA_01131	CDS_UTRS	NC_011916.1	+	1234550	1235686	103	0	1	3.91909e-112	6.97762e-111	0.06473	0.304871
CrfA	ncRNA	NC_011916.1	-	3781372	3781500	CCNA_03984	CDS_UTRS	NC_011916.1	-	3119602	3119990	103	103	1	1.60111e-70	1.8833e-69	0.381002	0.689298
CCNA_00480	CDS_UTRS	NC_011916.1	-	495524	497222	CCNA_R0078	ncRNA	NC_011916.1	+	3680958	3681108	102	0	1	4.15866e-145	1.00497e-143	0.165062	0.462653
CCNA_01746	CDS_UTRS	NC_011916.1	+	1874010	1875154	CCNA_02763:CCNA_02771	IGR	NC_011916.1	+	2926384	2931349	102	0	1	0	4.3294e-307	0.53439	0.771616
CCNA_01821:CCNA_01812	IGR	NC_011916.1	-	1937805	1947359	CCNA_01820	CDS_UTRS	NC_011916.1	+	1946223	1947763	102	0	2	7.03233e-178	2.32844e-176	0.0547005	0.275929
CCNA_02419	CDS_UTRS	NC_011916.1	-	2563422	2564281	CCNA_03966	CDS_UTRS	NC_011916.1	+	2465202	2465872	102	0	1	1.36298e-70	1.6049e-69	0.28541	0.593633
CCNA_03410	CDS_UTRS	NC_011916.1	-	3577727	3578769	CCNA_03906	CDS_UTRS	NC_011916.1	+	3578716	3579469	102	0	1	5.20086e-151	1.31708e-149	0.0393247	0.226007
CCNA_01290	CDS_UTRS	NC_011916.1	+	1415545	1416851	SisA	ncRNA	NC_011916.1	+	840137	840219	101	0	1	9.58337e-70	1.12011e-68	0.194802	0.503185
CCNA_01954	CDS_UTRS	NC_011916.1	+	2097480	2100247	CCNA_00506	CDS_UTRS	NC_011916.1	+	520955	522235	101	2	1	1.64096e-47	1.4738e-46	0.14289	0.434352
CCNA_02483	CDS_UTRS	NC_011916.1	-	2630198	2631734	CCNA_02416	CDS_UTRS	NC_011916.1	+	2559983	2560475	101	2	1	2.15982e-70	2.53779e-69	0.105244	0.37709
CCNA_03762:CCNA_03764	IGR	NC_011916.1	+	3931881	3932557	CCNA_00085	CDS_UTRS	NC_011916.1	+	90655	91613	101	0	1	7.50258e-103	1.22201e-101	0.696034	0.872778
CCNA_03813	CDS_UTRS	NC_011916.1	+	3976539	3978188	CCNA_02024	CDS_UTRS	NC_011916.1	-	2171439	2172758	101	0	1	1.20675e-138	2.75985e-137	0.046328	0.249234
CCNA_R0132	ncRNA	NC_011916.1	+	1246251	1246366	CCNA_00008	CDS_UTRS	NC_011916.1	+	5436	7308	101	98	1	5.65351e-20	3.59981e-19	0.302884	0.622214
CCNA_00028	CDS_UTRS	NC_011916.1	-	30337	32858	CCNA_R0150:CCNA_R0043	IGR	NC_011916.1	+	2039246	2044468	100	100	1	5.07102e-64	5.54712e-63	0.53439	0.771616
CCNA_R0019	ncRNA	NC_011916.1	-	920579	920752	CCNA_00161	CDS_UTRS	NC_011916.1	+	170751	171613	100	100	1	1.99554e-26	1.3965e-25	0.762184	0.902185
CCNA_R0150:CCNA_R0043	IGR	NC_011916.1	+	2039246	2044468	CCNA_00028	CDS_UTRS	NC_011916.1	-	30337	32858	100	100	1	2.65166e-62	2.84176e-61	0.791794	0.916433
CCNA_00198	CDS_UTRS	NC_011916.1	-	211519	212456	SisA	ncRNA	NC_011916.1	+	840137	840219	99	3	1	5.90945e-07	2.74028e-06	0.361952	0.657427
CCNA_00455	CDS_UTRS	NC_011916.1	+	461792	464740	CCNA_01775	CDS_UTRS	NC_011916.1	-	1900767	1902072	99	0	1	2.30185e-186	8.0038e-185	0.6196	0.827863
CCNA_01589	CDS_UTRS	NC_011916.1	-	1707912	1709448	CCNA_01333:CCNA_01297	IGR	NC_011916.1	-	1423191	1446131	99	0	1	1.36149e-232	6.62354e-231	0.95677	0.98065
CCNA_01830	CDS_UTRS	NC_011916.1	+	1956607	1959592	CCNA_03865	CDS_UTRS	NC_011916.1	+	4026087	4028741	99	0	1	8.18732e-78	1.03787e-76	0.904328	0.961454
CCNA_00051	CDS_UTRS	NC_011916.1	-	54296	55222	CCNA_00059	CDS_UTRS	NC_011916.1	-	60461	61156	98	0	1	2.67223e-223	1.22481e-221	0.018956	0.154212
CCNA_01578	CDS_UTRS	NC_011916.1	+	1694479	1695172	CCNA_01528	CDS_UTRS	NC_011916.1	+	1636221	1637236	98	0	1	1.56665e-198	6.03378e-197	0.730216	0.886026
CCNA_02209	CDS_UTRS	NC_011916.1	-	2356625	2358047	SisA	ncRNA	NC_011916.1	+	840137	840219	98	0	1	2.31444e-102	3.73137e-101	0.448388	0.718714
CCNA_02350:CCNA_02354	IGR	NC_011916.1	+	2489965	2493452	CCNA_02352	CDS_UTRS	NC_011916.1	-	2490592	2492791	98	0	1	1.61619e-239	8.2612e-238	0.365722	0.663946
CCNA_02455	CDS_UTRS	NC_011916.1	-	2596623	2597432	SisA	ncRNA	NC_011916.1	+	840137	840219	98	2	1	5.36227e-71	6.36131e-70	0.577478	0.800139
CCNA_02484	CDS_UTRS	NC_011916.1	-	2631735	2632609	SisA	ncRNA	NC_011916.1	+	840137	840219	98	0	1	1.68525e-46	1.49662e-45	0.0393618	0.226007
CCNA_02593:CCNA_02588	IGR	NC_011916.1	-	2739407	2741532	CCNA_02589	CDS_UTRS	NC_011916.1	+	2739166	2739602	98	0	1	0	0	0.224714	0.537118
CCNA_03062	CDS_UTRS	NC_011916.1	-	3213596	3215108	CCNA_01686	CDS_UTRS	NC_011916.1	+	1812806	1814112	98	0	1	2.36539e-82	3.14214e-81	0.491562	0.747117
CCNA_00721:CCNA_03933	IGR	NC_011916.1	-	774479	777741	CCNA_00720	CDS_UTRS	NC_011916.1	+	775596	777976	97	0	1	3.55982e-259	2.11153e-257	0.000166	0.00420037
CCNA_02570	CDS_UTRS	NC_011916.1	+	2721105	2722747	CCNA_03564	CDS_UTRS	NC_011916.1	-	3719342	3719754	97	1	1	1.84033e-242	9.53875e-241	0.10634	0.380275
CCNA_R0171:CCNA_02648	IGR	NC_011916.1	+	2800305	2802031	CCNA_02647	CDS_UTRS	NC_011916.1	-	2800602	2801922	97	85	2	3.83194e-160	1.06794e-158	0.0001395	0.0036822
CCNA_01413	CDS_UTRS	NC_011916.1	+	1531128	1531727	CCNA_01954	CDS_UTRS	NC_011916.1	+	2097480	2100247	96	12	1	1.01592e-149	2.54946e-148	0.123206	0.405783
CCNA_01826	CDS_UTRS	NC_011916.1	+	1951098	1953283	CCNA_01827	CDS_UTRS	NC_011916.1	+	1953284	1954970	96	0	1	0.000820444	0.00301736	0.06473	0.304871
CCNA_02402	CDS_UTRS	NC_011916.1	-	2544407	2546351	CCNA_02631	CDS_UTRS	NC_011916.1	-	2781397	2781970	96	0	1	4.58227e-264	2.83947e-262	0.666061	0.862003
CCNA_03177	CDS_UTRS	NC_011916.1	-	3335473	3337585	CCNA_01805	CDS_UTRS	NC_011916.1	+	1928750	1930191	96	0	1	3.00656e-138	6.8478e-137	0.0654114	0.306506
CCNA_03506:CCNA_03519	IGR	NC_011916.1	+	3664878	3676617	CCNA_03517	CDS_UTRS	NC_011916.1	-	3673776	3675487	96	0	2	1.10439e-158	3.0172e-157	0.0345493	0.215581
CCNA_00324	CDS_UTRS	NC_011916.1	-	337732	338590	CCNA_00164	CDS_UTRS	NC_011916.1	+	175173	177298	95	0	1	3.95605e-160	1.09976e-158	0.934838	0.969452
CCNA_00467	CDS_UTRS	NC_011916.1	+	480439	481910	CCNA_02664	CDS_UTRS	NC_011916.1	-	2817991	2818730	95	0	1	6.85701e-162	1.96532e-160	0.703439	0.88146
CCNA_01535	CDS_UTRS	NC_011916.1	+	1643537	1644244	CCNA_00617	CDS_UTRS	NC_011916.1	+	660531	661774	95	0	1	9.98683e-167	2.98582e-165	0.089528	0.350938
CCNA_01792	CDS_UTRS	NC_011916.1	+	1919597	1919898	CCNA_03560	CDS_UTRS	NC_011916.1	-	3714529	3716172	95	0	1	1.44273e-180	4.87888e-179	0.18024	0.49641
CCNA_02120	CDS_UTRS	NC_011916.1	-	2270198	2271366	CCNA_03360	CDS_UTRS	NC_011916.1	+	3538576	3539950	95	1	1	1.6326e-196	6.18049e-195	0.730216	0.886026
CCNA_02950	CDS_UTRS	NC_011916.1	+	3109890	3111152	CCNA_02947	CDS_UTRS	NC_011916.1	+	3107558	3108547	95	0	1	3.11916e-244	1.63197e-242	0.165062	0.462653
CCNA_03444	CDS_UTRS	NC_011916.1	+	3605823	3608536	SisA	ncRNA	NC_011916.1	+	840137	840219	95	0	2	1.62424e-23	1.09188e-22	0.650257	0.854436
CCNA_01010	CDS_UTRS	NC_011916.1	-	1089464	1091064	CCNA_01101	CDS_UTRS	NC_011916.1	-	1207358	1208145	94	0	1	3.51164e-129	7.3771e-128	0.192959	0.500459
CCNA_01059	CDS_UTRS	NC_011916.1	+	1159493	1162894	CCNA_02816	CDS_UTRS	NC_011916.1	-	2973537	2973943	94	6	1	1.38385e-05	6.02182e-05	0.99646	0.998092
CCNA_02421	CDS_UTRS	NC_011916.1	-	2564732	2565840	CCNA_03813	CDS_UTRS	NC_011916.1	+	3976539	3978188	94	0	1	1.11598e-81	1.47013e-80	0.222495	0.533552
CCNA_03085	CDS_UTRS	NC_011916.1	-	3234466	3235546	SisA	ncRNA	NC_011916.1	+	840137	840219	94	16	2	2.17596e-54	2.13025e-53	0.0428124	0.243911
CCNA_03267	CDS_UTRS	NC_011916.1	+	3437129	3437960	CCNA_00830	CDS_UTRS	NC_011916.1	+	892862	894603	94	0	1	1.14093e-305	8.27136e-304	0.53439	0.771616
CCNA_R0088	ncRNA	NC_011916.1	+	3946037	3946176	CCNA_00551	CDS_UTRS	NC_011916.1	-	568060	568828	94	1	1	1.22152e-133	2.66715e-132	0.577478	0.800139
CCNA_00658	CDS_UTRS	NC_011916.1	+	713877	714920	CCNA_00982	CDS_UTRS	NC_011916.1	+	1061462	1062250	93	93	1	1.09728e-192	4.07057e-191	0.844054	0.935317
CCNA_01751	CDS_UTRS	NC_011916.1	+	1878709	1879809	CCNA_01749	CDS_UTRS	NC_011916.1	+	1876947	1877348	93	93	1	3.55347e-127	7.36732e-126	0.0554967	0.277787
CCNA_03620:CCNA_03612	IGR	NC_011916.1	-	3767477	3775474	CCNA_03615	CDS_UTRS	NC_011916.1	+	3768667	3770812	93	7	2	1.68413e-47	1.51135e-46	0.047232	0.252615
SisA	ncRNA	NC_011916.1	+	840137	840219	CCNA_01259	CDS_UTRS	NC_011916.1	+	1386126	1387099	93	0	1	1.34053e-44	1.16347e-43	0.65905	0.854436
CCNA_00507	CDS_UTRS	NC_011916.1	+	522241	523286	CCNA_00506	CDS_UTRS	NC_011916.1	+	520955	522235	92	0	1	8.34381e-57	8.42125e-56	0.730216	0.886026
CCNA_01044	CDS_UTRS	NC_011916.1	+	1139924	1140956	CCNA_02535	CDS_UTRS	NC_011916.1	+	2681140	2684031	92	0	1	3.46252e-125	7.02126e-124	0.577478	0.800139
CCNA_01799	CDS_UTRS	NC_011916.1	+	1923875	1924988	CCNA_03052	CDS_UTRS	NC_011916.1	-	3206074	3207547	92	0	1	7.83286e-222	3.54621e-220	0.288546	0.599021
CCNA_02070	CDS_UTRS	NC_011916.1	-	2220831	2222508	CCNA_02628	CDS_UTRS	NC_011916.1	-	2778420	2779510	92	0	1	9.49954e-175	3.05417e-173	0.779121	0.916433
CCNA_03360	CDS_UTRS	NC_011916.1	+	3538576	3539950	CCNA_03263	CDS_UTRS	NC_011916.1	+	3431764	3434865	92	0	1	3.18395e-65	3.53872e-64	0.920524	0.966076
CCNA_03455	CDS_UTRS	NC_011916.1	+	3618478	3619607	CCNA_03560	CDS_UTRS	NC_011916.1	-	3714529	3716172	92	92	1	2.64182e-89	3.7472e-88	0.904328	0.961454
CCNA_03461	CDS_UTRS	NC_011916.1	-	3624145	3624630	CCNA_00033	CDS_UTRS	NC_011916.1	-	35824	38086	92	0	1	1.49234e-78	1.90703e-77	0.123206	0.405783
CCNA_R0120:CCNA_00765	IGR	NC_011916.1	+	818900	822952	CCNA_00763	CDS_UTRS	NC_011916.1	-	821210	822151	92	92	1	6.27142e-227	2.96011e-225	0.696034	0.872778
CrfA	ncRNA	NC_011916.1	-	3781372	3781500	CCNA_02298	CDS_UTRS	NC_011916.1	-	2444803	2445962	92	4	1	9.27023e-22	6.08795e-21	0.458696	0.733314
CCNA_00200	CDS_UTRS	NC_011916.1	-	214120	215455	CCNA_02173	CDS_UTRS	NC_011916.1	+	2326092	2326841	91	2	1	4.63043e-169	1.41489e-167	0.491562	0.747117
CCNA_00901	CDS_UTRS	NC_011916.1	-	980570	981806	CCNA_01286:CCNA_01288	IGR	NC_011916.1	+	1413140	1413849	91	0	1	0	0	0.626641	0.836661
CCNA_01738	CDS_UTRS	NC_011916.1	-	1866530	1869165	CCNA_02341	CDS_UTRS	NC_011916.1	+	2480679	2481537	91	2	2	5.17846e-213	2.15938e-211	0.123962	0.407907
CCNA_02789	CDS_UTRS	NC_011916.1	-	2945776	2946223	SisA	ncRNA	NC_011916.1	+	840137	840219	91	0	1	1.01286e-186	3.55527e-185	0.251722	0.561781
SisD	ncRNA	NC_011916.1	-	2383511	2383595	CCNA_02483	CDS_UTRS	NC_011916.1	-	2630198	2631734	91	91	1	6.13199e-103	1.00024e-101	0.361952	0.657427
CCNA_00161	CDS_UTRS	NC_011916.1	+	170751	171613	CCNA_00197	CDS_UTRS	NC_011916.1	-	210921	211522	90	0	1	2.77713e-80	3.62399e-79	0.0276876	0.189173
CCNA_00605:CCNA_00598	IGR	NC_011916.1	-	635017	640921	CCNA_03887	CDS_UTRS	NC_011916.1	+	634847	635673	90	0	2	1.16893e-171	3.63186e-170	0.346915	0.657427
CCNA_01022	CDS_UTRS	NC_011916.1	+	1108253	1109898	SisA	ncRNA	NC_011916.1	+	840137	840219	90	0	1	1.17212e-21	7.67935e-21	0.126006	0.412414
CCNA_01392	CDS_UTRS	NC_011916.1	+	1510228	1510972	CCNA_03327:CCNA_03347	IGR	NC_011916.1	+	3509272	3526280	90	90	1	2.06369e-258	1.21113e-256	0.105244	0.37709
CCNA_01749	CDS_UTRS	NC_011916.1	+	1876947	1877348	CCNA_01792	CDS_UTRS	NC_011916.1	+	1919597	1919898	90	90	1	6.91957e-173	2.18045e-171	0.791794	0.916433
CCNA_02458	CDS_UTRS	NC_011916.1	+	2599411	2601062	CCNA_03435	CDS_UTRS	NC_011916.1	+	3598637	3600010	90	0	1	1.2421e-137	2.78895e-136	0.190906	0.49641
CCNA_02663	ncRNA	NC_011916.1	-	2817822	2817851	CCNA_01523	CDS_UTRS	NC_011916.1	-	1631481	1632196	90	0	1	4.46822e-221	2.00654e-219	0.123206	0.405783
CCNA_03414	CDS_UTRS	NC_011916.1	-	3581213	3582414	SisA	ncRNA	NC_011916.1	+	840137	840219	90	0	1	2.10387e-11	1.13282e-10	0.0255915	0.18742
CCNA_01087	CDS_UTRS	NC_011916.1	+	1193076	1194192	CCNA_01638	CDS_UTRS	NC_011916.1	+	1758142	1759586	89	4	1	2.66237e-79	3.44555e-78	0.791794	0.916433
CCNA_01685	CDS_UTRS	NC_011916.1	-	1812433	1813044	CCNA_00373	CDS_UTRS	NC_011916.1	-	389006	389791	89	0	1	6.32303e-132	1.35921e-130	0.404494	0.689312
CCNA_02473	CDS_UTRS	NC_011916.1	+	2616158	2619531	CCNA_02346	CDS_UTRS	NC_011916.1	+	2485222	2486228	89	0	1	1.75387e-205	6.94783e-204	0.107692	0.384732
CCNA_03426:CCNA_03423	IGR	NC_011916.1	-	3590321	3591650	CCNA_03338	CDS_UTRS	NC_011916.1	-	3519305	3520734	89	89	1	2.53651e-289	1.71555e-287	0.288653	0.599021
CCNA_01059	CDS_UTRS	NC_011916.1	+	1159493	1162894	CCNA_03076	CDS_UTRS	NC_011916.1	+	3225484	3227868	88	0	1	1.44926e-28	1.04725e-27	0.076908	0.333935
CCNA_01076	CDS_UTRS	NC_011916.1	-	1180276	1180930	CCNA_02497	CDS_UTRS	NC_011916.1	-	2645968	2647973	88	0	1	2.37257e-173	7.519e-172	0.819306	0.928361
CCNA_01194	CDS_UTRS	NC_011916.1	-	1315395	1318028	SisA	ncRNA	NC_011916.1	+	840137	840219	88	0	1	5.45131e-28	3.90103e-27	0.696034	0.872778
CCNA_01386	CDS_UTRS	NC_011916.1	-	1502906	1503947	CCNA_00290	CDS_UTRS	NC_011916.1	-	300923	304505	88	0	1	0.00364052	0.0117762	0.366161	0.664413
CCNA_02174	CDS_UTRS	NC_011916.1	+	2326862	2328066	CCNA_01201	CDS_UTRS	NC_011916.1	-	1325769	1326326	88	0	1	4.21493e-188	1.49368e-186	0.453542	0.726001
CCNA_02278	CDS_UTRS	NC_011916.1	+	2429023	2429684	CCNA_01021	CDS_UTRS	NC_011916.1	+	1104826	1108252	88	6	1	4.54469e-172	1.424e-170	0.004102	0.0545298
CCNA_03172	CDS_UTRS	NC_011916.1	-	3331919	3332922	SisA	ncRNA	NC_011916.1	+	840137	840219	88	1	2	5.9616e-116	1.10579e-114	0.0860514	0.350938
CCNA_00541:CCNA_00544	IGR	NC_011916.1	+	561545	562378	CCNA_01725	CDS_UTRS	NC_011916.1	+	1851328	1852821	87	0	1	1.30993e-242	6.8215e-241	0.366366	0.664457
CCNA_01609	CDS_UTRS	NC_011916.1	+	1727987	1730191	SisA	ncRNA	NC_011916.1	+	840137	840219	87	11	1	2.36472e-32	1.79163e-31	0.448388	0.718714
CCNA_03279	CDS_UTRS	NC_011916.1	-	3446339	3447375	CCNA_02694	CDS_UTRS	NC_011916.1	-	2848145	2849438	87	0	1	2.0764e-216	8.89246e-215	0.819306	0.928361
CCNA_00091	CDS_UTRS	NC_011916.1	-	103047	104042	CCNA_00088:CCNA_00096	IGR	NC_011916.1	+	99586	107201	86	0	1	4.99869e-274	3.18652e-272	0.730216	0.886026
CCNA_00789	CDS_UTRS	NC_011916.1	-	852673	853723	CCNA_03900	CDS_UTRS	NC_011916.1	+	2684051	2684519	86	0	1	2.9423e-173	9.29801e-172	0.696034	0.872778
CCNA_01996	CDS_UTRS	NC_011916.1	-	2142908	2143713	CCNA_03741	CDS_UTRS	NC_011916.1	-	3910626	3911983	86	1	1	4.3026e-161	1.22057e-159	0.53439	0.771616
CCNA_00161	CDS_UTRS	NC_011916.1	+	170751	171613	CCNA_03304	CDS_UTRS	NC_011916.1	-	3480931	3483125	85	0	1	4.82149e-26	3.3593e-25	0.957664	0.98065
CCNA_01999	CDS_UTRS	NC_011916.1	-	2145162	2146258	CCNA_02303	CDS_UTRS	NC_011916.1	-	2448536	2449481	85	0	1	2.70942e-192	9.98436e-191	0.634712	0.845285
CCNA_02895	CDS_UTRS	NC_011916.1	-	3043463	3046956	CCNA_02640	CDS_UTRS	NC_011916.1	-	2792403	2793515	85	0	1	7.03584e-189	2.51747e-187	0.577478	0.800139
CCNA_03553	CDS_UTRS	NC_011916.1	+	3710008	3710526	CCNA_00048	CDS_UTRS	NC_011916.1	-	50858	52185	85	0	1	3.2182e-176	1.04989e-174	0.453726	0.726001
CCNA_03689	CDS_UTRS	NC_011916.1	+	3854685	3856197	CCNA_00666:CCNA_00673	IGR	NC_011916.1	+	723645	730580	85	0	1	8.7925e-120	1.69907e-118	0.819306	0.928361
CCNA_00539	CDS_UTRS	NC_011916.1	-	558049	559806	SisD	ncRNA	NC_011916.1	-	2383511	2383595	84	1	1	9.71685e-133	2.10918e-131	0.934838	0.969452
CCNA_01325	CDS_UTRS	NC_011916.1	+	1440302	1440983	CCNA_00811	CDS_UTRS	NC_011916.1	-	874918	875664	84	0	1	4.86341e-220	2.16646e-218	0.000164	0.00417858
CCNA_02623	CDS_UTRS	NC_011916.1	-	2771518	2773105	CCNA_03030	CDS_UTRS	NC_011916.1	+	3184798	3185738	84	0	1	5.14524e-75	6.34123e-74	4e-05	0.00144139
CCNA_03762:CCNA_03764	IGR	NC_011916.1	+	3931881	3932557	CCNA_02431	CDS_UTRS	NC_011916.1	-	2571951	2573260	84	84	1	4.16096e-159	1.14524e-157	0.844054	0.935317
CCNA_03813	CDS_UTRS	NC_011916.1	+	3976539	3978188	CCNA_00643	CDS_UTRS	NC_011916.1	+	693156	693702	84	0	1	5.65738e-219	2.47054e-217	0.003346	0.0468568
CCNA_00667:CCNA_R0010	IGR	NC_011916.1	-	720442	723305	CCNA_00665	CDS_UTRS	NC_011916.1	+	721866	723094	83	0	1	9.1812e-294	6.28629e-292	0.980032	0.990288
CCNA_00948	CDS_UTRS	NC_011916.1	+	1026355	1026720	CCNA_R0032	ncRNA	NC_011916.1	+	1491642	1491707	83	1	1	1.01333e-121	1.99642e-120	0.220128	0.529269
CCNA_00968	CDS_UTRS	NC_011916.1	+	1041964	1043863	CCNA_R0032	ncRNA	NC_011916.1	+	1491642	1491707	83	6	1	1.06112e-159	2.94249e-158	0.65905	0.854436
CCNA_01852	CDS_UTRS	NC_011916.1	+	1983792	1985378	SisD	ncRNA	NC_011916.1	-	2383511	2383595	83	0	2	6.59878e-66	7.40826e-65	0.165062	0.462653
CCNA_02037	CDS_UTRS	NC_011916.1	-	2181001	2183668	CCNA_03602	CDS_UTRS	NC_011916.1	+	3755724	3757030	83	0	1	7.70296e-110	1.34342e-108	0.28541	0.593633
CCNA_02460:CCNA_02457	IGR	NC_011916.1	-	2599639	2603007	CCNA_02458	CDS_UTRS	NC_011916.1	+	2599411	2601062	83	83	1	1.58336e-164	4.67092e-163	0.000355333	0.00799827
CCNA_02758	CDS_UTRS	NC_011916.1	+	2921735	2922228	CCNA_01262	CDS_UTRS	NC_011916.1	+	1389121	1392264	83	1	1	1.60385e-139	3.69853e-138	0.448388	0.718714
CCNA_03304	CDS_UTRS	NC_011916.1	-	3480931	3483125	CCNA_02705	CDS_UTRS	NC_011916.1	-	2861642	2862251	83	82	1	4.78033e-64	5.2343e-63	0.497557	0.755602
CCNA_03634:CCNA_03630	IGR	NC_011916.1	-	3786991	3788196	CCNA_01405	CDS_UTRS	NC_011916.1	-	1524042	1524469	83	83	1	1.6903e-200	6.57855e-199	0.577478	0.800139
CCNA_03865	CDS_UTRS	NC_011916.1	+	4026087	4028741	CCNA_02015	CDS_UTRS	NC_011916.1	-	2161313	2162773	83	1	1	6.68506e-91	9.5432e-90	0.491562	0.747117
CCNA_R0118:CCNA_00758	IGR	NC_011916.1	+	808842	815234	CCNA_R0119	ncRNA	NC_011916.1	-	814045	814185	83	0	1	4.14898e-138	9.41115e-137	0.002088	0.033021
CCNA_00585	CDS_UTRS	NC_011916.1	+	613124	614579	CCNA_02186:CCNA_R0206	IGR	NC_011916.1	+	2338632	2338873	82	0	1	2.55027e-13	1.43592e-12	0.577478	0.800139
CCNA_00692:CCNA_00696	IGR	NC_011916.1	+	751451	756028	CCNA_01305	CDS_UTRS	NC_011916.1	+	1431343	1431651	82	3	1	5.29551e-89	7.50163e-88	0.696034	0.872778
CCNA_01807:CCNA_R0146	IGR	NC_011916.1	-	1926747	1931500	CCNA_01806	CDS_UTRS	NC_011916.1	+	1930211	1931868	82	0	2	1.38688e-219	6.15332e-218	0.000286128	0.00656126
CCNA_02467	CDS_UTRS	NC_011916.1	-	2610947	2611642	CCNA_R0016	ncRNA	NC_011916.1	+	844332	844401	82	0	1	3.03777e-80	3.95945e-79	0.076034	0.331317
CCNA_03675	CDS_UTRS	NC_011916.1	+	3834096	3836134	CCNA_03664	CDS_UTRS	NC_011916.1	+	3824800	3825798	82	0	1	2.51154e-141	5.85252e-140	0.193323	0.500459
CCNA_03689	CDS_UTRS	NC_011916.1	+	3854685	3856197	CCNA_00507	CDS_UTRS	NC_011916.1	+	522241	523286	82	0	1	0.000140212	0.000561455	0.53439	0.771616
CCNA_00085:CCNA_00088	IGR	NC_011916.1	+	91614	97640	CCNA_00086	CDS_UTRS	NC_011916.1	-	91267	96455	81	0	2	3.60087e-59	3.73279e-58	0.01052	0.110547
CCNA_00329	CDS_UTRS	NC_011916.1	+	341277	342025	CCNA_02205	CDS_UTRS	NC_011916.1	-	2353091	2354387	81	0	1	3.58609e-162	1.03856e-160	0.251722	0.561781
CCNA_00338	CDS_UTRS	NC_011916.1	+	348393	350753	CCNA_03910	CDS_UTRS	NC_011916.1	-	3815779	3816129	81	10	1	3.84886e-60	4.03894e-59	0.627327	0.837273
CCNA_01706	CDS_UTRS	NC_011916.1	+	1837518	1839457	SisC	ncRNA	NC_011916.1	+	1702213	1702292	81	0	1	3.75641e-115	6.87559e-114	0.0159433	0.141295
CCNA_03090	CDS_UTRS	NC_011916.1	-	3239258	3240420	CCNA_00339	CDS_UTRS	NC_011916.1	+	350754	352269	81	0	1	2.35042e-185	8.07147e-184	0.222914	0.533775
CCNA_03523	CDS_UTRS	NC_011916.1	-	3680136	3680977	CCNA_R0078	ncRNA	NC_011916.1	+	3680958	3681108	81	0	1	7.59094e-149	1.90065e-147	4.4e-05	0.00144139
CCNA_03609	CDS_UTRS	NC_011916.1	-	3762527	3764132	CCNA_03164	CDS_UTRS	NC_011916.1	+	3320493	3323664	81	0	1	6.52278e-29	4.7319e-28	0.076034	0.331317
CCNA_03619	CDS_UTRS	NC_011916.1	+	3773390	3775810	CCNA_01827	CDS_UTRS	NC_011916.1	+	1953284	1954970	81	5	1	8.62889e-34	6.68377e-33	0.00750942	0.0877454
CCNA_R0002	ncRNA	NC_011916.1	-	96456	96584	CCNA_02817	CDS_UTRS	NC_011916.1	-	2973944	2974382	81	16	1	1.92571e-108	3.30651e-107	0.543765	0.784227
CCNA_00161	CDS_UTRS	NC_011916.1	+	170751	171613	CCNA_00045	CDS_UTRS	NC_011916.1	+	48905	49838	80	0	1	6.05604e-106	1.01624e-104	0.409614	0.697066
CCNA_00692:CCNA_00696	IGR	NC_011916.1	+	751451	756028	CCNA_02338	CDS_UTRS	NC_011916.1	-	2478146	2478867	80	0	1	7.28404e-127	1.50455e-125	0.404494	0.689312
CCNA_01044	CDS_UTRS	NC_011916.1	+	1139924	1140956	CCNA_00879:CCNA_00886	IGR	NC_011916.1	+	959272	964736	80	0	1	8.87735e-198	3.38376e-196	0.167151	0.467668
CCNA_01417	CDS_UTRS	NC_011916.1	+	1534701	1536214	CCNA_01538	CDS_UTRS	NC_011916.1	+	1646012	1648960	80	0	1	1.56832e-15	9.23343e-15	0.696034	0.872778
CCNA_01538	CDS_UTRS	NC_011916.1	+	1646012	1648960	CCNA_01756	CDS_UTRS	NC_011916.1	-	1883487	1883686	80	4	1	4.31944e-56	4.31245e-55	0.124786	0.41009
CCNA_03523	CDS_UTRS	NC_011916.1	-	3680136	3680977	CCNA_01425	CDS_UTRS	NC_011916.1	+	1541288	1543747	80	0	1	9.6849e-147	2.38722e-145	0.321706	0.622214
CCNA_03615	CDS_UTRS	NC_011916.1	+	3768667	3770812	CCNA_00620	CDS_UTRS	NC_011916.1	+	664466	665844	80	0	1	2.44799e-14	1.40982e-13	0.251722	0.561781
CCNA_R0099	ncRNA	NC_011916.1	-	124027	124282	CCNA_00834	CDS_UTRS	NC_011916.1	+	899462	900613	80	80	1	4.0618e-133	8.83402e-132	0.14289	0.434352
CCNA_R0199	ncRNA	NC_011916.1	+	3987216	3987334	CCNA_02567	CDS_UTRS	NC_011916.1	+	2716586	2719231	80	0	1	1.09132e-57	1.11669e-56	0.97379	0.98561
CCNA_R0199	ncRNA	NC_011916.1	+	3987216	3987334	CCNA_00986	CDS_UTRS	NC_011916.1	+	1066623	1067812	80	11	1	1.3921e-69	1.62197e-68	0.19886	0.512013
SisA	ncRNA	NC_011916.1	+	840137	840219	CCNA_03437:CCNA_03432	IGR	NC_011916.1	-	3596655	3602088	80	0	1	5.03751e-75	6.21536e-74	0.190906	0.49641
CCNA_00010	CDS_UTRS	NC_011916.1	+	7965	10141	CCNA_00297:CCNA_00290	IGR	NC_011916.1	-	304506	310838	79	75	1	4.04072e-164	1.18885e-162	0.124849	0.41009
CCNA_00387	CDS_UTRS	NC_011916.1	+	403375	404197	CCNA_R0081	ncRNA	NC_011916.1	+	3830130	3830241	79	0	1	1.86598e-93	2.72694e-92	0.53439	0.771616
CCNA_00396	CDS_UTRS	NC_011916.1	-	412733	413810	CCNA_03678	CDS_UTRS	NC_011916.1	+	3837728	3838754	79	0	1	5.39276e-211	2.23196e-209	0.251722	0.561781
CCNA_00416	CDS_UTRS	NC_011916.1	-	429655	430123	CCNA_01104	CDS_UTRS	NC_011916.1	-	1209940	1211312	79	0	1	3.20525e-160	8.95532e-159	0.193418	0.500459
CCNA_00450	CDS_UTRS	NC_011916.1	+	454858	455463	CCNA_02866	CDS_UTRS	NC_011916.1	+	3018811	3019675	79	0	1	6.15377e-57	6.23357e-56	0.65905	0.854436
CCNA_02339	CDS_UTRS	NC_011916.1	-	2478864	2479782	CCNA_02705	CDS_UTRS	NC_011916.1	-	2861642	2862251	79	0	1	1.17394e-117	2.21963e-116	0.032995	0.206938
CrfA	ncRNA	NC_011916.1	-	3781372	3781500	CCNA_02235	CDS_UTRS	NC_011916.1	+	2383442	2384997	79	0	1	1.84403e-48	1.67931e-47	0.541241	0.780894
CCNA_01057	CDS_UTRS	NC_011916.1	-	1157509	1159088	CCNA_03933	CDS_UTRS	NC_011916.1	-	774018	774478	78	0	1	4.06896e-100	6.45679e-99	0.321706	0.622214
CCNA_01968	CDS_UTRS	NC_011916.1	+	2111562	2112678	CCNA_00544	CDS_UTRS	NC_011916.1	+	562379	563789	78	1	1	4.11026e-42	3.48289e-41	0.123206	0.405783
CCNA_01992	CDS_UTRS	NC_011916.1	-	2137316	2139679	CCNA_03609	CDS_UTRS	NC_011916.1	-	3762527	3764132	78	0	1	3.67495e-11	1.96351e-10	0.105244	0.37709
CCNA_03061:CCNA_03065	IGR	NC_011916.1	+	3214031	3216738	CCNA_03062	CDS_UTRS	NC_011916.1	-	3213596	3215108	78	0	2	4.96717e-179	1.65453e-177	0.42357	0.718714
CCNA_03065	CDS_UTRS	NC_011916.1	+	3216739	3217513	CCNA_01269	CDS_UTRS	NC_011916.1	+	1397352	1398083	78	1	1	4.69505e-218	2.03428e-216	0.762184	0.902185
CCNA_R0147	ncRNA	NC_011916.1	+	1986625	1986741	CCNA_00847:CCNA_00852	IGR	NC_011916.1	+	921504	927437	78	43	4	1.23534e-21	8.08401e-21	0.904328	0.961454
CCNA_00976	CDS_UTRS	NC_011916.1	-	1054802	1056959	CCNA_02307	CDS_UTRS	NC_011916.1	+	2452412	2453550	77	0	1	1.4515e-106	2.46178e-105	0.223024	0.533775
CCNA_01025	CDS_UTRS	NC_011916.1	-	1112124	1112747	CCNA_01538	CDS_UTRS	NC_011916.1	+	1646012	1648960	77	1	1	3.34619e-78	4.2711e-77	0.866624	0.944916
CCNA_02169:CCNA_02172	IGR	NC_011916.1	+	2322698	2324689	CCNA_02171	CDS_UTRS	NC_011916.1	-	2323269	2324780	77	58	1	3.70354e-250	2.01371e-248	0.525696	0.771616
CCNA_02453	CDS_UTRS	NC_011916.1	-	2592289	2592992	CCNA_02452	CDS_UTRS	NC_011916.1	+	2591981	2592678	77	77	1	2.31269e-238	1.17134e-236	0.13392	0.434352
CCNA_02511:CCNA_R0062	IGR	NC_011916.1	-	2656509	2661099	CCNA_02507	CDS_UTRS	NC_011916.1	+	2656449	2658248	77	0	1	2.56844e-227	1.21748e-225	0.53439	0.771616
CCNA_02661	CDS_UTRS	NC_011916.1	+	2812827	2815869	CCNA_02018	CDS_UTRS	NC_011916.1	-	2166334	2166639	77	77	1	3.40129e-117	6.41617e-116	0.193418	0.500459
CCNA_00218:CCNA_00216	IGR	NC_011916.1	-	234063	235930	CCNA_00210	CDS_UTRS	NC_011916.1	+	224915	227606	76	76	1	1.16262e-196	4.41635e-195	0.947303	0.975485
CCNA_03203	CDS_UTRS	NC_011916.1	+	3363662	3364905	CCNA_02919	CDS_UTRS	NC_011916.1	+	3077268	3078422	76	76	1	4.46642e-223	2.03875e-221	0.038956	0.224732
CCNA_R0001:CCNA_00080	IGR	NC_011916.1	+	76226	83886	CCNA_00075	CDS_UTRS	NC_011916.1	-	78703	79941	76	0	1	1.16166e-186	4.06472e-185	0.6196	0.827863
CCNA_00030:CCNA_00045	IGR	NC_011916.1	+	34530	48904	CCNA_00041	CDS_UTRS	NC_011916.1	-	42549	45753	75	3	2	1.24296e-81	1.63545e-80	0.023712	0.17755
CCNA_01277	CDS_UTRS	NC_011916.1	+	1402986	1404592	SisA	ncRNA	NC_011916.1	+	840137	840219	75	0	1	1.76858e-16	1.05752e-15	0.0405792	0.231908
CCNA_02709	CDS_UTRS	NC_011916.1	-	2868912	2869579	SisA	ncRNA	NC_011916.1	+	840137	840219	75	0	1	4.56835e-18	2.81356e-17	0.866624	0.944916
CCNA_03276:CCNA_03281	IGR	NC_011916.1	+	3443972	3450885	CCNA_01948	CDS_UTRS	NC_011916.1	+	2090247	2091514	75	0	1	1.35304e-199	5.22924e-198	0.791794	0.916433
CCNA_03557	CDS_UTRS	NC_011916.1	-	3713031	3713914	CCNA_00308	CDS_UTRS	NC_011916.1	+	322824	323889	75	0	1	4.66532e-158	1.27144e-156	0.404494	0.689312
CCNA_03609	CDS_UTRS	NC_011916.1	-	3762527	3764132	CCNA_03531	CDS_UTRS	NC_011916.1	-	3686999	3688745	75	0	1	7.28586e-117	1.36052e-115	0.038956	0.224732
CCNA_00107	CDS_UTRS	NC_011916.1	-	118060	118457	CCNA_01562	CDS_UTRS	NC_011916.1	+	1680175	1680849	74	0	1	6.9549e-168	2.10201e-166	0.904328	0.961454
CCNA_00364	CDS_UTRS	NC_011916.1	-	380140	381334	CCNA_00800	CDS_UTRS	NC_011916.1	+	864629	866391	74	0	1	6.17497e-100	9.7568e-99	0.032572	0.204986
CCNA_00492	CDS_UTRS	NC_011916.1	+	509504	511095	CCNA_01298	CDS_UTRS	NC_011916.1	+	1423434	1424726	74	0	1	1.33435e-70	1.57286e-69	0.28541	0.593633
CCNA_02352	CDS_UTRS	NC_011916.1	-	2490592	2492791	CCNA_00274	CDS_UTRS	NC_011916.1	+	287466	288198	74	0	1	5.41961e-207	2.17806e-205	0.725444	0.886026
CCNA_02517	CDS_UTRS	NC_011916.1	+	2666890	2667811	CCNA_03183	CDS_UTRS	NC_011916.1	-	3342262	3343977	74	0	1	1.09598e-161	3.12508e-160	0.220128	0.529269
CCNA_03262	CDS_UTRS	NC_011916.1	-	3430764	3431692	CCNA_03807	CDS_UTRS	NC_011916.1	+	3971995	3972657	74	0	1	3.64035e-249	1.94129e-247	0.404494	0.689312
CCNA_03711	CDS_UTRS	NC_011916.1	-	3876991	3877649	CCNA_00290	CDS_UTRS	NC_011916.1	-	300923	304505	74	0	1	7.29864e-25	5.019e-24	0.00151852	0.0248726
CCNA_00369	CDS_UTRS	NC_011916.1	+	385743	387277	CCNA_03759	CDS_UTRS	NC_011916.1	-	3929085	3930513	73	0	1	5.02443e-215	2.1435e-213	0.577478	0.800139
CCNA_00701	CDS_UTRS	NC_011916.1	+	761411	761892	CCNA_01492	CDS_UTRS	NC_011916.1	-	1601184	1602078	73	2	2	2.68761e-97	4.11754e-96	0.165062	0.462653
CCNA_00754	CDS_UTRS	NC_011916.1	-	812517	813370	CCNA_03135	CDS_UTRS	NC_011916.1	+	3282781	3284144	73	0	1	2.68011e-55	2.64012e-54	0.00606103	0.0741264
CCNA_00994	CDS_UTRS	NC_011916.1	-	1075329	1077276	SisD	ncRNA	NC_011916.1	-	2383511	2383595	73	3	2	5.57171e-14	3.184e-13	0.046328	0.249234
CCNA_01944	CDS_UTRS	NC_011916.1	-	2086093	2086860	SisB	ncRNA	NC_011916.1	-	1247598	1247664	73	0	1	2.27379e-175	7.35303e-174	0.000662	0.0127836
CCNA_02387	CDS_UTRS	NC_011916.1	-	2530722	2532143	CCNA_00677	CDS_UTRS	NC_011916.1	-	733882	734571	73	0	1	3.5542e-132	7.69984e-131	0.904328	0.961454
CCNA_02586	CDS_UTRS	NC_011916.1	+	2734061	2736513	CCNA_00086	CDS_UTRS	NC_011916.1	-	91267	96455	73	0	1	1.09951e-33	8.51068e-33	0.53439	0.771616
CCNA_03214	CDS_UTRS	NC_011916.1	-	3375556	3376366	CCNA_03169	CDS_UTRS	NC_011916.1	+	3327740	3328564	73	0	1	1.07104e-43	9.21645e-43	0.577478	0.800139
CCNA_03408	CDS_UTRS	NC_011916.1	-	3575785	3576702	CCNA_03768	CDS_UTRS	NC_011916.1	-	3935365	3937062	73	2	1	3.44136e-120	6.69677e-119	0.0240667	0.179473
CCNA_03444	CDS_UTRS	NC_011916.1	+	3605823	3608536	CCNA_01820	CDS_UTRS	NC_011916.1	+	1946223	1947763	73	0	1	9.34001e-70	1.09282e-68	0.53439	0.771616
SisA	ncRNA	NC_011916.1	+	840137	840219	CCNA_00166	CDS_UTRS	NC_011916.1	-	178052	179270	73	4	1	2.78048e-49	2.55307e-48	0.00902535	0.0979705
CCNA_00734:CCNA_00743	IGR	NC_011916.1	+	792600	800743	CCNA_03906	CDS_UTRS	NC_011916.1	+	3578716	3579469	72	3	1	7.43155e-113	1.33816e-111	0.966416	0.982755
CCNA_01201	CDS_UTRS	NC_011916.1	-	1325769	1326326	CCNA_01122	CDS_UTRS	NC_011916.1	+	1226075	1227676	72	72	1	2.73622e-192	1.00497e-190	0.803269	0.928361
CCNA_01930	CDS_UTRS	NC_011916.1	-	2075420	2076591	CCNA_02353	CDS_UTRS	NC_011916.1	-	2492794	2493458	72	0	1	1.75644e-241	9.0616e-240	0.19644	0.506135
CCNA_01951	CDS_UTRS	NC_011916.1	-	2093213	2095701	CCNA_00005	CDS_UTRS	NC_011916.1	+	3190	3962	72	0	1	1.1037e-146	2.71447e-145	0.105244	0.37709
CCNA_02075	CDS_UTRS	NC_011916.1	-	2224852	2226927	CCNA_00749	CDS_UTRS	NC_011916.1	+	805489	807584	72	0	1	9.19749e-31	6.81032e-30	0.696034	0.872778
CCNA_02401	CDS_UTRS	NC_011916.1	+	2543311	2544763	CCNA_03291	CDS_UTRS	NC_011916.1	-	3457921	3459011	72	0	1	5.01598e-120	9.72678e-119	0.668465	0.864504
CCNA_02680	CDS_UTRS	NC_011916.1	-	2832667	2833880	CCNA_02186:CCNA_R0206	IGR	NC_011916.1	+	2338632	2338873	72	0	1	3.92303e-10	2.03338e-09	0.866624	0.944916
CCNA_03461	CDS_UTRS	NC_011916.1	-	3624145	3624630	CCNA_02124	CDS_UTRS	NC_011916.1	-	2275367	2276150	72	72	1	7.6106e-174	2.42577e-172	0.762184	0.902185
CCNA_03467	CDS_UTRS	NC_011916.1	-	3630234	3633138	CCNA_03184	CDS_UTRS	NC_011916.1	-	3343978	3345948	72	0	1	2.2854e-87	3.16871e-86	0.165062	0.462653
CCNA_03988	CDS_UTRS	NC_011916.1	-	3397119	3397646	CCNA_03343	CDS_UTRS	NC_011916.1	-	3523327	3524193	72	0	1	4.12541e-237	2.07054e-235	0.14289	0.434352
CCNA_R0117	ncRNA	NC_011916.1	+	772628	773769	CCNA_03931	CDS_UTRS	NC_011916.1	-	773237	773730	72	0	1	1.24969e-128	2.60068e-127	8.76744e-05	0.00245555
CCNA_00161	CDS_UTRS	NC_011916.1	+	170751	171613	CCNA_02416	CDS_UTRS	NC_011916.1	+	2559983	2560475	71	0	1	0.000876631	0.00320593	0.321706	0.622214
CCNA_00705:CCNA_00700	IGR	NC_011916.1	-	761225	762824	CCNA_00701	CDS_UTRS	NC_011916.1	+	761411	761892	71	1	1	3.65079e-151	9.28775e-150	0.118562	0.405783
CCNA_00806	CDS_UTRS	NC_011916.1	-	869778	871625	CCNA_03562	CDS_UTRS	NC_011916.1	-	3717106	3718664	71	0	1	2.13445e-91	3.07073e-90	0.803105	0.928361
CCNA_01076	CDS_UTRS	NC_011916.1	-	1180276	1180930	CCNA_01952	CDS_UTRS	NC_011916.1	-	2095702	2097169	71	0	1	4.13418e-78	5.27084e-77	0.076034	0.331317
CCNA_01410	CDS_UTRS	NC_011916.1	-	1527590	1529185	CCNA_01542	CDS_UTRS	NC_011916.1	-	1650985	1653500	71	0	1	1.78791e-166	5.33106e-165	0.361952	0.657427
CCNA_01415	CDS_UTRS	NC_011916.1	+	1532818	1533680	CCNA_01393	CDS_UTRS	NC_011916.1	-	1510603	1512439	71	0	1	1.5879e-86	2.1934e-85	0.448388	0.718714
CCNA_01574:CCNA_01578	IGR	NC_011916.1	+	1691108	1694478	CCNA_01603	CDS_UTRS	NC_011916.1	-	1723094	1724696	71	0	1	2.00784e-213	8.43596e-212	0.404494	0.689312
CCNA_00465	CDS_UTRS	NC_011916.1	+	477800	479112	CCNA_01386	CDS_UTRS	NC_011916.1	-	1502906	1503947	70	0	1	2.18496e-23	1.46705e-22	0.844054	0.935317
CCNA_00503	CDS_UTRS	NC_011916.1	+	519261	519932	CCNA_03762:CCNA_03764	IGR	NC_011916.1	+	3931881	3932557	70	0	1	6.69776e-138	1.50999e-136	0.844054	0.935317
CCNA_00846	CDS_UTRS	NC_011916.1	-	917301	920578	CCNA_01677	CDS_UTRS	NC_011916.1	+	1803764	1805058	70	0	1	9.38492e-60	9.7836e-59	0.6196	0.827863
CCNA_01154	CDS_UTRS	NC_011916.1	+	1257860	1258734	CCNA_03564	CDS_UTRS	NC_011916.1	-	3719342	3719754	70	1	1	4.57236e-106	7.68433e-105	0.0656681	0.307268
CCNA_02136	CDS_UTRS	NC_011916.1	-	2292773	2294377	CCNA_00749	CDS_UTRS	NC_011916.1	+	805489	807584	70	0	1	6.98241e-17	4.21617e-16	0.6196	0.827863
CCNA_02421	CDS_UTRS	NC_011916.1	-	2564732	2565840	CCNA_02497	CDS_UTRS	NC_011916.1	-	2645968	2647973	70	0	1	4.25028e-111	7.45951e-110	0.404494	0.689312
CCNA_03228	CDS_UTRS	NC_011916.1	-	3392191	3394318	CCNA_01473	CDS_UTRS	NC_011916.1	+	1580130	1582304	70	0	1	3.92726e-135	8.6431e-134	0.65905	0.854436
CCNA_00692:CCNA_00696	IGR	NC_011916.1	+	751451	756028	CCNA_03686	CDS_UTRS	NC_011916.1	-	3848258	3853355	69	2	1	7.39844e-60	7.74184e-59	0.28541	0.593633
CCNA_00754	CDS_UTRS	NC_011916.1	-	812517	813370	CCNA_03560	CDS_UTRS	NC_011916.1	-	3714529	3716172	69	0	1	6.7825e-06	2.99846e-05	0.223365	0.534242
CCNA_02109	CDS_UTRS	NC_011916.1	-	2258226	2260204	CCNA_01059	CDS_UTRS	NC_011916.1	+	1159493	1162894	69	0	1	1.07222e-15	6.3194e-15	0.361952	0.657427
CCNA_02185	CDS_UTRS	NC_011916.1	+	2335974	2337852	CCNA_01510	CDS_UTRS	NC_011916.1	+	1620283	1620866	69	0	1	7.21279e-209	2.91986e-207	0.0771521	0.3346
CCNA_02458	CDS_UTRS	NC_011916.1	+	2599411	2601062	CCNA_02517	CDS_UTRS	NC_011916.1	+	2666890	2667811	69	0	1	1.79951e-53	1.74324e-52	0.886618	0.95761
CCNA_03184	CDS_UTRS	NC_011916.1	-	3343978	3345948	CCNA_03986:CCNA_03133	IGR	NC_011916.1	-	3281725	3285248	69	3	1	3.7092e-117	6.96149e-116	0.361952	0.657427
CCNA_00103:CCNA_00105	IGR	NC_011916.1	+	115361	115887	CCNA_00163	CDS_UTRS	NC_011916.1	+	172941	175183	68	0	1	1.6836e-188	6.00467e-187	0.089528	0.350938
CCNA_00832:CCNA_00826	IGR	NC_011916.1	-	887943	897381	CCNA_00834	CDS_UTRS	NC_011916.1	+	899462	900613	68	0	1	6.55713e-56	6.51718e-55	0.220128	0.529269
CCNA_01656:CCNA_01650	IGR	NC_011916.1	-	1771380	1776942	CCNA_01654	CDS_UTRS	NC_011916.1	+	1775569	1776463	68	0	1	4.50535e-198	1.72918e-196	0.55109	0.794167
CCNA_01960	CDS_UTRS	NC_011916.1	+	2104320	2104862	CCNA_03887	CDS_UTRS	NC_011916.1	+	634847	635673	68	0	1	4.38498e-129	9.19437e-128	0.190906	0.49641
CCNA_02401	CDS_UTRS	NC_011916.1	+	2543311	2544763	CCNA_02357	CDS_UTRS	NC_011916.1	-	2496431	2498034	68	0	1	3.6658e-82	4.85215e-81	0.819306	0.928361
CCNA_02596	CDS_UTRS	NC_011916.1	-	2743591	2744426	CCNA_01083	CDS_UTRS	NC_011916.1	+	1186685	1188876	68	4	1	1.77566e-75	2.20063e-74	0.947106	0.975485
CCNA_03105	CDS_UTRS	NC_011916.1	-	3255628	3256678	CCNA_01185	CDS_UTRS	NC_011916.1	-	1303893	1304643	68	0	1	2.03095e-79	2.6317e-78	0.220128	0.529269
CCNA_03153	CDS_UTRS	NC_011916.1	+	3308924	3309634	CCNA_00062	CDS_UTRS	NC_011916.1	-	63127	64400	68	0	1	7.8362e-203	3.07135e-201	0.038956	0.224732
CCNA_03663	CDS_UTRS	NC_011916.1	-	3822430	3824960	3_CCNA_01159	ncRNA	NC_011916.1	+	1268325	1268376	68	0	1	1.67561e-98	2.60672e-97	0.819306	0.928361		3´-derived sRNA
CCNA_00251	CDS_UTRS	NC_011916.1	+	262929	263872	CCNA_R0147	ncRNA	NC_011916.1	+	1986625	1986741	67	0	1	2.33906e-38	1.90911e-37	0.123206	0.405783
CCNA_00566	CDS_UTRS	NC_011916.1	-	582130	583602	CCNA_03023	CDS_UTRS	NC_011916.1	-	3176921	3179196	67	3	1	1.14174e-143	2.70601e-142	0.696034	0.872778
CCNA_00845	CDS_UTRS	NC_011916.1	-	916999	917262	CCNA_01639	CDS_UTRS	NC_011916.1	+	1759587	1760952	67	0	1	2.28005e-168	6.92887e-167	0.0192476	0.156238
CCNA_01680	CDS_UTRS	NC_011916.1	+	1807514	1808854	CCNA_03516	CDS_UTRS	NC_011916.1	-	3672702	3673775	67	0	1	2.34957e-102	3.7825e-101	0.762184	0.902185
CCNA_01795	CDS_UTRS	NC_011916.1	+	1921655	1923312	CCNA_01260	CDS_UTRS	NC_011916.1	+	1387138	1387946	67	0	1	1.74572e-165	5.16362e-164	0.886618	0.95761
CCNA_02200	CDS_UTRS	NC_011916.1	-	2349130	2349753	CCNA_R0063	ncRNA	NC_011916.1	+	2889176	2889287	67	66	1	3.48649e-43	2.98396e-42	0.53439	0.771616
CCNA_02252	CDS_UTRS	NC_011916.1	-	2400729	2402521	CCNA_02709:CCNA_R0069	IGR	NC_011916.1	-	2867610	2868911	67	0	1	0.0155418	0.0417106	0.404494	0.689312
CCNA_02473	CDS_UTRS	NC_011916.1	+	2616158	2619531	SisA	ncRNA	NC_011916.1	+	840137	840219	67	4	1	1.56801e-11	8.45932e-11	0.005978	0.0733555
CCNA_03184	CDS_UTRS	NC_011916.1	-	3343978	3345948	CCNA_01423	CDS_UTRS	NC_011916.1	+	1539451	1540590	67	0	1	1.52013e-34	1.18658e-33	0.167563	0.468232
CCNA_03415	CDS_UTRS	NC_011916.1	-	3582415	3582736	CCNA_01059	CDS_UTRS	NC_011916.1	+	1159493	1162894	67	1	1	1.30249e-26	9.12073e-26	0.961456	0.982755
CCNA_03906:CCNA_03419	IGR	NC_011916.1	+	3579470	3585135	CCNA_03415	CDS_UTRS	NC_011916.1	-	3582415	3582736	67	67	1	2.53035e-210	1.0395e-208	2e-06	0.000244107
CCNA_R0177	ncRNA	NC_011916.1	+	3111902	3112088	CCNA_00530	CDS_UTRS	NC_011916.1	+	542407	543122	67	0	1	5.00252e-120	9.71768e-119	0.448388	0.718714
CCNA_00338	CDS_UTRS	NC_011916.1	+	348393	350753	CCNA_02849	CDS_UTRS	NC_011916.1	-	3002911	3003476	66	0	1	3.45629e-35	2.72669e-34	0.6196	0.827863
CCNA_00698	CDS_UTRS	NC_011916.1	-	757264	758015	CCNA_02186	CDS_UTRS	NC_011916.1	+	2337853	2338631	66	26	1	2.32008e-19	1.46551e-18	0.730216	0.886026
CCNA_01317	CDS_UTRS	NC_011916.1	+	1436904	1437218	CCNA_R0160	ncRNA	NC_011916.1	+	2444162	2444238	66	0	1	2.11281e-120	4.11868e-119	0.193843	0.501205
CCNA_01476	CDS_UTRS	NC_011916.1	+	1583335	1584214	CCNA_00519	CDS_UTRS	NC_011916.1	-	533813	535082	66	66	1	1.66468e-121	3.27386e-120	0.013048	0.126648
CCNA_01629	CDS_UTRS	NC_011916.1	+	1749098	1750004	CCNA_03061	CDS_UTRS	NC_011916.1	+	3212963	3214030	66	0	1	1.97122e-172	6.19398e-171	0.448388	0.718714
CCNA_02036	CDS_UTRS	NC_011916.1	-	2180544	2181000	CCNA_01956:CCNA_01959	IGR	NC_011916.1	+	2102706	2103648	66	2	1	4.23694e-176	1.37818e-174	0.220128	0.529269
CCNA_02136	CDS_UTRS	NC_011916.1	-	2292773	2294377	SisD	ncRNA	NC_011916.1	-	2383511	2383595	66	1	1	5.94284e-22	3.90741e-21	0.361952	0.657427
CCNA_03184	CDS_UTRS	NC_011916.1	-	3343978	3345948	CCNA_02407	CDS_UTRS	NC_011916.1	-	2549696	2550695	66	1	1	1.16419e-88	1.64081e-87	0.957664	0.98065
CCNA_03465	CDS_UTRS	NC_011916.1	-	3628123	3629450	CCNA_03437	CDS_UTRS	NC_011916.1	-	3602089	3602809	66	4	1	1.30649e-126	2.6936e-125	0.14289	0.434352
CCNA_R0078	ncRNA	NC_011916.1	+	3680958	3681108	CCNA_03666	CDS_UTRS	NC_011916.1	+	3829099	3829284	66	0	1	8.90563e-38	7.22085e-37	0.294329	0.608734
CCNA_R0118	ncRNA	NC_011916.1	+	808729	808841	CCNA_R0097	ncRNA	NC_011916.1	-	30271	30354	66	0	1	5.95005e-49	5.45889e-48	0.404494	0.689312
CCNA_00085	CDS_UTRS	NC_011916.1	+	90655	91613	CCNA_01538	CDS_UTRS	NC_011916.1	+	1646012	1648960	65	0	1	2.02106e-33	1.55354e-32	0.28987	0.600865
CCNA_00836:CCNA_R0204	IGR	NC_011916.1	+	903213	906969	CCNA_01079	CDS_UTRS	NC_011916.1	-	1183814	1184390	65	0	1	7.32305e-200	2.84011e-198	0.170302	0.474441
CCNA_00900	CDS_UTRS	NC_011916.1	+	978093	980700	CCNA_03327	CDS_UTRS	NC_011916.1	+	3508638	3509271	65	0	1	9.24147e-52	8.78375e-51	0.0657414	0.307268
CCNA_02641	CDS_UTRS	NC_011916.1	-	2793515	2794903	CCNA_02647	CDS_UTRS	NC_011916.1	-	2800602	2801922	65	0	1	4.07754e-73	4.95922e-72	0.105244	0.37709
CCNA_03181	CDS_UTRS	NC_011916.1	+	3340224	3341898	CCNA_03528	CDS_UTRS	NC_011916.1	-	3684894	3685881	65	0	1	8.8882e-155	2.33068e-153	0.791794	0.916433
CCNA_03651	CDS_UTRS	NC_011916.1	+	3808728	3811783	CCNA_00618	CDS_UTRS	NC_011916.1	+	661761	663179	65	0	1	2.11177e-65	2.36127e-64	0.886618	0.95761
CCNA_03763	CDS_UTRS	NC_011916.1	-	3931562	3932876	CCNA_03762	CDS_UTRS	NC_011916.1	+	3931475	3931880	65	2	1	4.18531e-103	6.84712e-102	0.379753	0.687377
CCNA_03823	CDS_UTRS	NC_011916.1	+	3988934	3989892	CCNA_02812	CDS_UTRS	NC_011916.1	+	2969739	2970106	65	0	1	6.6795e-194	2.51149e-192	0.145123	0.440045
CCNA_R0050:CCNA_02253	IGR	NC_011916.1	+	2397829	2402291	CCNA_02250	CDS_UTRS	NC_011916.1	-	2397740	2399837	65	0	2	1.23322e-122	2.44702e-121	0.575106	0.800139
CCNA_00342	CDS_UTRS	NC_011916.1	+	354608	357690	CCNA_01196	CDS_UTRS	NC_011916.1	+	1319069	1321448	64	0	1	3.10811e-84	4.1687e-83	0.361952	0.657427
CCNA_01303	CDS_UTRS	NC_011916.1	+	1430005	1431014	CCNA_03652	CDS_UTRS	NC_011916.1	+	3811784	3815372	64	0	1	2.9602e-46	2.62257e-45	0.190906	0.49641
CCNA_01410	CDS_UTRS	NC_011916.1	-	1527590	1529185	CCNA_00800	CDS_UTRS	NC_011916.1	+	864629	866391	64	0	1	4.17888e-95	6.23851e-94	0.696034	0.872778
CCNA_01425	CDS_UTRS	NC_011916.1	+	1541288	1543747	CCNA_03129	CDS_UTRS	NC_011916.1	-	3277214	3278822	64	0	1	1.07252e-35	8.49136e-35	0.966416	0.982755
CCNA_01961	CDS_UTRS	NC_011916.1	+	2104868	2106264	CCNA_02694	CDS_UTRS	NC_011916.1	-	2848145	2849438	64	0	1	1.26817e-114	2.30977e-113	0.65905	0.854436
CCNA_02331	CDS_UTRS	NC_011916.1	+	2472976	2473895	CCNA_02717	CDS_UTRS	NC_011916.1	+	2878371	2879120	64	5	1	1.59933e-159	4.42389e-158	0.220128	0.529269
CCNA_02693	CDS_UTRS	NC_011916.1	-	2846000	2848144	CCNA_00224	CDS_UTRS	NC_011916.1	-	240448	242893	64	0	1	1.96096e-112	3.50257e-111	0.190906	0.49641
CCNA_03360	CDS_UTRS	NC_011916.1	+	3538576	3539950	CCNA_01341	CDS_UTRS	NC_011916.1	+	1454368	1455891	64	0	1	1.16894e-22	7.75471e-22	0.105244	0.37709
CCNA_03773	CDS_UTRS	NC_011916.1	-	3940258	3941633	CCNA_03446	CDS_UTRS	NC_011916.1	-	3610928	3613038	64	0	1	4.75147e-172	1.4846e-170	0.730265	0.886026
CCNA_01132	CDS_UTRS	NC_011916.1	+	1235687	1238013	CCNA_02371	CDS_UTRS	NC_011916.1	+	2516999	2518806	63	0	1	1.95927e-150	4.93914e-149	0.326895	0.631583
CCNA_01415	CDS_UTRS	NC_011916.1	+	1532818	1533680	CCNA_03244	CDS_UTRS	NC_011916.1	-	3410248	3411146	63	0	1	6.21904e-99	9.75695e-98	0.105244	0.37709
CCNA_01425	CDS_UTRS	NC_011916.1	+	1541288	1543747	CCNA_01704	CDS_UTRS	NC_011916.1	+	1836139	1836701	63	0	1	1.30678e-97	2.0076e-96	0.577478	0.800139
CCNA_01637	CDS_UTRS	NC_011916.1	+	1755836	1758145	CCNA_00799	CDS_UTRS	NC_011916.1	-	862979	864905	63	2	1	9.63361e-54	9.36511e-53	0.65905	0.854436
CCNA_01963	CDS_UTRS	NC_011916.1	-	2106704	2107542	CCNA_03762	CDS_UTRS	NC_011916.1	+	3931475	3931880	63	0	1	1.13557e-34	8.89532e-34	0.6196	0.827863
CCNA_02615	CDS_UTRS	NC_011916.1	-	2762745	2764164	CCNA_03609	CDS_UTRS	NC_011916.1	-	3762527	3764132	63	0	1	5.0703e-08	2.46557e-07	0.190906	0.49641
CCNA_03380	CDS_UTRS	NC_011916.1	-	3551865	3552736	CCNA_01444	CDS_UTRS	NC_011916.1	-	1555546	1557807	63	0	1	2.67515e-111	4.70995e-110	0.629594	0.839992
CCNA_00754	CDS_UTRS	NC_011916.1	-	812517	813370	CCNA_01660	CDS_UTRS	NC_011916.1	-	1781019	1782111	62	0	1	2.09645e-55	2.06885e-54	0.02738	0.18742
CCNA_00994	CDS_UTRS	NC_011916.1	-	1075329	1077276	CCNA_03721	CDS_UTRS	NC_011916.1	+	3885012	3886720	62	62	1	8.23482e-95	1.2244e-93	0.65905	0.854436
CCNA_01077	CDS_UTRS	NC_011916.1	-	1180931	1183275	SisA	ncRNA	NC_011916.1	+	840137	840219	62	5	1	2.58216e-64	2.83297e-63	0.28541	0.593633
CCNA_01094	CDS_UTRS	NC_011916.1	-	1199026	1199385	CCNA_03313	CDS_UTRS	NC_011916.1	-	3487739	3488555	62	0	1	1.38761e-67	1.58185e-66	0.367886	0.666884
CCNA_01478:CCNA_01466	IGR	NC_011916.1	-	1574790	1585397	CCNA_01473	CDS_UTRS	NC_011916.1	+	1580130	1582304	62	1	2	5.0635e-142	1.1849e-140	0.404855	0.689607
CCNA_01532	CDS_UTRS	NC_011916.1	+	1639338	1642272	CCNA_02401	CDS_UTRS	NC_011916.1	+	2543311	2544763	62	0	1	2.83363e-82	3.75965e-81	0.920524	0.966076
CCNA_01822	CDS_UTRS	NC_011916.1	-	1948350	1949901	CCNA_01799	CDS_UTRS	NC_011916.1	+	1923875	1924988	62	4	1	5.20117e-85	7.06137e-84	0.251722	0.561781
CCNA_02068	CDS_UTRS	NC_011916.1	-	2219465	2219865	CCNA_02069	CDS_UTRS	NC_011916.1	-	2219865	2220830	62	0	1	4.76886e-151	1.21044e-149	0.448388	0.718714
CCNA_02458	CDS_UTRS	NC_011916.1	+	2599411	2601062	CCNA_00100	CDS_UTRS	NC_011916.1	-	110979	111691	62	0	1	3.68983e-97	5.63741e-96	0.251722	0.561781
CCNA_02832:CCNA_02840	IGR	NC_011916.1	+	2987335	2994093	CCNA_02186:CCNA_R0206	IGR	NC_011916.1	+	2338632	2338873	62	0	1	2.06327e-17	1.25746e-16	0.448388	0.718714
CCNA_03025	CDS_UTRS	NC_011916.1	+	3180078	3180784	CCNA_03573	CDS_UTRS	NC_011916.1	-	3725677	3727681	62	62	1	6.1462e-154	1.59284e-152	0.53439	0.771616
CCNA_03197:CCNA_03203	IGR	NC_011916.1	+	3357885	3363661	CCNA_02603	CDS_UTRS	NC_011916.1	-	2748335	2749862	62	0	1	1.81211e-130	3.85794e-129	0.14289	0.434352
CCNA_03360	CDS_UTRS	NC_011916.1	+	3538576	3539950	CCNA_00607	CDS_UTRS	NC_011916.1	+	642377	645636	62	0	1	5.0276e-78	6.3952e-77	0.190906	0.49641
CCNA_03573	CDS_UTRS	NC_011916.1	-	3725677	3727681	CCNA_03025	CDS_UTRS	NC_011916.1	+	3180078	3180784	62	62	1	7.15498e-150	1.79962e-148	0.28541	0.593633
CCNA_03816	CDS_UTRS	NC_011916.1	-	3979653	3982011	CCNA_03673	CDS_UTRS	NC_011916.1	-	3833278	3833789	62	1	1	4.13384e-86	5.68186e-85	0.957664	0.98065
CCNA_00129	CDS_UTRS	NC_011916.1	-	138514	138917	SisA	ncRNA	NC_011916.1	+	840137	840219	61	2	1	7.92543e-45	6.91107e-44	0.920524	0.966076
CCNA_00838	CDS_UTRS	NC_011916.1	-	904820	907073	SisD	ncRNA	NC_011916.1	-	2383511	2383595	61	0	1	6.47572e-80	8.42071e-79	0.762184	0.902185
CCNA_00965	CDS_UTRS	NC_011916.1	-	1039828	1040813	CCNA_02172	CDS_UTRS	NC_011916.1	+	2324690	2326095	61	0	1	1.84012e-60	1.94018e-59	0.190906	0.49641
CCNA_01316	CDS_UTRS	NC_011916.1	+	1436536	1436904	CCNA_00423	CDS_UTRS	NC_011916.1	+	433204	433997	61	4	1	1.53736e-126	3.15202e-125	0.007324	0.0864044
CCNA_02048	CDS_UTRS	NC_011916.1	+	2194455	2196982	CCNA_03380	CDS_UTRS	NC_011916.1	-	3551865	3552736	61	2	1	1.32347e-84	1.78589e-83	0.0278363	0.189836
CCNA_02061:CCNA_02065	IGR	NC_011916.1	+	2211868	2215579	CCNA_02064	CDS_UTRS	NC_011916.1	-	2214547	2215693	61	61	1	1.7833e-170	5.50987e-169	0.934838	0.969452
CCNA_02270	CDS_UTRS	NC_011916.1	-	2422896	2423719	CCNA_02855	CDS_UTRS	NC_011916.1	-	3009133	3009514	61	0	1	7.18344e-77	9.03386e-76	0.499755	0.758313
CCNA_02342	CDS_UTRS	NC_011916.1	-	2481216	2482732	CCNA_R0081	ncRNA	NC_011916.1	+	3830130	3830241	61	0	1	1.05078e-14	6.09265e-14	0.6196	0.827863
CCNA_02364:CCNA_02362	IGR	NC_011916.1	-	2502417	2502535	CCNA_02363	CDS_UTRS	NC_011916.1	+	2502210	2502939	61	0	1	1.84457e-234	9.09331e-233	0.762184	0.902185
CCNA_02914	CDS_UTRS	NC_011916.1	+	3071442	3073273	CCNA_01194	CDS_UTRS	NC_011916.1	-	1315395	1318028	61	0	1	7.12722e-105	1.1888e-103	0.190906	0.49641
CCNA_00490	CDS_UTRS	NC_011916.1	+	507638	508922	CCNA_00491:CCNA_00489	IGR	NC_011916.1	-	507948	508669	60	0	1	3.76993e-219	1.65937e-217	0.220128	0.529269
CCNA_00798	CDS_UTRS	NC_011916.1	-	861182	862978	CCNA_R0077	ncRNA	NC_011916.1	-	3532896	3533067	60	0	1	2.91915e-09	1.47446e-08	0.866624	0.944916
CCNA_00847:CCNA_00852	IGR	NC_011916.1	+	921504	927437	CCNA_R0123	ncRNA	NC_011916.1	-	921612	921719	60	27	3	4.99278e-95	7.44354e-94	0	0
CCNA_01425	CDS_UTRS	NC_011916.1	+	1541288	1543747	CCNA_01101	CDS_UTRS	NC_011916.1	-	1207358	1208145	60	3	2	1.9165e-25	1.32613e-24	0.14289	0.434352
CCNA_02123:CCNA_02126	IGR	NC_011916.1	+	2275623	2279204	CCNA_02246	CDS_UTRS	NC_011916.1	-	2395144	2396216	60	0	1	1.08508e-155	2.88626e-154	0.63047	0.840856
CCNA_02283:CCNA_02275	IGR	NC_011916.1	-	2426806	2433196	CCNA_R0158	ncRNA	NC_011916.1	+	2428924	2429018	60	7	1	4.29416e-96	6.48922e-95	0.608693	0.827863
CCNA_02614	CDS_UTRS	NC_011916.1	-	2761679	2762744	CCNA_01956:CCNA_01959	IGR	NC_011916.1	+	2102706	2103648	60	0	1	6.07983e-134	1.33013e-132	0.9856	0.993179
CCNA_03119	CDS_UTRS	NC_011916.1	-	3267484	3268082	CCNA_01008	CDS_UTRS	NC_011916.1	-	1086732	1088526	60	59	2	5.72715e-55	5.6317e-54	0.0658656	0.307417
CCNA_03462	CDS_UTRS	NC_011916.1	-	3624631	3626276	CCNA_00386	CDS_UTRS	NC_011916.1	-	402658	403645	60	0	1	1.48434e-97	2.27722e-96	0.791794	0.916433
CCNA_03519	CDS_UTRS	NC_011916.1	+	3676618	3677144	CCNA_01519	CDS_UTRS	NC_011916.1	+	1628090	1629102	60	0	1	2.90338e-85	3.9466e-84	0.65905	0.854436
CCNA_03896:CCNA_02088	IGR	NC_011916.1	+	2230910	2237429	CCNA_02085	CDS_UTRS	NC_011916.1	-	2234353	2235390	60	3	1	3.48558e-125	7.05512e-124	0.693362	0.872778
CCNA_R0118:CCNA_00758	IGR	NC_011916.1	+	808842	815234	CCNA_00752	CDS_UTRS	NC_011916.1	-	810309	811331	60	47	2	3.21971e-102	5.16831e-101	0.99281	0.99634
SisA	ncRNA	NC_011916.1	+	840137	840219	CCNA_02308:CCNA_02303	IGR	NC_011916.1	-	2449482	2453276	60	60	1	1.7728e-22	1.17047e-21	0.105244	0.37709
CCNA_00468:CCNA_03920	IGR	NC_011916.1	-	462069	481619	CCNA_03119	CDS_UTRS	NC_011916.1	-	3267484	3268082	59	59	1	6.47109e-33	4.93315e-32	0.448388	0.718714
CCNA_00799	CDS_UTRS	NC_011916.1	-	862979	864905	CCNA_00723	CDS_UTRS	NC_011916.1	+	779908	780302	59	0	1	2.56332e-124	5.16951e-123	0.038956	0.224732
CCNA_01618:CCNA_01608	IGR	NC_011916.1	-	1728338	1739537	CCNA_01610	CDS_UTRS	NC_011916.1	+	1730341	1732021	59	0	2	4.73807e-91	6.78124e-90	0.586526	0.812368
CCNA_01801	CDS_UTRS	NC_011916.1	+	1926343	1926795	CCNA_02642	CDS_UTRS	NC_011916.1	-	2794896	2796356	59	0	1	2.35825e-123	4.7131e-122	0.509118	0.769972
CCNA_02855	CDS_UTRS	NC_011916.1	-	3009133	3009514	CCNA_R0199	ncRNA	NC_011916.1	+	3987216	3987334	59	58	1	1.33455e-10	7.0322e-10	0.190906	0.49641
CCNA_03689	CDS_UTRS	NC_011916.1	+	3854685	3856197	CCNA_02078	CDS_UTRS	NC_011916.1	-	2228427	2230075	59	0	1	5.60595e-15	3.2641e-14	0.332994	0.642015
CCNA_03778	CDS_UTRS	NC_011916.1	+	3944517	3945669	CCNA_01520	CDS_UTRS	NC_011916.1	+	1629134	1629708	59	0	1	1.1543e-69	1.34774e-68	0.089528	0.350938
CCNA_R0138	ncRNA	NC_011916.1	-	1523671	1524041	CCNA_01404	CDS_UTRS	NC_011916.1	+	1521840	1523961	59	51	1	1.6577e-113	2.99466e-112	0.0014535	0.0245755
CCNA_00161	CDS_UTRS	NC_011916.1	+	170751	171613	CCNA_02625	CDS_UTRS	NC_011916.1	-	2774833	2775741	58	0	1	2.73627e-42	2.32217e-41	0.004102	0.0545298
CCNA_00893	CDS_UTRS	NC_011916.1	+	972659	973893	CCNA_R0199	ncRNA	NC_011916.1	+	3987216	3987334	58	0	1	3.74039e-37	3.00423e-36	0.015744	0.140206
CCNA_00938	CDS_UTRS	NC_011916.1	-	1013006	1014359	SisA	ncRNA	NC_011916.1	+	840137	840219	58	0	1	1.95372e-12	1.07761e-11	0.220128	0.529269
CCNA_01333:CCNA_01297	IGR	NC_011916.1	-	1423191	1446131	CCNA_01303	CDS_UTRS	NC_011916.1	+	1430005	1431014	58	6	2	9.56721e-48	8.61359e-47	0.220128	0.529269
CCNA_01471	CDS_UTRS	NC_011916.1	+	1578146	1579636	CCNA_02127	CDS_UTRS	NC_011916.1	-	2279417	2281478	58	0	1	5.50827e-118	1.04799e-116	0.41159	0.700104
CCNA_01736:CCNA_01742	IGR	NC_011916.1	+	1865087	1870607	CCNA_03826	CDS_UTRS	NC_011916.1	-	3991771	3992525	58	1	1	6.43765e-138	1.45431e-136	0.730216	0.886026
CCNA_02125	CDS_UTRS	NC_011916.1	-	2276151	2279396	CCNA_02855	CDS_UTRS	NC_011916.1	-	3009133	3009514	58	58	1	1.44845e-39	1.19629e-38	0.046328	0.249234
CCNA_02130	CDS_UTRS	NC_011916.1	-	2283729	2285359	CCNA_02340	CDS_UTRS	NC_011916.1	-	2479783	2480847	58	58	1	3.31317e-114	6.01467e-113	0.404494	0.689312
CCNA_03127:CCNA_03134	IGR	NC_011916.1	+	3276231	3281543	CCNA_03933	CDS_UTRS	NC_011916.1	-	774018	774478	58	0	1	3.95455e-132	8.55047e-131	0.6196	0.827863
CCNA_03479	CDS_UTRS	NC_011916.1	-	3642612	3643458	CCNA_03495	CDS_UTRS	NC_011916.1	-	3654228	3655109	58	0	1	6.06961e-135	1.33315e-133	0.448388	0.718714
CCNA_03577	CDS_UTRS	NC_011916.1	-	3731962	3735084	CCNA_03514	CDS_UTRS	NC_011916.1	-	3671882	3672566	58	0	1	1.87515e-93	2.73674e-92	0.0670418	0.311065
CCNA_03616	CDS_UTRS	NC_011916.1	+	3770813	3772259	CCNA_R0129	ncRNA	NC_011916.1	+	1128325	1128505	58	1	1	1.05053e-17	6.43784e-17	0.038956	0.224732
CCNA_03896	CDS_UTRS	NC_011916.1	+	2230042	2230909	CCNA_03788	CDS_UTRS	NC_011916.1	+	3954307	3955019	58	0	1	2.78017e-122	5.49691e-121	0.022748	0.17103
CrfA	ncRNA	NC_011916.1	-	3781372	3781500	CCNA_02994	CDS_UTRS	NC_011916.1	-	3146769	3150356	58	0	1	0.00869399	0.0255217	0.448388	0.718714
CCNA_00162	CDS_UTRS	NC_011916.1	+	171614	172940	CCNA_03652	CDS_UTRS	NC_011916.1	+	3811784	3815372	57	0	1	1.54702e-33	1.19081e-32	0.920524	0.966076
CCNA_00370	CDS_UTRS	NC_011916.1	-	387376	388085	CCNA_01818	CDS_UTRS	NC_011916.1	+	1944941	1945883	57	0	1	2.95641e-68	3.39819e-67	0.089528	0.350938
CCNA_00396	CDS_UTRS	NC_011916.1	-	412733	413810	CCNA_03686	CDS_UTRS	NC_011916.1	-	3848258	3853355	57	0	1	8.98717e-48	8.09795e-47	0.448388	0.718714
CCNA_00533:CCNA_00525	IGR	NC_011916.1	-	539855	544664	CCNA_03887	CDS_UTRS	NC_011916.1	+	634847	635673	57	0	1	1.48232e-112	2.65192e-111	0.190906	0.49641
CCNA_00720:CCNA_00723	IGR	NC_011916.1	+	777977	779907	CCNA_00721	CDS_UTRS	NC_011916.1	-	777742	779614	57	0	2	7.90991e-108	1.35396e-106	0.0475472	0.253931
CCNA_01478:CCNA_01466	IGR	NC_011916.1	-	1574790	1585397	CCNA_01476	CDS_UTRS	NC_011916.1	+	1583335	1584214	57	57	1	8.01087e-114	1.4519e-112	0.796829	0.921969
CCNA_02753	CDS_UTRS	NC_011916.1	-	2914928	2917671	SisD	ncRNA	NC_011916.1	-	2383511	2383595	57	0	1	6.21099e-71	7.35244e-70	0.730216	0.886026
CCNA_R0147	ncRNA	NC_011916.1	+	1986625	1986741	CCNA_03613	CDS_UTRS	NC_011916.1	+	3767476	3768158	57	52	3	8.17065e-25	5.60822e-24	0.491562	0.747117
3_CCNA_00033	ncRNA	NC_011916.1	-	35775	35860	CCNA_00054	CDS_UTRS	NC_011916.1	-	56665	58106	56	0	1	2.13919e-76	2.67507e-75	0.730216	0.886026	3´-derived sRNA
CCNA_00150:CCNA_00145	IGR	NC_011916.1	-	157769	159119	CCNA_00147	CDS_UTRS	NC_011916.1	+	158271	158508	56	0	1	1.13082e-155	3.00072e-154	4.4e-05	0.00144139
CCNA_00251	CDS_UTRS	NC_011916.1	+	262929	263872	CCNA_02815	CDS_UTRS	NC_011916.1	-	2971367	2973531	56	0	1	1.21909e-111	2.15664e-110	0.762184	0.902185
CCNA_00692:CCNA_00696	IGR	NC_011916.1	+	751451	756028	CCNA_02623	CDS_UTRS	NC_011916.1	-	2771518	2773105	56	0	1	8.20831e-24	5.54824e-23	0.53439	0.771616
CCNA_00788	CDS_UTRS	NC_011916.1	+	851354	853070	CCNA_00789	CDS_UTRS	NC_011916.1	-	852673	853723	56	0	2	6.67566e-92	9.61642e-91	0.577478	0.800139
CCNA_01036:CCNA_R0128	IGR	NC_011916.1	-	1123072	1128998	CCNA_R0129	ncRNA	NC_011916.1	+	1128325	1128505	56	13	1	1.1612e-89	1.65129e-88	7.42857e-06	0.000579903
CCNA_02059	CDS_UTRS	NC_011916.1	-	2208699	2209894	CCNA_01458	CDS_UTRS	NC_011916.1	+	1567879	1568187	56	0	1	4.26795e-112	7.58655e-111	0.53439	0.771616
CCNA_02070	CDS_UTRS	NC_011916.1	-	2220831	2222508	CCNA_02638:CCNA_02635	IGR	NC_011916.1	-	2787702	2788912	56	56	1	3.76329e-163	1.09849e-161	0.696034	0.872778
CCNA_02277	CDS_UTRS	NC_011916.1	+	2426568	2428969	SisC:CCNA_01586	IGR	NC_011916.1	+	1702293	1704384	56	0	1	1.4058e-85	1.91798e-84	0.001498	0.0246465
CCNA_02638:CCNA_02635	IGR	NC_011916.1	-	2787702	2788912	CCNA_02070	CDS_UTRS	NC_011916.1	-	2220831	2222508	56	56	1	3.60773e-163	1.05586e-161	0.404494	0.689312
CCNA_02988	CDS_UTRS	NC_011916.1	+	3142816	3143375	CCNA_03325	CDS_UTRS	NC_011916.1	-	3506151	3506712	56	0	1	2.25747e-155	5.9761e-154	0.696034	0.872778
CCNA_03327:CCNA_03347	IGR	NC_011916.1	+	3509272	3526280	CCNA_03336	CDS_UTRS	NC_011916.1	-	3517708	3518601	56	25	1	9.74452e-121	1.90965e-119	0.429775	0.718714
CCNA_03689	CDS_UTRS	NC_011916.1	+	3854685	3856197	CCNA_00803	CDS_UTRS	NC_011916.1	+	867775	868509	56	2	1	8.0198e-09	4.00654e-08	0.554182	0.797683
CCNA_R0199	ncRNA	NC_011916.1	+	3987216	3987334	CCNA_03632	CDS_UTRS	NC_011916.1	+	3787114	3787688	56	56	1	9.73667e-31	7.20474e-30	0.251722	0.561781
CCNA_01310	CDS_UTRS	NC_011916.1	+	1434213	1434491	CCNA_01304	CDS_UTRS	NC_011916.1	+	1431015	1431329	55	0	1	2.49614e-37	2.01215e-36	0.220128	0.529269
CCNA_01385:CCNA_01387	IGR	NC_011916.1	+	1503239	1503729	CCNA_01386	CDS_UTRS	NC_011916.1	-	1502906	1503947	55	2	2	2.80502e-107	4.77198e-106	0.031458	0.204986
CCNA_01438:CCNA_01440	IGR	NC_011916.1	+	1551391	1552665	CCNA_02350	CDS_UTRS	NC_011916.1	+	2489346	2489964	55	0	1	9.56337e-180	3.20474e-178	0.730216	0.886026
CCNA_01862:CCNA_01851	IGR	NC_011916.1	-	1983982	1996690	CCNA_01854	CDS_UTRS	NC_011916.1	+	1985902	1986639	55	3	1	1.00209e-72	1.21344e-71	0.290695	0.602237
CCNA_02431	CDS_UTRS	NC_011916.1	-	2571951	2573260	CCNA_03762:CCNA_03764	IGR	NC_011916.1	+	3931881	3932557	55	55	1	2.37819e-95	3.57437e-94	0.404494	0.689312
CCNA_02663	CDS_UTRS	NC_011916.1	-	2817392	2817990	CCNA_01599:CCNA_01597	IGR	NC_011916.1	-	1719429	1720726	55	1	1	9.66508e-121	1.89743e-119	0.02738	0.18742
CCNA_00505	CDS_UTRS	NC_011916.1	+	520198	520949	CCNA_02553	CDS_UTRS	NC_011916.1	+	2699800	2702184	54	2	1	2.02513e-64	2.22624e-63	0.032572	0.204986
CCNA_02005:CCNA_R0045	IGR	NC_011916.1	+	2153789	2177671	CCNA_02008	CDS_UTRS	NC_011916.1	-	2155544	2156875	54	1	1	1.93399e-86	2.66814e-85	0.39698	0.689312
CCNA_02418:CCNA_02424	IGR	NC_011916.1	+	2563405	2567705	CCNA_02419	CDS_UTRS	NC_011916.1	-	2563422	2564281	54	23	2	2.66463e-107	4.5401e-106	0.222724	0.533751
CCNA_02610:CCNA_02619	IGR	NC_011916.1	+	2757427	2767005	CCNA_02615	CDS_UTRS	NC_011916.1	-	2762745	2764164	54	2	2	4.98819e-73	6.04688e-72	0.321706	0.622214
CCNA_03271	CDS_UTRS	NC_011916.1	-	3439182	3440787	CCNA_02286	CDS_UTRS	NC_011916.1	-	2435388	2435786	54	54	1	4.78868e-51	4.50518e-50	0.866624	0.944916
CCNA_00416	CDS_UTRS	NC_011916.1	-	429655	430123	CCNA_03522	CDS_UTRS	NC_011916.1	+	3678637	3680371	53	0	1	4.633e-53	4.46474e-52	0.844054	0.935317
CCNA_00692:CCNA_00696	IGR	NC_011916.1	+	751451	756028	CCNA_00089	CDS_UTRS	NC_011916.1	-	99266	101927	53	0	1	2.51271e-49	2.30912e-48	0.904328	0.961454
CCNA_00699:CCNA_00701	IGR	NC_011916.1	+	758581	761410	CCNA_00700	CDS_UTRS	NC_011916.1	-	758899	761224	53	0	1	1.74699e-223	8.04051e-222	0.251722	0.561781
CCNA_00941:CCNA_R0125	IGR	NC_011916.1	-	1014432	1016950	CCNA_01995	CDS_UTRS	NC_011916.1	-	2142103	2142948	53	0	1	8.81473e-152	2.25283e-150	0.791794	0.916433
CCNA_01087	CDS_UTRS	NC_011916.1	+	1193076	1194192	CCNA_01817	CDS_UTRS	NC_011916.1	+	1943552	1944940	53	0	1	8.65926e-57	8.73168e-56	0.089528	0.350938
CCNA_01803	CDS_UTRS	NC_011916.1	+	1926921	1928207	CCNA_01751	CDS_UTRS	NC_011916.1	+	1878709	1879809	53	0	1	1.91706e-82	2.55577e-81	0.228933	0.546846
CCNA_01954	CDS_UTRS	NC_011916.1	+	2097480	2100247	CCNA_01154	CDS_UTRS	NC_011916.1	+	1257860	1258734	53	52	1	5.12506e-28	3.66993e-27	0.105244	0.37709
CCNA_02111	CDS_UTRS	NC_011916.1	-	2260760	2261514	SisA	ncRNA	NC_011916.1	+	840137	840219	53	4	1	7.03266e-19	4.38237e-18	0.039751	0.227885
CCNA_02283:CCNA_02275	IGR	NC_011916.1	-	2426806	2433196	CCNA_00754	CDS_UTRS	NC_011916.1	-	812517	813370	53	2	1	7.81588e-51	7.32211e-50	0.844054	0.935317
CCNA_02421	CDS_UTRS	NC_011916.1	-	2564732	2565840	CCNA_02516	CDS_UTRS	NC_011916.1	-	2666081	2667092	53	0	1	1.81358e-68	2.09108e-67	0.904328	0.961454
CCNA_02851:CCNA_02866	IGR	NC_011916.1	+	3005578	3018810	CCNA_02855	CDS_UTRS	NC_011916.1	-	3009133	3009514	53	25	2	1.12298e-97	1.72762e-96	0.925167	0.969452
CCNA_02866	CDS_UTRS	NC_011916.1	+	3018811	3019675	CCNA_02125	CDS_UTRS	NC_011916.1	-	2276151	2279396	53	2	1	4.66269e-12	2.54897e-11	0.404494	0.689312
CCNA_03171	CDS_UTRS	NC_011916.1	-	3329303	3331918	CCNA_00353	CDS_UTRS	NC_011916.1	+	369080	370409	53	50	1	2.6776e-156	7.19128e-155	0.0163614	0.144367
CCNA_03184	CDS_UTRS	NC_011916.1	-	3343978	3345948	CCNA_02179	CDS_UTRS	NC_011916.1	+	2330022	2331635	53	0	1	5.38028e-48	4.86771e-47	0.076034	0.331317
CCNA_03232:CCNA_03245	IGR	NC_011916.1	+	3397841	3410814	CCNA_R0077	ncRNA	NC_011916.1	-	3532896	3533067	53	0	1	2.30874e-27	1.63424e-26	0.6196	0.827863
CCNA_03495	CDS_UTRS	NC_011916.1	-	3654228	3655109	CCNA_02696	CDS_UTRS	NC_011916.1	+	2849672	2851066	53	0	1	2.09997e-111	3.70315e-110	0.06473	0.304871
CCNA_03613	CDS_UTRS	NC_011916.1	+	3767476	3768158	CCNA_00847:CCNA_00852	IGR	NC_011916.1	+	921504	927437	53	31	4	2.85804e-81	3.75164e-80	0.994846	0.997292
CCNA_03944	CDS_UTRS	NC_011916.1	-	1021470	1021786	CCNA_03313	CDS_UTRS	NC_011916.1	-	3487739	3488555	53	0	1	6.1946e-183	2.10768e-181	0.290899	0.602318
CCNA_R0009:CCNA_00656	IGR	NC_011916.1	+	708313	710495	CCNA_01820	CDS_UTRS	NC_011916.1	+	1946223	1947763	53	0	1	1.06264e-81	1.40152e-80	0.844054	0.935317
CCNA_00719	CDS_UTRS	NC_011916.1	+	774194	775635	CCNA_00768	CDS_UTRS	NC_011916.1	+	824776	825000	52	0	1	4.28046e-140	9.91207e-139	0.02738	0.18742
CCNA_01024	CDS_UTRS	NC_011916.1	-	1111417	1112111	CCNA_02557	CDS_UTRS	NC_011916.1	+	2703792	2704640	52	0	1	1.74177e-175	5.64904e-174	0.0912835	0.355918
CCNA_01051	CDS_UTRS	NC_011916.1	+	1148157	1151509	CCNA_01546	CDS_UTRS	NC_011916.1	-	1656152	1658713	52	0	1	3.04035e-108	5.21229e-107	0.109454	0.390648
CCNA_01155	CDS_UTRS	NC_011916.1	+	1258735	1261848	CCNA_01954	CDS_UTRS	NC_011916.1	+	2097480	2100247	52	52	1	4.86019e-33	3.7102e-32	0.448388	0.718714
CCNA_01166:CCNA_03891	IGR	NC_011916.1	-	1254840	1284423	CCNA_01163	CDS_UTRS	NC_011916.1	+	1272416	1280105	52	0	2	1.70024e-55	1.68084e-54	0.00778952	0.0907293
CCNA_01371:CCNA_01366	IGR	NC_011916.1	-	1482445	1486220	CCNA_01367	CDS_UTRS	NC_011916.1	+	1482131	1483297	52	0	1	4.41189e-187	1.55355e-185	0.28541	0.593633
CCNA_01604	CDS_UTRS	NC_011916.1	+	1724560	1725553	CCNA_01087	CDS_UTRS	NC_011916.1	+	1193076	1194192	52	0	1	7.18857e-85	9.71202e-84	0.123206	0.405783
CCNA_01963	CDS_UTRS	NC_011916.1	-	2106704	2107542	CCNA_01954	CDS_UTRS	NC_011916.1	+	2097480	2100247	52	0	1	4.2305e-53	4.08041e-52	0.886618	0.95761
CCNA_02003	CDS_UTRS	NC_011916.1	-	2148824	2152338	CCNA_00161	CDS_UTRS	NC_011916.1	+	170751	171613	52	0	1	1.37446e-19	8.70677e-19	0.125622	0.411524
CCNA_02535	CDS_UTRS	NC_011916.1	+	2681140	2684031	CCNA_00467:CCNA_03922	IGR	NC_011916.1	+	481911	483597	52	2	1	2.80063e-72	3.38026e-71	0.076034	0.331317
CCNA_02826	CDS_UTRS	NC_011916.1	+	2981044	2982193	CCNA_00399	CDS_UTRS	NC_011916.1	+	416719	418038	52	0	1	1.69676e-107	2.89546e-106	0.0912835	0.355918
CCNA_03297:CCNA_03299	IGR	NC_011916.1	+	3469327	3472516	CCNA_00594	CDS_UTRS	NC_011916.1	-	624522	626542	52	52	1	2.75502e-136	6.12399e-135	0.003346	0.0468568
CCNA_03397	CDS_UTRS	NC_011916.1	-	3568410	3568869	CCNA_02296	CDS_UTRS	NC_011916.1	+	2442876	2444161	52	0	1	1.17139e-102	1.89957e-101	0.28541	0.593633
CCNA_R0173:CCNA_02801	IGR	NC_011916.1	-	2959531	2967346	CCNA_02809	CDS_UTRS	NC_011916.1	+	2963976	2967218	52	0	1	6.65605e-139	1.53172e-137	0.146213	0.44262
CCNA_00162	CDS_UTRS	NC_011916.1	+	171614	172940	CCNA_R0088	ncRNA	NC_011916.1	+	3946037	3946176	51	51	1	5.25625e-11	2.79627e-10	0.1098	0.390743
CCNA_00237	CDS_UTRS	NC_011916.1	+	252325	253232	CCNA_03771	CDS_UTRS	NC_011916.1	+	3938781	3940027	51	0	1	4.17886e-96	6.32358e-95	0.835692	0.935317
CCNA_00695	CDS_UTRS	NC_011916.1	-	754429	756348	CCNA_00403	CDS_UTRS	NC_011916.1	+	419728	420699	51	0	1	7.286e-129	1.52196e-127	0.934838	0.969452
CCNA_01024:CCNA_01020	IGR	NC_011916.1	-	1104576	1111416	CCNA_03573	CDS_UTRS	NC_011916.1	-	3725677	3727681	51	0	1	1.62594e-120	3.18076e-119	0.220128	0.529269
CCNA_01056	CDS_UTRS	NC_011916.1	-	1156159	1157508	CCNA_01700	CDS_UTRS	NC_011916.1	+	1831498	1832939	51	0	1	1.5708e-89	2.23089e-88	0.00121	0.0206488
CCNA_01059	CDS_UTRS	NC_011916.1	+	1159493	1162894	CCNA_03105	CDS_UTRS	NC_011916.1	-	3255628	3256678	51	0	1	7.65361e-05	0.000314655	0.076034	0.331317
CCNA_01060	CDS_UTRS	NC_011916.1	+	1162895	1164786	CCNA_01163	CDS_UTRS	NC_011916.1	+	1272416	1280105	51	0	1	1.61248e-49	1.48675e-48	0.730216	0.886026
CCNA_01277	CDS_UTRS	NC_011916.1	+	1402986	1404592	CCNA_03493	CDS_UTRS	NC_011916.1	-	3652588	3653120	51	0	1	3.26349e-142	7.65298e-141	0.321706	0.622214
CCNA_01624	CDS_UTRS	NC_011916.1	+	1744814	1745798	CCNA_03933:CCNA_03932	IGR	NC_011916.1	-	773988	774017	51	6	1	3.87212e-162	1.11848e-160	0.0660246	0.307417
CCNA_02070	CDS_UTRS	NC_011916.1	-	2220831	2222508	CCNA_02180	CDS_UTRS	NC_011916.1	-	2331353	2332697	51	0	1	1.4162e-78	1.81182e-77	0.190906	0.49641
CCNA_02136	CDS_UTRS	NC_011916.1	-	2292773	2294377	CCNA_01759	CDS_UTRS	NC_011916.1	-	1885591	1887023	51	0	1	2.21209e-31	1.65118e-30	0.491562	0.747117
CCNA_02570	CDS_UTRS	NC_011916.1	+	2721105	2722747	SisD	ncRNA	NC_011916.1	-	2383511	2383595	51	3	1	9.40979e-68	1.07601e-66	0.02738	0.18742
CCNA_03248	CDS_UTRS	NC_011916.1	+	3415735	3418560	CCNA_02341	CDS_UTRS	NC_011916.1	+	2480679	2481537	51	0	1	1.93068e-96	2.94163e-95	0.491562	0.747117
CCNA_03452	CDS_UTRS	NC_011916.1	-	3616254	3616693	CCNA_R0180:CCNA_R0179	IGR	NC_011916.1	-	3265918	3266850	51	1	3	4.56891e-166	1.35867e-164	5.8e-05	0.00166252
CCNA_00033	CDS_UTRS	NC_011916.1	-	35824	38086	CCNA_02673	CDS_UTRS	NC_011916.1	+	2825162	2828368	50	0	1	1.72608e-43	1.48301e-42	0.696034	0.872778
CCNA_00048	CDS_UTRS	NC_011916.1	-	50858	52185	CCNA_01561	CDS_UTRS	NC_011916.1	+	1679721	1680181	50	0	1	1.03996e-94	1.54422e-93	0.404494	0.689312
CCNA_00396	CDS_UTRS	NC_011916.1	-	412733	413810	CCNA_R0127	ncRNA	NC_011916.1	-	1100899	1101052	50	0	1	1.51365e-63	1.64764e-62	0.491562	0.747117
CCNA_00692:CCNA_00696	IGR	NC_011916.1	+	751451	756028	CCNA_00467	CDS_UTRS	NC_011916.1	+	480439	481910	50	2	2	1.61212e-41	1.35467e-40	0.934838	0.969452
CCNA_00692:CCNA_00696	IGR	NC_011916.1	+	751451	756028	CCNA_00124	CDS_UTRS	NC_011916.1	-	134626	135461	50	0	1	8.20353e-19	5.10626e-18	0.6196	0.827863
CCNA_00692:CCNA_00696	IGR	NC_011916.1	+	751451	756028	CCNA_03619	CDS_UTRS	NC_011916.1	+	3773390	3775810	50	0	1	2.87579e-20	1.84064e-19	0.220128	0.529269
CCNA_00846	CDS_UTRS	NC_011916.1	-	917301	920578	CCNA_00845	CDS_UTRS	NC_011916.1	-	916999	917262	50	2	1	2.22552e-57	2.26472e-56	0.297302	0.614536
CCNA_01044	CDS_UTRS	NC_011916.1	+	1139924	1140956	SisA	ncRNA	NC_011916.1	+	840137	840219	50	0	1	1.24601e-07	5.96752e-07	0.577478	0.800139
CCNA_01556	CDS_UTRS	NC_011916.1	+	1672095	1673422	CCNA_02477:CCNA_02487	IGR	NC_011916.1	+	2623134	2634956	50	1	1	2.72785e-76	3.40735e-75	0.9856	0.993179
CCNA_01983:CCNA_02001	IGR	NC_011916.1	+	2130315	2147246	CCNA_02000	CDS_UTRS	NC_011916.1	-	2146259	2147134	50	1	1	5.64406e-103	9.22002e-102	0.14289	0.434352
CCNA_02225	CDS_UTRS	NC_011916.1	-	2373680	2374679	CCNA_01516:CCNA_01509	IGR	NC_011916.1	-	1620415	1625579	50	0	1	1.63843e-87	2.28309e-86	0.046328	0.249234
CCNA_02342	CDS_UTRS	NC_011916.1	-	2481216	2482732	CCNA_03171	CDS_UTRS	NC_011916.1	-	3329303	3331918	50	50	1	2.36667e-67	2.69242e-66	0.6196	0.827863
CCNA_02416	CDS_UTRS	NC_011916.1	+	2559983	2560475	CCNA_R0057:CCNA_R0163	IGR	NC_011916.1	-	2560043	2563344	50	23	2	5.72196e-56	5.69731e-55	7e-06	0.000558326
CCNA_03313	CDS_UTRS	NC_011916.1	-	3487739	3488555	SisA	ncRNA	NC_011916.1	+	840137	840219	50	0	1	0.010251	0.0294264	0.220128	0.529269
CCNA_03702	CDS_UTRS	NC_011916.1	-	3869590	3871474	CCNA_00035	CDS_UTRS	NC_011916.1	-	38495	39427	50	0	1	4.37925e-09	2.20293e-08	0.989942	0.995095
CCNA_00382	CDS_UTRS	NC_011916.1	-	398437	399782	CCNA_01386	CDS_UTRS	NC_011916.1	-	1502906	1503947	49	0	1	9.59208e-32	7.1986e-31	0.696034	0.872778
CCNA_00851	CDS_UTRS	NC_011916.1	-	926304	927670	CCNA_R0019	ncRNA	NC_011916.1	-	920579	920752	49	0	1	5.38509e-50	4.98593e-49	0.28541	0.593633
CCNA_00958:CCNA_03944	IGR	NC_011916.1	-	1021787	1035755	CCNA_00948	CDS_UTRS	NC_011916.1	+	1026355	1026720	49	49	1	1.40184e-93	2.05677e-92	0.448388	0.718714
CCNA_01059	CDS_UTRS	NC_011916.1	+	1159493	1162894	CCNA_02343	CDS_UTRS	NC_011916.1	-	2482733	2484089	49	0	1	8.12041e-12	4.40448e-11	0.28541	0.593633
CCNA_01142	CDS_UTRS	NC_011916.1	+	1246720	1247596	CCNA_00974	CDS_UTRS	NC_011916.1	+	1051188	1054555	49	1	1	2.18837e-87	3.04179e-86	0.194883	0.503185
CCNA_01351:CCNA_01335	IGR	NC_011916.1	-	1448839	1463027	CCNA_01344	CDS_UTRS	NC_011916.1	+	1458048	1458664	49	0	1	1.29582e-104	2.15168e-103	0.577478	0.800139
CCNA_01535	CDS_UTRS	NC_011916.1	+	1643537	1644244	CCNA_00364	CDS_UTRS	NC_011916.1	-	380140	381334	49	0	1	3.69746e-117	6.95122e-116	0.165062	0.462653
CCNA_01906	CDS_UTRS	NC_011916.1	+	2050519	2052503	CCNA_00018	CDS_UTRS	NC_011916.1	-	18735	19984	49	0	1	4.88059e-143	1.15427e-141	0.947106	0.975485
CCNA_02070	CDS_UTRS	NC_011916.1	-	2220831	2222508	CCNA_02065:CCNA_02072	IGR	NC_011916.1	+	2218083	2222818	49	1	1	4.32653e-91	6.20025e-90	0.000688	0.0131473
CCNA_02379:CCNA_R0055	IGR	NC_011916.1	-	2521544	2522308	CCNA_03416	CDS_UTRS	NC_011916.1	-	3582737	3583805	49	49	1	1.76737e-217	7.62789e-216	0.06473	0.304871
CCNA_03020:CCNA_03025	IGR	NC_011916.1	+	3175836	3180077	CCNA_03022	CDS_UTRS	NC_011916.1	-	3175827	3177011	49	0	1	3.22502e-97	4.93406e-96	0.416952	0.708221
CCNA_03105	CDS_UTRS	NC_011916.1	-	3255628	3256678	CCNA_02642	CDS_UTRS	NC_011916.1	-	2794896	2796356	49	0	1	5.2459e-101	8.36027e-100	0.361952	0.657427
CCNA_03166:CCNA_03169	IGR	NC_011916.1	+	3325952	3327739	CCNA_00417	CDS_UTRS	NC_011916.1	-	430127	430698	49	0	1	1.16389e-98	1.81574e-97	0.28541	0.593633
CCNA_03212	CDS_UTRS	NC_011916.1	-	3375108	3375523	CCNA_03205	CDS_UTRS	NC_011916.1	+	3366294	3368159	49	0	1	2.04472e-94	3.03209e-93	0.28541	0.593633
CCNA_03392:CCNA_03389	IGR	NC_011916.1	-	3563124	3563559	CCNA_03390	CDS_UTRS	NC_011916.1	+	3562824	3563524	49	1	1	9.37898e-172	2.92224e-170	0.730216	0.886026
CCNA_03416	CDS_UTRS	NC_011916.1	-	3582737	3583805	CCNA_02379:CCNA_R0055	IGR	NC_011916.1	-	2521544	2522308	49	49	1	1.01475e-229	4.87258e-228	0.220128	0.529269
CCNA_03487:CCNA_03497	IGR	NC_011916.1	+	3649115	3655860	CCNA_03492	CDS_UTRS	NC_011916.1	-	3651686	3652587	49	0	1	5.7032e-145	1.36926e-143	0.47896	0.747117
CCNA_03702	CDS_UTRS	NC_011916.1	-	3869590	3871474	CCNA_02372	CDS_UTRS	NC_011916.1	-	2518433	2518776	49	0	1	4.53923e-92	6.54735e-91	0.577478	0.800139
CCNA_00189	CDS_UTRS	NC_011916.1	+	203669	204135	CCNA_03624	CDS_UTRS	NC_011916.1	-	3778978	3780388	48	2	1	3.77396e-154	9.82646e-153	0.004102	0.0545298
CCNA_00282:CCNA_00291	IGR	NC_011916.1	+	295192	304268	CCNA_00289	CDS_UTRS	NC_011916.1	-	300549	300922	48	2	1	6.22661e-129	1.30312e-127	1.6e-05	0.00104829
CCNA_00290	CDS_UTRS	NC_011916.1	-	300923	304505	CCNA_03642	CDS_UTRS	NC_011916.1	-	3801029	3802816	48	0	1	7.09065e-32	5.32495e-31	0.165062	0.462653
CCNA_00397:CCNA_00399	IGR	NC_011916.1	+	415480	416718	CCNA_00398	CDS_UTRS	NC_011916.1	-	415206	416964	48	0	1	2.96968e-95	4.45734e-94	0.65905	0.854436
CCNA_00530	CDS_UTRS	NC_011916.1	+	542407	543122	CCNA_00531	CDS_UTRS	NC_011916.1	+	543123	543728	48	0	1	2.45027e-07	1.15653e-06	0.966416	0.982755
CCNA_00692:CCNA_00696	IGR	NC_011916.1	+	751451	756028	CCNA_03733	CDS_UTRS	NC_011916.1	-	3900336	3901893	48	0	1	2.01133e-56	2.02081e-55	0.448388	0.718714
CCNA_00718	CDS_UTRS	NC_011916.1	-	771861	772783	CCNA_03360	CDS_UTRS	NC_011916.1	+	3538576	3539950	48	0	1	6.19864e-28	4.42726e-27	0.53439	0.771616
CCNA_01850	CDS_UTRS	NC_011916.1	-	1980704	1982701	CCNA_03241	CDS_UTRS	NC_011916.1	-	3405738	3407202	48	0	1	1.43233e-72	1.73066e-71	0.966416	0.982755
CCNA_02277	CDS_UTRS	NC_011916.1	+	2426568	2428969	CCNA_00617	CDS_UTRS	NC_011916.1	+	660531	661774	48	0	1	2.94792e-06	1.32008e-05	0.321706	0.622214
CCNA_02597	CDS_UTRS	NC_011916.1	-	2744427	2744932	CCNA_02205	CDS_UTRS	NC_011916.1	-	2353091	2354387	48	0	1	2.58961e-18	1.59933e-17	0.673696	0.870962
CCNA_03284	CDS_UTRS	NC_011916.1	+	3453697	3454931	CCNA_03788	CDS_UTRS	NC_011916.1	+	3954307	3955019	48	0	1	6.05294e-123	1.20754e-121	0.369821	0.67006
CCNA_03586	CDS_UTRS	NC_011916.1	+	3741130	3742160	CCNA_R0077	ncRNA	NC_011916.1	-	3532896	3533067	48	0	1	1.8966e-13	1.07114e-12	0.65905	0.854436
CCNA_03615	CDS_UTRS	NC_011916.1	+	3768667	3770812	CCNA_01961	CDS_UTRS	NC_011916.1	+	2104868	2106264	48	0	1	1.50352e-21	9.8158e-21	0.361952	0.657427
CCNA_03717	CDS_UTRS	NC_011916.1	-	3881992	3882764	CCNA_03562	CDS_UTRS	NC_011916.1	-	3717106	3718664	48	0	1	6.03397e-38	4.89962e-37	0.0279626	0.189979
CCNA_03792	CDS_UTRS	NC_011916.1	-	3956216	3956886	CCNA_01415	CDS_UTRS	NC_011916.1	+	1532818	1533680	48	0	1	7.817e-88	1.09202e-86	0.696034	0.872778
CCNA_00346	CDS_UTRS	NC_011916.1	+	360219	361864	CCNA_00235:CCNA_00232	IGR	NC_011916.1	-	248154	250072	47	0	1	3.30925e-122	6.53135e-121	0.251722	0.561781
CCNA_01333:CCNA_01297	IGR	NC_011916.1	-	1423191	1446131	CCNA_02906	CDS_UTRS	NC_011916.1	+	3061575	3062865	47	0	1	4.11903e-95	6.15746e-94	0.361952	0.657427
CCNA_01968	CDS_UTRS	NC_011916.1	+	2111562	2112678	CCNA_03517	CDS_UTRS	NC_011916.1	-	3673776	3675487	47	0	1	3.45543e-08	1.68918e-07	0.502248	0.761781
CCNA_01983	CDS_UTRS	NC_011916.1	+	2128801	2130314	CCNA_01982	CDS_UTRS	NC_011916.1	+	2127154	2128800	47	2	1	9.70436e-81	1.26935e-79	0.886618	0.95761
CCNA_02253	CDS_UTRS	NC_011916.1	+	2402292	2404295	CCNA_02115	CDS_UTRS	NC_011916.1	+	2263769	2265800	47	0	1	8.75588e-103	1.42405e-101	0.038956	0.224732
CCNA_03360	CDS_UTRS	NC_011916.1	+	3538576	3539950	CCNA_03876	CDS_UTRS	NC_011916.1	-	4038233	4039995	47	0	1	2.36972e-24	1.61853e-23	0.448388	0.718714
CCNA_03558	CDS_UTRS	NC_011916.1	-	3713915	3714278	CCNA_01826	CDS_UTRS	NC_011916.1	+	1951098	1953283	47	0	1	4.67639e-13	2.62105e-12	0.491562	0.747117
CCNA_03781	CDS_UTRS	NC_011916.1	-	3947235	3950207	CCNA_03767	CDS_UTRS	NC_011916.1	-	3934813	3935338	47	2	1	8.58834e-27	6.02542e-26	0.844054	0.935317
CCNA_R0002	ncRNA	NC_011916.1	-	96456	96584	CCNA_01630	CDS_UTRS	NC_011916.1	+	1750026	1750921	47	4	1	1.98194e-76	2.48123e-75	0.005978	0.0733555
CCNA_00030:CCNA_00045	IGR	NC_011916.1	+	34530	48904	CCNA_00038	CDS_UTRS	NC_011916.1	-	40799	41403	46	2	1	3.11437e-98	4.82467e-97	0.195346	0.503671
CCNA_00161	CDS_UTRS	NC_011916.1	+	170751	171613	CCNA_02174	CDS_UTRS	NC_011916.1	+	2326862	2328066	46	1	1	3.98131e-11	2.12515e-10	0.0232535	0.174473
CCNA_00338	CDS_UTRS	NC_011916.1	+	348393	350753	CCNA_00372	CDS_UTRS	NC_011916.1	-	388693	389005	46	0	1	3.73237e-20	2.38201e-19	0.819306	0.928361
CCNA_00380	CDS_UTRS	NC_011916.1	-	396828	397618	CCNA_01538	CDS_UTRS	NC_011916.1	+	1646012	1648960	46	0	1	1.46683e-36	1.17135e-35	0.220128	0.529269
CCNA_00386	CDS_UTRS	NC_011916.1	-	402658	403645	CCNA_00787	CDS_UTRS	NC_011916.1	-	850499	851620	46	16	1	3.15694e-109	5.47137e-108	0.904328	0.961454
CCNA_00692:CCNA_00696	IGR	NC_011916.1	+	751451	756028	CCNA_00162	CDS_UTRS	NC_011916.1	+	171614	172940	46	0	1	2.72866e-11	1.46355e-10	0.123206	0.405783
CCNA_00754	CDS_UTRS	NC_011916.1	-	812517	813370	CCNA_01085:CCNA_01082	IGR	NC_011916.1	-	1186899	1189904	46	0	1	1.31938e-30	9.73687e-30	0.190906	0.49641
CCNA_01583	CDS_UTRS	NC_011916.1	-	1698321	1699623	CCNA_01084	CDS_UTRS	NC_011916.1	+	1188873	1190308	46	0	1	9.23889e-72	1.10667e-70	0.321706	0.622214
CCNA_01736:CCNA_01742	IGR	NC_011916.1	+	1865087	1870607	CCNA_00618	CDS_UTRS	NC_011916.1	+	661761	663179	46	0	1	6.21588e-51	5.83304e-50	0.819306	0.928361
CCNA_01843:CCNA_01852	IGR	NC_011916.1	+	1976229	1983791	CCNA_01846	CDS_UTRS	NC_011916.1	-	1977612	1978958	46	4	1	4.2417e-106	7.13944e-105	0.000594	0.0121077
CCNA_01877:CCNA_01879	IGR	NC_011916.1	+	2016976	2018399	CCNA_00028	CDS_UTRS	NC_011916.1	-	30337	32858	46	0	1	3.59789e-106	6.06502e-105	0.190906	0.49641
CCNA_02460:CCNA_02457	IGR	NC_011916.1	-	2599639	2603007	CCNA_03906	CDS_UTRS	NC_011916.1	+	3578716	3579469	46	6	1	5.45993e-69	6.3085e-68	0.448388	0.718714
CCNA_02854	CDS_UTRS	NC_011916.1	-	3008372	3009114	3_CCNA_03157	ncRNA	NC_011916.1	+	3313340	3313382	46	0	1	5.97933e-53	5.75718e-52	0.904328	0.961454		3´-derived sRNA
CCNA_03184	CDS_UTRS	NC_011916.1	-	3343978	3345948	CCNA_00305	CDS_UTRS	NC_011916.1	-	319278	320303	46	0	1	2.46071e-36	1.95938e-35	0.105244	0.37709
CCNA_03293	CDS_UTRS	NC_011916.1	-	3460675	3463011	CCNA_02030	CDS_UTRS	NC_011916.1	-	2175516	2175911	46	0	1	7.74939e-95	1.15378e-93	0.172565	0.48038
CCNA_03360	CDS_UTRS	NC_011916.1	+	3538576	3539950	CCNA_02370	CDS_UTRS	NC_011916.1	+	2513940	2516998	46	0	1	7.78525e-57	7.86466e-56	0.0549	0.275929
CCNA_03516	CDS_UTRS	NC_011916.1	-	3672702	3673775	CCNA_03577	CDS_UTRS	NC_011916.1	-	3731962	3735084	46	0	1	3.43915e-69	3.98194e-68	0.321706	0.622214
CCNA_03653:CCNA_03664	IGR	NC_011916.1	+	3815967	3824799	CCNA_03655	CDS_UTRS	NC_011916.1	-	3816130	3817485	46	0	1	3.19049e-109	5.5209e-108	0.448388	0.718714
CCNA_03868	CDS_UTRS	NC_011916.1	-	4030349	4031463	CCNA_03184	CDS_UTRS	NC_011916.1	-	3343978	3345948	46	0	1	1.72089e-30	1.26747e-29	0.404494	0.689312
CCNA_00030:CCNA_00045	IGR	NC_011916.1	+	34530	48904	CCNA_00035	CDS_UTRS	NC_011916.1	-	38495	39427	45	1	1	1.90031e-47	1.70123e-46	0.101736	0.37709
CCNA_00638	CDS_UTRS	NC_011916.1	-	687421	690129	CCNA_R0020	ncRNA	NC_011916.1	+	970059	970156	45	1	1	4.87257e-67	5.51495e-66	0.0089	0.0968964
CCNA_01323	CDS_UTRS	NC_011916.1	+	1439421	1440026	CCNA_01313	CDS_UTRS	NC_011916.1	+	1435640	1436071	45	0	1	2.07991e-35	1.64202e-34	0.762184	0.902185
CCNA_01417	CDS_UTRS	NC_011916.1	+	1534701	1536214	CCNA_01541	CDS_UTRS	NC_011916.1	+	1650082	1651378	45	0	1	1.70449e-73	2.08219e-72	0.076034	0.331317
CCNA_01860	CDS_UTRS	NC_011916.1	+	1993888	1995162	CCNA_01859	CDS_UTRS	NC_011916.1	+	1991811	1993885	45	0	1	1.30349e-40	1.08709e-39	0.123206	0.405783
CCNA_01977	CDS_UTRS	NC_011916.1	+	2121734	2122396	CCNA_01920	CDS_UTRS	NC_011916.1	-	2063315	2066982	45	0	1	1.06702e-98	1.66696e-97	0.413687	0.703019
CCNA_02272	CDS_UTRS	NC_011916.1	-	2424653	2424929	CCNA_00323	CDS_UTRS	NC_011916.1	+	336610	337928	45	1	1	1.33769e-99	2.11062e-98	0.195245	0.503671
CCNA_02514:CCNA_02517	IGR	NC_011916.1	+	2665874	2666889	CCNA_02516	CDS_UTRS	NC_011916.1	-	2666081	2667092	45	0	1	8.83838e-153	2.2746e-151	0.947106	0.975485
CCNA_02833:CCNA_03980	IGR	NC_011916.1	-	2984921	2986955	CCNA_02965	CDS_UTRS	NC_011916.1	-	3120790	3122231	45	0	1	2.08986e-145	5.0613e-144	0.966416	0.982755
CCNA_03092	CDS_UTRS	NC_011916.1	+	3240751	3242208	CCNA_00378	CDS_UTRS	NC_011916.1	-	395418	396026	45	45	1	6.76895e-71	7.99587e-70	0.904328	0.961454
CCNA_03092	CDS_UTRS	NC_011916.1	+	3240751	3242208	CCNA_03609	CDS_UTRS	NC_011916.1	-	3762527	3764132	45	45	1	9.19631e-15	5.3406e-14	0.491562	0.747117
CCNA_03177	CDS_UTRS	NC_011916.1	-	3335473	3337585	CCNA_03360	CDS_UTRS	NC_011916.1	+	3538576	3539950	45	0	1	5.09676e-23	3.39743e-22	0.448388	0.718714
CCNA_03327:CCNA_03347	IGR	NC_011916.1	+	3509272	3526280	CCNA_01392	CDS_UTRS	NC_011916.1	+	1510228	1510972	45	45	1	2.4762e-116	4.61614e-115	0.336669	0.6474
CCNA_03617	CDS_UTRS	NC_011916.1	+	3772262	3772717	CCNA_02416	CDS_UTRS	NC_011916.1	+	2559983	2560475	45	0	1	4.96802e-23	3.31361e-22	0.0662011	0.307848
CCNA_03700	CDS_UTRS	NC_011916.1	-	3868497	3869157	CCNA_02178	CDS_UTRS	NC_011916.1	+	2328970	2330021	45	0	1	1.00335e-137	2.25744e-136	0.007324	0.0864044
CCNA_03822:CCNA_03818	IGR	NC_011916.1	-	3983333	3987987	CCNA_02283	CDS_UTRS	NC_011916.1	-	2433197	2434041	45	0	1	4.63126e-126	9.4604e-125	0.491562	0.747117
CCNA_R0111:CCNA_R0112	IGR	NC_011916.1	+	623342	626655	CCNA_00594	CDS_UTRS	NC_011916.1	-	624522	626542	45	0	1	3.89846e-94	5.76556e-93	0.844054	0.935317
CCNA_00086	CDS_UTRS	NC_011916.1	-	91267	96455	CCNA_01263	CDS_UTRS	NC_011916.1	+	1392280	1394708	44	1	1	3.62513e-16	2.15372e-15	0.123206	0.405783
CCNA_00468:CCNA_03920	IGR	NC_011916.1	-	462069	481619	CCNA_01107	CDS_UTRS	NC_011916.1	+	1212372	1212790	44	0	1	4.92101e-82	6.50582e-81	0.251722	0.561781
CCNA_00692:CCNA_00696	IGR	NC_011916.1	+	751451	756028	CCNA_01488	CDS_UTRS	NC_011916.1	+	1594729	1596671	44	2	1	6.06964e-50	5.61505e-49	0.71301	0.886026
CCNA_00692:CCNA_00696	IGR	NC_011916.1	+	751451	756028	CCNA_R0019	ncRNA	NC_011916.1	-	920579	920752	44	0	1	2.57021e-11	1.38057e-10	0.404494	0.689312
CCNA_01021	CDS_UTRS	NC_011916.1	+	1104826	1108252	CCNA_02694	CDS_UTRS	NC_011916.1	-	2848145	2849438	44	0	1	6.87159e-78	8.72079e-77	0.934838	0.969452
CCNA_01420	CDS_UTRS	NC_011916.1	+	1538042	1538548	CCNA_01417	CDS_UTRS	NC_011916.1	+	1534701	1536214	44	0	1	1.81231e-34	1.41068e-33	0.28541	0.593633
[truncated: 827 more rows]

## Sheet: high confidence chimeras
name1	type1	ref1	strand1	left1	right1	name2	type2	ref2	strand2	left2	right2	nb_ints	nb_multi	in_libs	fisher_pvalue	fisher_fdr	bp_pvalue	bp_fdr	Comment RNA1	Comment RNA2
[truncated: 607 more rows]
