# Supplementary material for: An RNA sponge directs the transition from feast to famine in Caulobacter crescentus
Source: Nat Commun. 2025 Oct 27;16:9478. doi: 10.1038/s41467-025-65274-1 (PMC12559287; doi:10.1038/s41467-025-65274-1)
Supplement: Supplementary file 7 — Source data [file 41467_2025_65274_MOESM7_ESM.zip]

Archive with 2 entries (2 files):
- Source-Data-blots.pdf
- Source-Data-RILseqCrfA-Vogt25092025.xlsx
