# Supplementary material for: An RNA sponge directs the transition from feast to famine in Caulobacter crescentus
Source: Nat Commun. 2025 Oct 27;16:9478. doi: 10.1038/s41467-025-65274-1 (PMC12559287; doi:10.1038/s41467-025-65274-1)
Supplement: Supplementary file 7 — Source data [file 41467_2025_65274_MOESM7_ESM.zip › Source-Data-RILseqCrfA-Vogt25092025.xlsx]

## Sheet: 1a
Source data for Fig. 1a
Data: nr reads per RNA class in Hfq RIL-seq samples
	sRNA		mRNA		IGR		total
	absolute	relative	absolute	relative	absolute	relative	absolute	relative
WT single	10106	0.0402168	215343	0.856957	25839	0.102826	251288	1
WT chimeric	2401	0.17564	6672	0.488076	4597	0.336284	6835	1
3xF-Hfq single	1089586	0.120378	6649758	0.734671	1312003	0.144951	9051347	1
3xF-Hfq chimeric	584204	0.602311	256736	0.264693	128998	0.132996	484969	1
Note: When counting nr reads for each RNA class in chimeric reads, the sum of these reads per class is double the total amount of chimeric reads. As each chimeric read consists of two parts, each chimera will be counted in the class of each partner, respectively. E.g. a chimeric read of sRNA-mRNA will be counted for both the sRNA class, as well as the mRNA class.

## Sheet: 1b
Source data for Fig. 1b
Data: nr interactions between RNA classes in Hfq RIL-seq
		RNA2
		sRNA	mRNA	IGR
RNA1	sRNA	19	64	13
	mRNA	166	692	134
	IGR	31	397	25
sum interactions	sRNA	293
	mRNA	1453
	IGR	600

## Sheet: 1c
Source data for Fig. 1c
Data: number interaction partners in Hfq RIL-seq for all ncRNAs
ncRNA	absolute	relative
3_CCNA_00033	0	0
3_CCNA_00086	1	0.00684932
3_CCNA_01159	1	0.00684932
3_CCNA_02328	2	0.0136986
3_CCNA_03010	0	0
3_CCNA_03303	1	0.00684932
3_CCNA_03513	0	0
CCNA_02663	2	0.0136986
CCNA_R0002	2	0.0136986
CCNA_R0004	0	0
CCNA_R0005	0	0
CCNA_R0006	0	0
CCNA_R0009	0	0
CCNA_R0011	0	0
CCNA_R0012	0	0
CCNA_R0013	0	0
CCNA_R0014	46	0.315068
CCNA_R0016	2	0.0136986
CCNA_R0017	0	0
CCNA_R0018	1	0.00684932
CCNA_R0019	1	0.00684932
CCNA_R0020	5	0.0342466
CCNA_R0025	0	0
CCNA_R0032	2	0.0136986
CCNA_R0040	2	0.0136986
CCNA_R0042	0	0
CCNA_R0044	1	0.00684932
CCNA_R0050	0	0
CCNA_R0051	0	0
CCNA_R0061	0	0
CCNA_R0063	2	0.0136986
CCNA_R0070	0	0
CCNA_R0072	0	0
CCNA_R0073	0	0
CCNA_R0074	0	0
CCNA_R0077	1	0.00684932
CCNA_R0078	3	0.0205479
CCNA_R0079	0	0
CCNA_R0080	0	0
CCNA_R0081	0	0
CCNA_R0088	3	0.0205479
CCNA_R0092	1	0.00684932
CCNA_R0093	4	0.0273973
CCNA_R0094	0	0
CCNA_R0095	0	0
CCNA_R0096	0	0
CCNA_R0097	0	0
CCNA_R0098	0	0
CCNA_R0099	1	0.00684932
CCNA_R0100	0	0
CCNA_R0101	0	0
CCNA_R0102	1	0.00684932
CCNA_R0103	0	0
CCNA_R0104	0	0
CCNA_R0105	0	0
CCNA_R0106	0	0
CCNA_R0107	0	0
CCNA_R0108	0	0
CCNA_R0109	0	0
CCNA_R0110	0	0
CCNA_R0111	0	0
CCNA_R0112	0	0
CCNA_R0113	0	0
CCNA_R0114	0	0
CCNA_R0115	0	0
CCNA_R0116	0	0
CCNA_R0117	2	0.0136986
CCNA_R0118	0	0
CCNA_R0119	1	0.00684932
CCNA_R0120	0	0
CCNA_R0121	0	0
CCNA_R0122	0	0
CCNA_R0123	3	0.0205479
CCNA_R0124	0	0
CCNA_R0125	0	0
CCNA_R0126	0	0
CCNA_R0127	0	0
CCNA_R0128	0	0
CCNA_R0129	2	0.0136986
CCNA_R0130	0	0
CCNA_R0131	0	0
CCNA_R0132	1	0.00684932
CCNA_R0133	6	0.0410959
CCNA_R0134	0	0
CCNA_R0135	0	0
CCNA_R0136	0	0
CCNA_R0137	0	0
CCNA_R0138	1	0.00684932
CCNA_R0139	0	0
CCNA_R0140	0	0
CCNA_R0141	0	0
CCNA_R0142	0	0
CCNA_R0143	3	0.0205479
CCNA_R0144	0	0
CCNA_R0145	0	0
CCNA_R0146	0	0
CCNA_R0147	5	0.0342466
CCNA_R0148	2	0.0136986
CCNA_R0149	0	0
CCNA_R0150	0	0
CCNA_R0151	0	0
CCNA_R0152	0	0
CCNA_R0153	0	0
CCNA_R0154	0	0
CCNA_R0155	0	0
CCNA_R0156	0	0
CCNA_R0157	20	0.136986
CCNA_R0158	4	0.0273973
CCNA_R0159	0	0
CCNA_R0160	0	0
CCNA_R0161	0	0
CCNA_R0162	0	0
CCNA_R0163	0	0
CCNA_R0164	0	0
CCNA_R0165	0	0
CCNA_R0166	0	0
CCNA_R0167	0	0
CCNA_R0168	0	0
CCNA_R0169	0	0
CCNA_R0170	0	0
CCNA_R0171	0	0
CCNA_R0172	0	0
CCNA_R0173	0	0
CCNA_R0174	0	0
CCNA_R0175	0	0
CCNA_R0176	0	0
CCNA_R0177	0	0
CCNA_R0178	0	0
CCNA_R0179	0	0
CCNA_R0180	0	0
CCNA_R0181	0	0
CCNA_R0182	0	0
CCNA_R0183	0	0
CCNA_R0184	0	0
CCNA_R0185	0	0
CCNA_R0186	0	0
CCNA_R0187	0	0
CCNA_R0188	1	0.00684932
CCNA_R0189	0	0
CCNA_R0190	0	0
CCNA_R0191	0	0
CCNA_R0192	0	0
CCNA_R0193	0	0
CCNA_R0194	0	0
CCNA_R0195	0	0
CCNA_R0196	0	0
CCNA_R0197	0	0
CCNA_R0198	0	0
CCNA_R0199	8	0.0547945
CCNA_R0210	2	0.0136986

## Sheet: 1e
Source data for Fig. 1e
Data: (fluorescence/OD660) - autofluorescence
	Rep I	Rep II	Rep III	Average	SD	Average relative to ctrl	SD relative to ctrl		statistical analysis				P value	Mean of -Van	Mean of +Van	Difference	SE of difference	t ratio	df	q value	Summary
CCNA_02914 pBVMCS-6	31646.3	37269.2	26466	31793.8	5403.13	1	0.169943		Test name	Unpaired t test with Welch correction		CCNA_02914	0.1084	1	0.7494	0.2506	0.1093	2.293	2.908	0.0996	ns
CCNA_02914 pPvan-SisA	26791.2	22991.1	21696.7	23826.3	2647.92	0.749402	0.0832841		Variance assumption	Individual variance for each group		CCNA_02357	0.0012	1	0.6276	0.3724	0.02754	13.52	2.828	0.0043	**
CCNA_02357 pBVMCS-6	46676.9	45086	46713.8	46158.9	929.371	1	0.0201342		Multiple comparisons	False Discovery Rate (FDR)		CCNA_00857	0.0028	1	0.5945	0.4055	0.02645	15.33	2.207	0.0068	**
CCNA_02357 pPvan-SisA	26669.7	29964.8	30269.2	28967.9	1996.14	0.627569	0.043245		Method	Two-stage step-up (Benjamini, Krieger, and Yekutieli)		CCNA_01807	0.3119	1	0.8404	0.1596	0.1312	1.217	2.953	0.2293	ns
CCNA_00857 pBVMCS-6	37324.9	36592.7	34242.4	36053.3	1610.47	1	0.044669					CCNA_00543	0.0009	1	0.7818	0.2182	0.01857	11.75	3.253	0.0043	***
CCNA_00857 pPvan-SisA	21011.7	21631.5	21662.4	21435.2	367.079	0.594542	0.0101815					xylX	0.0394	1	0.4714	0.5286	0.1117	4.732	2.064	0.0413	*
CCNA_01807 pBVMCS-6	8696.86	9778.04	7987.69	8820.86	901.593	1	0.102211					CCNA_03574	0.0256	1	0.08338	0.9166	0.1673	5.479	2.201	0.0413	*
CCNA_01807 pPvan-SisA	8488.13	8403.93	5346.12	7412.73	1790.23	0.840363	0.202954					CCNA_00338	0.0192	1	0.3343	0.6657	0.02623	25.38	1.089	0.0352	*
CCNA_00543 pBVMCS-6	8384.33	7938.44	8228.98	8183.91	226.333	1	0.0276559					CCNA_03263	0.0298	1	0.03988	0.9601	0.1697	5.656	2.003	0.0413	*
CCNA_00543 pPvan-SisA	6553.22	6312.27	6330.03	6398.51	134.276	0.781839	0.0164073					CCNA_03444	0.034	1	0.1155	0.8845	0.1926	4.592	2.294	0.0413	*
xylX pBVMCS-6	9166.05	7546.59	11101.1	9271.23	1779.57	1	0.191945
xylX pPvan-SisA	4165.79	4334.34	4611.51	4370.55	225.054	0.471409	0.0242744
CCNA_03574 pBVMCS-6	17122.2	29949.4	21803.8	22958.5	6491.11	1	0.282732
CCNA_03574 pPvan-SisA	3351.41	438.033	1953.38	1914.27	1457.08	0.0833798	0.0634659
Data: relative protein levels (GFP/GroEL) determined by WB
	Rep I	Rep II	Rep III	Average	SD	Average relative to ctrl	SD relative to ctrl
CCNA_00338 pBVMCS-6	23.2874	23.0367		23.1621	0.177311	1	0.00765523
CCNA_00338 pPvan-SisA	8.33635	7.14755		7.74195	0.840612	0.334251	0.0362926
CCNA_03263 pBVMCS-6	1.38589	2.4305	1.68086	1.83242	0.53854	1	0.293896
CCNA_03263 pPvan-SisA	0.0898234	0.0658719	0.0635293	0.0730749	0.0145519	0.0398789	0.00794136
CCNA_03444 pBVMCS-6	2.21776	1.75458	1.12733	1.69989	0.547266	1	0.321942
CCNA_03444 pPvan-SisA	0.357468	0.166996	0.0643735	0.196279	0.148725	0.115466	0.0874912

## Sheet: 3b
Source data for Fig. 3b
Data: fold change of SisA RNA levels relative to 5S RNA levels after (+) vs before (-) induction of CrfA variants with vanillate
	Rep I	Rep II	Rep III	Average	SD		statistical analysis				P value	Mean of -Van	Mean of +Van	Difference	SE of difference	t ratio	df	q value	Summary
ΔvanAB ctrl	0.80897	1.307	1.03099	1.04899	0.249501		Test name	Unpaired t test with Welch correction		ΔvanAB ctrl	0.7662	1	1.049	-0.04899	0.144	0.3401	2	0.6704	ns
ΔvanAB CrfA	0.185773	0.179227	0.206126	0.190375	0.014028		Variance assumption	Individual variance for each group		ΔvanAB CrfA	0.0001	1	0.1904	0.8096	0.008099	99.97	2	0.0005	***
ΔvanAB CrfA-M1	0.860518	0.902433	1.08272	0.948558	0.118064		Multiple comparisons	False Discovery Rate (FDR)		ΔvanAB CrfA-M1	0.5292	1	0.9486	0.05144	0.06816	0.7547	2	0.5557	ns
ΔvanAB CrfA-M2	1.28036	1.0492	1.38604	1.23853	0.172275		Method	Two-stage step-up (Benjamini, Krieger, and Yekutieli)		ΔvanAB CrfA-M2	0.1386	1	1.239	-0.2385	0.09946	2.398	2	0.3639	ns
ΔvanAB Δhfq ctrl	0.970963	1.01819	1.27574	1.0883	0.164039					ΔvanAB Δhfq ctrl	0.4471	1	1.096	-0.09638	0.1027	0.9383	2	0.5557	ns
ΔvanAB Δhfq CrfA	0.660316	0.702743	1.08666	0.816574	0.234864					ΔvanAB Δhfq CrfA	0.3295	1	0.821	0.179	0.14	1.278	2	0.5557	ns

## Sheet: 3d
Source data for Fig. 3d
Data: fold change of SisA variant RNA levels after (+) vs before (-) induction of CrfA variants with vanillate
	Rep I	Rep II	Rep III	Average	SD		statistical analysis				P value	Mean of -Van	Mean of +Van	Difference	SE of difference	t ratio	df	q value	Summary
ΔvanAB ctrl. ctrl	0.978531	0.980925	0.861341	0.940266	0.068361		Test name	Unpaired t test with Welch correction		ΔvanAB ctrl. ctrl	0.2693	1	0.9403	0.05973	0.03947	1.513	2	0.2458	ns
ΔsisA::Ω ΔvanAB ctrl. ctrl	0	0	0	0	0		Variance assumption	Individual variance for each group		ΔsisA::Ω ΔvanAB ctrl. ctrl	0.1859	1	0.6246	0.3754	0.1893	1.983	2	0.2458	ns
ΔsisA::Ω ΔvanAB PsisA::sisA ctrl	1.12487	1.24908	1.14323	1.17239	0.0670453		Multiple comparisons	False Discovery Rate (FDR)		ΔsisA::Ω ΔvanAB PsisA::sisA ctrl	0.0469	1	1.172	-0.1724	0.03871	4.454	2	0.0985	*
ΔsisA::Ω ΔvanAB PsisA::sisA CrfA	0.185006	0.166593	0.174325	0.175308	0.0092456		Method	Two-stage step-up (Benjamini, Krieger, and Yekutieli)		ΔsisA::Ω ΔvanAB PsisA::sisA CrfA	<0.0001	1	0.1753	0.8247	0.005338	154.5	2	0.0003	****
ΔsisA::Ω ΔvanAB PsisA::sisA CrfA-M1	0.945815	1.17509	1.08376	1.06822	0.115423					ΔsisA::Ω ΔvanAB PsisA::sisA CrfA-M1	0.4136	1	1.068	-0.06822	0.06664	1.024	2	0.3257	ns
ΔsisA::Ω ΔvanAB PsisA::sisA-M1 ctrl	0.92434	0.999464	0.763111	0.895639	0.120762					ΔsisA::Ω ΔvanAB PsisA::sisA-M1 ctrl	0.2731	1	0.8956	0.1044	0.06972	1.497	2	0.2458	ns
ΔsisA::Ω ΔvanAB PsisA::sisA-M1 CrfA	0.994761	1.06253	1.10956	1.05562	0.0577109					ΔsisA::Ω ΔvanAB PsisA::sisA-M1 CrfA	0.237	1	1.056	-0.05562	0.03332	1.669	2	0.2458	ns
ΔsisA::Ω ΔvanAB PsisA::sisA-M1 CrfA-M1	0.149381	0.174016	0.144895	0.156097	0.015679					ΔsisA::Ω ΔvanAB PsisA::sisA-M1 CrfA-M1	0.0001	1	0.1561	0.8439	0.009052	93.23	2	0.0004	****

## Sheet: 4a
Source data for Fig. 4a
Data: (fluorescence/OD660) - autofluorescence
	Rep I	Rep II	Rep III	Average	SD	Average relative to ctrl	SD relative to ctrl		statistical analysis				P value	Mean of -Van	Mean of +Van	Difference	SE of difference	t ratio	df	q value	Summary
CCNA_03574 pBVMCS-6 ΔvanAB	17122.2	29949.4	21803.8	22958.5	6491.11	1	0.282732		Test name	Unpaired t test with Welch correction		CCNA_03574 CrfA ΔvanAB	0.0106	1	2.265	-1.265	0.1712	7.385	2.397	0.0111	*
CCNA_03574 pPvan-CrfA ΔvanAB	53859.5	52322.4	49787.6	51989.8	2056.23	2.26451	0.0895629		Variance assumption	Individual variance for each group		CCNA_03574 SisA ΔvanAB	0.0256	1	0.08338	0.9166	0.1673	5.479	2.201	0.0269	*
CCNA_03574 pPvan-SisA ΔvanAB	3351.41	438.033	1953.38	1914.27	1457.08	0.0833798	0.0634659		Multiple comparisons	False Discovery Rate (FDR)		CCNA_03574 CrfA ΔvanAB ΔsisA-D	0.3164	1	0.9831	0.01688	0.01389	1.216	2.809	0.1661	ns
CCNA_03574 pBVMCS-6 ΔvanAB ΔsisA-D	37155.8	37554.4	38744.8	37818.3	826.699	1	0.0218597		Method	Two-stage step-up (Benjamini, Krieger, and Yekutieli)		CCNA_03574 SisA ΔvanAB ΔsisA-D	0.0002	1	0.1013	0.8987	0.0314	28.63	2.743	0.0004	***
CCNA_03574 pPvan-CrfA ΔvanAB ΔsisA-D	37010.9	37614.9	36913.6	37179.8	379.919	0.983116	0.0100459
CCNA_03574 pPvan-SisA ΔvanAB ΔsisA-D	5000.26	1658.1	4832.48	3830.28	1883.03	0.101281	0.0497916

## Sheet: 4c
Source data for Fig. 4c
Data: (fluorescence/OD600) - autofluorescence
	Rep I	Rep II	Rep III	Average	SD	Average relative to ctrl	SD relative to ctrl		statistical analysis				P value	Mean of -Van	Mean of +Van	Difference	SE of difference	t ratio	df	q value	Summary
CCNA_03574 pPBAD-ctrl	25310.1	25259	26291	25620	581.66	1	0.0227033		Test name	Unpaired t test with Welch correction		CCNA_03574 SisA	<0.0001	1	0.169	0.831	0.02586	32.13	3.235	<0.0001	****
CCNA_03574 pPBAD-SisA	4553.18	3247.4	5187.52	4329.37	989.238	0.168984	0.0386119		Variance assumption	Individual variance for each group		CCNA_03574 SisA-M3	0.0139	1	0.92	0.08001	0.0144	5.558	2.792	0.0229	*
CCNA_03574 pPBAD-SisA-M3	23845.7	23545.6	23319	23570.1	264.223	0.919986	0.0103131		Multiple comparisons	False Discovery Rate (FDR)		CCNA_03574-M3 SisA	0.317	1	0.8954	0.1046	0.08757	1.195	3.045	0.1162	ns
CCNA_03574-M3 pPBAD-ctrl	16512	12677	15571.3	14920.1	1998.74	1	0.133963		Method	Two-stage step-up (Benjamini, Krieger, and Yekutieli)		CCNA_03574-M3 SisA-M3	0.0224	1	0.4997	0.5003	0.07763	6.445	2.03	0.0246	*
CCNA_03574-M3 pPBAD-SisA	12325.3	14445.8	13306.9	13359.3	1061.24	0.895392	0.071128
CCNA_03574-M3 pPBAD-SisA-M3		7355.88	7554.7	7455.29	140.581	0.499681	0.00942226

## Sheet: 4d
Source data for Fig. 4d
Data: (fluorescence/OD600) - autofluorescence
	Rep I	Rep II	Rep III	Average	SD	Average relative to ctrl	SD relative to ctrl		statistical analysis				P value	Mean of -Van	Mean of +Van	Difference	SE of difference	t ratio	df	q value	Summary
CCNA_03574 pPBAD-ctrl	15655.3	18377.3	18398.1	17476.9	1577.57	1	0.0902659		Test name	Unpaired t test with Welch correction		CCNA_03574 CrfA	0.1135	1	1.16	-0.1601	0.07892	2.029	3.936	0.1788	ns
CCNA_03574 pPBAD-CrfA	20349.5	18445.1	22030.5	20275	1793.82	1.1601	0.102639		Variance assumption	Individual variance for each group		CCNA_03574-M1 CrfA	0.8228	1	1.022	-0.02172	0.08554	0.2539	2.05	0.8639	ns
CCNA_03574-M3 pPBAD-ctrl	6929.47	7016.49	6790.78	6912.25	113.832	1	0.0164682		Multiple comparisons	False Discovery Rate (FDR)
CCNA_03574-M3 pPBAD-CrfA	6084.18	6987.45	8115.5	7062.38	1017.73	1.02172	0.147235		Method	Two-stage step-up (Benjamini, Krieger, and Yekutieli)

## Sheet: 5
Source data for Fig. 5
Data: log2 fold change of selected differentially expressed genes in SisA or CrfA overexpression vs. ctrl plasmid in a ΔvanAB or ΔvanAB ΔsisA-D background, clustered based on gene function (category)
	ΔvanAB		ΔvanAB ΔsisA-D
Gene	SisA	CrfA	SisA	CrfA	Annotation	category
CCNA_03444	-4.55453	1.63692	-5.97802	0.503293	TonB-dependent receptor	TonB-dependent receptor
CCNA_01042	-3.37505	1.62347	-4.46598	0.471926	TonB-dependent receptor	TonB-dependent receptor
CCNA_03574	-3.19665	2.7054	-5.0904	0.931611	TonB-dependent receptor	TonB-dependent receptor
CCNA_02895	-2.45602	1.48994	-3.58599	0.411728	TonB-dependent receptor	TonB-dependent receptor
CCNA_00338	-2.40591	1.10097	-3.54728	0.578435	TonB-dependent receptor	TonB-dependent receptor
CCNA_01021	-2.14396	0.819986	-3.49453	0.40244	TonB-dependent receptor	TonB-dependent receptor
CCNA_01830	-2.1145	0.766161	-2.61642	0.308139	TonB-dependent receptor	TonB-dependent receptor
CCNA_01051	-1.90774	1.38667	-3.22445	0.631692	TonB-dependent receptor	TonB-dependent receptor
malA	-1.49626	0.297437	-2.6966	0.738293	TonB-dependent maltose outer membrane transporter malA	TonB-dependent receptor
CCNA_03263	-1.22327	2.11592	-3.757	0.953626	TonB-dependent receptor	TonB-dependent receptor
CCNA_00857	-2.71111	0.476603	-3.44639	-0.151313	glucose/fructose transport protein	transporter
CCNA_02570	-2.50808	1.00939	-3.5317	0.223577	major facilitator superfamily transporter	transporter
CCNA_01700	-2.40157	0.782322	-3.23174	0.154458	nucleoside permease	transporter
CCNA_02400	-2.28734	1.04056	-2.93864	0.196188	transporter, major facilitator superfamily	transporter
hppA	-2.14767	2.24509	-4.38359	0.646106	H+ translocating pyrophosphatase	transporter
CCNA_02571	-2.03664	0.867814	-2.57411	-0.0590095	major facilitator superfamily transporter	transporter
CCNA_01852	-2.00836	0.79203	-2.96365	0.343448	major facilitator superfamily transporter	transporter
CCNA_01703	-1.34035	0.458044	-2.46005	0.107808	IolE-related protein	transporter
CCNA_00404	-1.82776	0.900862	-2.47479	0.181823	hypothetical protein	Membrane protein
CCNA_03695	-3.81599	1.12965	-3.95429	0.235009	aldehyde dehydrogenase	carbohydrate metabolism
CCNA_01701	-2.26004	0.671559	-3.3353	0.188037	xylose isomerase family protein	carbohydrate metabolism
CCNA_02212	-2.0771	1.14616	-2.5211	0.364475	gluconolactonase	carbohydrate metabolism
meaA	-2.00937	2.69956	-3.62036	0.87117	methylmalonyl-CoA mutase MeaA-like protein	carbohydrate metabolism
CCNA_01705	-1.78386	0.510504	-2.95656	0.0838055	conserved hypothetical protein	carbohydrate metabolism
CCNA_03181	-1.57558	2.91459	-3.46487	1.09613	alcohol dehydrogenase	carbohydrate metabolism
CCNA_01707	-1.27533	0.736333	-2.72739	0.0932845	gluconate 2-dehydrogenase subunit 3-family protein	carbohydrate metabolism
CCNA_03446	-3.43946	1.34527	-3.67331	0.205766	feruloyl-CoA synthetase	non-carbohydrate metabolism
CCNA_01384	-2.87617	1.05491	-3.64745	0.350367	amidase family protein	non-carbohydrate metabolism
CCNA_01291	-2.31051	1.24877	-3.06999	0.194055	phosphotransferase family protein	non-carbohydrate metabolism
CCNA_01023	-2.24656	0.907376	-2.74011	0.152659	tryptophan halogenase superfamily protein	non-carbohydrate metabolism
CCNA_01369	-2.19835	0.92585	-2.72056	0.301642	acyl-CoA dehydrogenase, short-chain specific	non-carbohydrate metabolism
CCNA_00970	-2.09375	0.731931	-2.33499	0.262914	long-chain-fatty-acid--CoA ligase	non-carbohydrate metabolism
CCNA_01022	-2.06271	1.00454	-2.84992	0.165264	tryptophan halogenase superfamily protein	non-carbohydrate metabolism
CCNA_01702	-2.05975	0.652643	-2.97157	0.109215	NAD-dependent oxidoreductase	non-carbohydrate metabolism
CCNA_03573	-1.96641	1.05425	-2.61013	0.273637	D-aminoacylase	non-carbohydrate metabolism
CCNA_00993	-1.87947	1.48617	-3.28556	0.225659	long-chain-fatty-acid--CoA ligase	non-carbohydrate metabolism
CCNA_01410	-1.61807	0.842098	-2.38954	0.410264	cyclohexanone monooxygenase	non-carbohydrate metabolism
CCNA_03094	-1.56726	1.44726	-2.37806	0.538036	citrate lyase beta subunit	non-carbohydrate metabolism
CCNA_00994	-1.53769	1.30424	-2.51398	0.228998	oxidoreductase, GMC family	non-carbohydrate metabolism
CCNA_01382	-1.39614	1.02026	-2.57859	0.32592	long-chain-fatty-acid--CoA ligase	non-carbohydrate metabolism
CCNA_01890	-1.37628	1.57991	-2.47507	0.150584	enoyl-CoA hydratase/isomerase family protein	non-carbohydrate metabolism
CCNA_02579	-1.33643	1.38836	-2.53637	0.439062	cytochrome P450	non-carbohydrate metabolism
CCNA_03593	-0.814696	1.10532	-2.52819	0.19176	ferritin-like superfamily protein	non-carbohydrate metabolism
CCNA_02110	-2.64363	0.795959	-3.02952	0.195746	hypothetical protein	hypothetical protein
CCNA_03572	-2.17574	1.20004	-2.83453	0.338577	conserved hypothetical protein	hypothetical protein
CCNA_01043	-1.74321	0.890458	-2.42982	0.670185	hypothetical protein	hypothetical protein
crfA	-0.154308	5.13494	-2.69237	4.35191	small non-coding RNA crfA	gene regulation

[truncated: 16 more sheets: 6b, 6c, 6e, 7c, S1b, S1c, S2c, S4a, S7b, S8c, S8d, S8e, S10a, S10b, S11a, S11c]
